# Supplementary material for: Construction of Drug Network Based on Side Effects and Its Application for Drug Repositioning
Source: PLoS One. 2014 Feb 4;9(2):e87864. doi: 10.1371/journal.pone.0087864 (PMC3913703; doi:10.1371/journal.pone.0087864)
Supplement: Table S1 — The 98 drugs exclusively covered in SIDER. (XLSX) [file pone.0087864.s001.xlsx]

## Sheet: re_uncovered_SIDER_records
Drug	Side effects (separated by "|")	FDA approved indication (separated by "|")
6-mercaptopurine	Myelodysplasia|Drug fever|Rash|Bone marrow depression|Skin hyperpigmentation|Unspecified disorder of intestine|Myelosuppression|Body temperature increased|Pancreatitis|Thrombocytopenia|Ulcer|Hyperuricaemia|Bone marrow toxicity|Anaemia|Sprue|Oligospermia|Sepsis|Hyperuricosuria|Diarrhoea|Cytopenia|Vomiting|Oral candidiasis|Polyp|Oral lesion|Cyst|Inflammatory bowel disease|Cytolysis|Nausea|Anorexia|…	Leukemia, Lymphoid
5-azacytidine	Lymphadenopathy|Erythema|Dyspnoea exertional|Back pain|Pneumonia klebsiella|Splenomegaly|Confusional state|Body temperature increased|Respiratory arrest|Cellulitis|Cholecystitis|Respiratory distress|Nervous system disorder|Urinary tract infection|Muscular weakness|Mental disorder|Pruritus|Bone pain|Prurigo|Urticaria|Tenderness|Renal failure|Injection site pain|Effusion|Chest pain|Loin pain|Chest …	Myelodysplastic Syndromes|Leukemia, Myeloid|Myeloproliferative Disorders
5-aza-2'-deoxycytidine	Lymphadenopathy|Erythema|Back pain|Ear pain|Mental status changes|Splenomegaly|Hyperbilirubinaemia|Central line infection|Body temperature increased|Respiratory arrest|Rash|Nervous system disorder|Urinary tract infection|Blood bilirubin increased|Muscular weakness|Mental disorder|Pollakiuria|Pruritus|Bone pain|Urticaria|Tenderness|Renal failure|Upper gastrointestinal haemorrhage|Effusion|Neutroph…	Myelodysplastic Syndromes|Leukemia, Myeloid|Myeloproliferative Disorders|Leukemia, Lymphoid
arsenic trioxide	Lymphadenopathy|Erythema|Agitation|Back pain|Ear pain|Renal impairment|Ventricular extrasystoles|Body temperature increased|Drug hypersensitivity|Respiratory distress|Confusional state|Hypertension|Painful red eyes|Lipase increased|Constipation|Bone pain|Urticaria|Tenderness|Renal failure|Dry mouth|Anaemia|Injection site pain|Effusion|Arrhythmia|Tachypnoea|Neuralgia|Ear disorder|Chest pain|Neopla…	Leukemia, Myeloid|Myeloproliferative Disorders|Leukemia, Lymphoid|Lymphoma
succinylcholine	Muscle rigidity|Rash|Hyperthermia|Salivary hypersecretion|Anaphylactoid reaction|Apnoea|Hypersensitivity|Hyperthermia malignant|Salivation|Hypertension|Renal failure acute|Respiratory depression|Renal failure|Cardiac arrest|Intraocular pressure increased|Arrhythmia|Tachycardia|Hyperkalaemia|Pain|Anaphylactic shock|Myalgia|Bradycardia|Fasciculation|Hypotension|Rhabdomyolysis	Pain
lepirudin	Gastritis|Renal impairment|Rectal haemorrhage|Gastritis haemorrhagic|Body temperature increased|Haemoglobin decreased|Haematemesis|Arterial thrombosis|Pruritus|Urticaria|Anaemia|Injection site pain|Effusion|Death|Gingival bleeding|Face oedema|Pain|Nausea|Eczema|Thrombophlebitis|Ventricular fibrillation|Bradycardia|Flushing|Injection site reaction|Tongue oedema|Stridor|Pneumonia|Necrosis|Skin haem…	Blood Coagulation Disorders, Inherited|Antithrombin III Deficiency|Angina Pectoris|Chest Pain|Myocardial Infarction|Thrombocytopenia|Thrombosis
isoproterenol	Oedema|Vision blurred|Tachyarrhythmia|Nervousness|Hypertension|Dizziness|Sinus rhythm|Dyspnoea|Weakness|Angina pectoris|Insomnia|Sweating|Vertigo|Coronary artery insufficiency|Seizures|Pallor|Arrhythmia|Palpitations|Pulmonary oedema|Pain|Nausea|Tremor|Hypotension|Flushing|Headache	Asthma|Respiratory Hypersensitivity|Hypertension, Pulmonary|Shock
methamphetamine	Constipation|Agitation|Schizophrenia|Irritability|Dependence psychological|Hypersensitivity|Skin disorder|Euphoric mood|Dizziness|Personality change|Urticaria|Cardiac arrest|Dry mouth|Fatigue|Cardio-respiratory arrest|Tachycardia|Tic|Insomnia|Dysphoria|Diarrhoea|Intoxication|Psychotic disorder|Palpitations|Depression|Psychotic episode|Tremor|Erectile dysfunction|Drug abuse|Headache	Attention Deficit Disorder with Hyperactivity|Obesity|Overweight
epsilon-aminocaproic acid	Cerebrovascular accident|Hypertension|Rash|Coagulopathy|Necrosis|Nasal congestion|Hypersensitivity|Confusional state|Factor VIII deficiency|Muscular weakness|Oedema|Thrombosis|Dizziness|Pruritus|Abdominal pain|Blood urea increased|Lacrimation increased|Myositis|Agranulocytosis|Visual impairment|Weakness|Anaphylactoid reaction|Creatine phosphokinase increased|Peripheral ischaemia|Convulsion|Intrac…	Hemorrhage
anastrozole	Erythema|Pathological fracture|Back pain|Body temperature increased|Myocardial infarction|Vaginal disorder|Digestion impaired|Confusional state|Urinary tract infection|Hypertension|Pruritus|Bone pain|Urticaria|Dry mouth|Anaemia|Jaundice|Dysphagia|Breast neoplasm|Vaginal discharge|Swelling face|Cough increased|Pain|Nausea|Neoplasm|Alopecia|Cholesterol serum elevated|Endometrial cancer|Vaginal dryn…	Breast Neoplasms
ixabepilone	Thrombocytopenia|Dysaesthesia|Neuropathy|Myelosuppression|Anorexia|Nail disorder|Anaemia|Constipation|Abdominal pain|Hypersensitivity|Neuropathy peripheral|Pain|Neutropenia|Leukopenia	Breast Neoplasms
letrozole	Erythema|Back pain|Body temperature increased|Hypercalcaemia|Myocardial infarction|Urinary tract infection|Musculoskeletal disorder|Leg pain|Portal vein thrombosis|Hypertension|Pollakiuria|Lipids increased|Pruritus|Bone pain|Urticaria|Hepatic enzyme increased|Dry mouth|Effusion|Chest pain|Chest wall pain|Pain|Memory impairment|Pain in extremity|Hyperplasia|Nausea|Neoplasm|Thrombophlebitis|Haemorr…	Breast Neoplasms
bleomycin a2	Erythema|Extravasation|Reaction febrile|Body temperature increased|Nail changes|Myocardial infarction|Confusional state|Thrombotic microangiopathy|Pulmonary toxicity|Pruritus|Urticaria|Tenderness|Anaemia|Death|Chest pain|Scleroderma|Pain|Nausea|Microangiopathy|Induration|Alopecia|Raynaud's disease|Pleuritic pain|Skin striae|Flushing|Leukopenia|Cerebrovascular accident|Acute chest pain|Dry cough|P…	Carcinoma|Neoplasms, Squamous Cell|Respiratory Tract Neoplasms|Pleural Effusion, Malignant|Hodgkin Disease|Lymphoma
norepinephrine	Extravasation|Lactic acidosis|Photophobia|Acidosis|Necrosis|Violent|Blood pressure increased|Hypertension|Retrosternal pain|Hypoxia|Dyspnoea|Arrhythmia|Sweating|Gangrene|Vomiting|Anxiety|Vasoconstriction|Pallor|Pain|Hypovolaemia|Bradycardia|Intermittent headache|Headache	Heart Arrest|Hypotension|Shock
aprepitant	Gastritis|Nausea postoperative|Back pain|Carcinoma of lung|Body temperature increased|Haemoglobin decreased|Myocardial infarction|Acne|Confusional state|Urinary tract infection|Blood bilirubin increased|Muscular weakness|Mucous membrane disorder|Mental disorder|Urticaria|Dry mouth|Anaemia|Insufficiency renal|Respiratory insufficiency|Gastrooesophageal reflux disease|Hypoxia|Septic shock|Pain|Herp…	Postoperative Nausea and Vomiting|Nausea|Vomiting
foscarnet	Lymphadenopathy|Erythema|Agitation|Back pain|Renal impairment|Rectal haemorrhage|Body temperature increased|Muscle contractions involuntary|Influenza|Myositis|Confusional state|Urinary tract infection|Aggression|Muscular weakness|Hypertension|Pruritus|Electrolyte imbalance|Renal failure|Influenza-like symptoms|Anaemia|Hypoproteinaemia|Injection site pain|Arrhythmia|Death|Cachexia|Respiratory insu…	Herpes Simplex|Skin Diseases, Viral|Cytomegalovirus Infections|Cytomegalovirus Retinitis
lubiprostone	Gastritis|Erythema|Back pain|Renal impairment|Rectal haemorrhage|Abnormal bowel sounds|Body temperature increased|Abdominal rigidity|Urinary tract infection|Carcinogenicity|Mental disorder|Pollakiuria|Urticaria|Tenderness|Dry mouth|Rebound effect|Gastroenteritis|Chest pain|Defaecation urgency|Gastrooesophageal reflux disease|Pain|Pain in extremity|Breast feeding|Nausea|Syncope|Syncope vasovagal|N…	Constipation|Colonic Diseases
flumethasone	Dermatitis contact|Lupus miliaris disseminatus faciei|Dermatitis|Dermatitis atopic|Allergic contact dermatitis|Miliaria|Folliculitis|Leukoderma|Secondary infection|Hypertrichosis|Pruritus|Atrophy|Skin atrophy|Skin striae|Infection|Acneiform eruption|Itch burning|Eruption	Dermatitis|Pruritus|Skin Diseases|Inflammation
clocortolone	Dermatitis contact|Lupus miliaris disseminatus faciei|Dermatitis|Allergic contact dermatitis|Miliaria|Folliculitis|Leukoderma|Secondary infection|Hypertrichosis|Pruritus|Atrophy|Skin atrophy|Skin striae|Infection|Eruption	Skin Diseases|Pruritus|Dermatitis
iodipamide	Agitation|Cyanosis|Body temperature increased|Chills|Laryngospasm|Hypersensitivity|Salivation|Dizziness|Renal failure|Dyspnoea|Swelling|Anaphylactoid reaction|Sweating|Vomiting|Sneezing|Nausea|Local reaction|Tremor|Pallor|Hypotension|Flushing|Headache	Gallbladder Diseases
atazanavir	Gastritis|Back pain|Dyslipidaemia|Myocarditis|Hyperbilirubinaemia|Body temperature increased|Myasthenia|Cellulitis|Renal pain|Oesophagitis|Confusional state|Urinary tract infection|Blood bilirubin increased|Muscle twitching|Hypertension|Nephrolithiasis|Pollakiuria|Retrosternal pain|Constipation|Bone pain|Hostility|Renal failure|Dry mouth|Urine abnormality|Gastroenteritis|Chest pain|Sleep disorder…	Lentivirus Infections|HIV Infections
cyproterone	Normocytic anemia|Erythema|Dyspnoea exertional|Pancreatic disorder|Extravasation|Bladder carcinoma|Body temperature increased|Hypercalcaemia|Myasthenia|Breast tenderness|Lassitude|Blindness|Pollakiuria|Constipation|Haemolytic anaemia|Urticaria|Tenderness|Abdominal pain|Anaemia|Jaundice|Urine abnormality|Arrhythmia|Accommodation disorder|Death|Ear disorder|Hemiplegia|Scleroderma|Hepatic failure|Dy…	46, XX Disorders of Sex Development|Adrenogenital Syndrome|Disorders of Sex Development
salmon calcitonin	Gastritis|Erythema|Back pain|Ear pain|Taste metallic|Unspecified disorder of intestine|Body temperature increased|Hypercalcaemia|Myocardial infarction|Hypocalcemic tetany|Leg pain|Hypertension|Pruritus|Nasal irritation|Tenderness|Pyelonephritis|Dry mouth|Anaemia|Arrhythmia|Neuralgia|Ear disorder|Paraesthesia|Rhinitis ulcerative|Crocodile tears syndrome|Hyperparathyroidism|Rhinitis allergic|Pain|L…	Hypercalcemia|Osteitis Deformans|Osteoporosis
lanthanum carbonate	Nausea|Constipation|Rhinitis|Diarrhoea|Bronchitis|Vomiting|Abdominal pain|Hypercalcaemia|Hypotension|Pain|Headache	Hyperphosphatemia
5-fluorouracil	Erythema|Extravasation|Cerebellar ataxia|Nail changes|Myocardial infarction|Rash|Oesophagitis|Confusional state|Aggression|Mucous membrane disorder|Pruritus|Nasal irritation|Urticaria|Tenderness|Anaemia|Arrhythmia|Allergic contact dermatitis|Chest pain|Congenital anomaly|Pain|Herpes simplex|Onychomadesis|Nausea|Electrocardiogram change|Alopecia|Herpes NOS|Emotional distress|Common cold|Pigmentati…	Keratosis
rapamycin	Skin melanoma|Gastritis|Parathyroid disorder|Agitation|Back pain|Ear pain|Rectal disorder|Renal tubular necrosis|Body temperature increased|Hypercalcaemia|Cellulitis|Renal pain|Acne|Oesophagitis|Nephrotic syndrome|Arthropathy|Urinary tract infection|Carcinogenicity|Urinary incontinence|Hypertension|Hyperuricaemia|Abdominal distension|Pollakiuria|Hernia|Pruritus|Bone pain|Pyelonephritis|Transplant…	Graft vs Host Disease
mn-dpdp	Pain|Haemorrhage|Nausea|Pruritus|Carcinoma|Chest pain|Sepsis|Pneumonia|Vomiting|Dizziness|Oesophageal disorder|Flushing|Discomfort|Abdominal pain|Headache|Liver carcinoma	Liver Diseases
frovatriptan	Back pain|Ear pain|Hyperacusis|Salivary hypersecretion|Body temperature increased|Epistaxis|Oesophageal spasm|Myocardial infarction|Muscle contractions involuntary|Renal pain|Reflexes abnormal|Confusional state|Leg pain|Muscular weakness|Mental disorder|Pollakiuria|Eye pain|Dry mouth|Thirst|Urine abnormality|Personality disorder|Paraesthesia|Gastrooesophageal reflux disease|Crocodile tears syndro…	Headache Disorders
riluzole	Gastritis|Lymphadenopathy|Ear pain|Renal impairment|Carcinoma of lung|Psoriasis|Myasthenia|Apnoea|Delusion|Phobia|Deficiency anaemia|Lymphopenia|Rheumatoid arthritis|Dry mouth|Anaemia|Aplastic anaemia|Dysphagia|Anaphylactoid reaction|Urinary retention|Circumoral paresthesia|Platelet count decreased|Neoplasm|Alopecia|Paranoid reaction|Bradycardia|Anorexia|Eosinophilic pneumonia|Coordination abnorm…	Amyotrophic Lateral Sclerosis|TDP-43 Proteinopathies|Motor Neuron Disease
methocarbamol	Coordination abnormal|Rash|Jaundice|Angioedema|Diplopia|Amnesia|Body temperature increased|Nasal congestion|Vision blurred|Lightheadedness|Hypersensitivity|Confusional state|Pruritus|Oedema|Dizziness|Epilepsy|Urticaria|Grand mal convulsion|Convulsive seizure|Jaundice cholestatic|Insomnia|Dyspepsia|Vertigo|Nystagmus|Vomiting|Drowsiness|Seizures|Taste metallic|Pain|Anaphylactic shock|Nausea|Thrombo…	Myofascial Pain Syndromes
flumazenil	Diplopia|Ventricular extrasystoles|Hyperacusis|Confusional state|Hypertension|Pruritus|Urticaria|Dry mouth|Injection site pain|Arrhythmia|Chest pain|Scotoma|Pain|Nausea|Extrasystoles|Delirium|Bradycardia|Paraesthesia|Flushing|Asphyxia|Hypoaesthesia|Rigors|Tongue oedema|Vision blurred|Chills|Cough|Hypersensitivity|Panic attack|Somnolence|Salivation|Dizziness|Ataxia|Ventricular tachycardia|Fatigue|…	Drug Overdose
diethylpropion	Cerebrovascular accident|Erythema|Rash|Constipation|Agitation|Bone marrow depression|Dyskinesia|Dysuria|Vision blurred|Precordial pain|Cardiac valve disease|Leukopenia|Nervousness|Primary pulmonary hypertension|Blood pressure increased|Hypertension|Euphoric mood|Dizziness|Epilepsy|Discomfort|Dysphoria|Agranulocytosis|Dry mouth|Cardiac disorder|Gynaecomastia|Arrhythmia|Tachycardia|Insomnia|Sweatin…	Obesity|Overweight
fesoterodine	Mental disorder|Rash|Back pain|Constipation|Angioedema|Irritable bowel syndrome|Irritability|Obstruction|Vision blurred|Cough|Hypersensitivity|Skin disorder|Pain|Urinary tract infection|Gamma-glutamyltransferase increased|Pruritus|Dry throat|Diverticulitis|Oedema|Alanine aminotransferase increased|Musculoskeletal disorder|Abdominal pain|Urticaria|Dry mouth|Cardiac disorder|Abdominal pain upper|An…	Urinary Bladder, Overactive|Urinary Bladder Diseases|Lower Urinary Tract Symptoms
benztropine	Cerebrovascular accident|Rash|Constipation|Numbness|Hyperthermia|Apathy|Body temperature increased|Vision blurred|Hypersensitivity|Nervousness|Confusional state|Appetite absent|Hallucination, visual|Dry mouth|Ileus paralytic|Tachycardia|Numbness in fingers|Vomiting|Psychotic disorder|Urinary retention|Dysuria|Memory impairment|Dysphagia|Disorientation|Ileus|Nausea|Hallucination|Mydriasis	Basal Ganglia Diseases|Parkinsonian Disorders|Parkinson Disease
10-propargyl-10-deazaaminopterin	Rash|Back pain|Constipation|Tachycardia|Toxic epidermal necrolysis|Body temperature increased|Death|Cough|Stomatitis|Epistaxis|Thrombocytopenia|Inflammation|Neutropenia|Night sweats|Oedema|Dehydration|Pruritus|Abdominal pain|Asthenia|Dyspnoea|Anaemia|Fatigue|Cardio-respiratory arrest|Pharyngolaryngeal pain|Mucosal inflammation|Respiratory tract infection|Liver function test abnormal|Sweating|Tran…	Lymphoma, Non-Hodgkin|Lymphoma
sitaxsentan	Gastritis|Sensation of foreign body|Ear pain|Renal impairment|Psoriasis|Haemoglobin decreased|Inflammation localised|Muscle twitching|Dilatation atrial|Pancytopenia|Tenderness|Throat irritation|Dry mouth|Tongue blistering|Tachypnoea|Osteochondrosis|Hyperthermia|Muscle fatigue|Extrasystoles|Conjunctivitis allergic|Neoplasm|Alopecia|Conjunctivitis|Conjunctival haemorrhage|Bradycardia|Rash macular|R…	Hypertension, Pulmonary
doxapram	Urinary retention|Paraesthesia|Bronchospasm|Body temperature increased|Hyperventilation|Movements involuntary|Cough|Laryngospasm|Albuminuria|Hiccups|Muscle spasticity|Blood pressure increased|Tachycardia|Sensation of warmth|Dizziness|Pruritus|Cardiovascular disorder|Cardiac fibrillation|Chest pain|Dyspnoea|Ventricular fibrillation|Hyperreflexia|Arrhythmia|Tachypnoea|Sweating|Convulsion|Diarrhoea|…	Hypercapnia
pipotiazine	Hyperreflexia|Dystonia|Oculogyric crisis|Muscle rigidity|Tremor|Salivary hypersecretion|Akathisia|Opisthotonus	Psychotic Disorders|Schizophrenia
bacitracin a	Albuminuria|Rash|Nausea|Vomiting|Pain|Azotaemia	Skin Diseases, Infectious
dfmo	Erythema|Rash|Numbness|Folliculitis|Cheilitis|Skin bleeding|Dermatitis contact|Rosacea|Dry skin|Haemorrhage|Stinging skin|Oedema|Tingling sensation|Skin irritation|Pruritus|Asthenia|Dizziness|Swelling|Dermatitis|Dyspepsia|Ingrown hair|Vertigo|Stinging|Face oedema|Pseudofolliculitis barbae|Skin burning sensation|Nausea|Anorexia|Alopecia|Herpes NOS|Herpes simplex|Lip swelling|Redness|Tingling skin|…	Trypanosomiasis|Trypanosomiasis, African
olsalazine	Withdrawn|Erythema|Rectal haemorrhage|Myocarditis|Body temperature increased|Discomfort rectal|Dizziness|Blood bilirubin increased|Hepatic enzyme increased|Mental disorder|Lymphopenia|Pollakiuria|Pruritus|Haemolytic anaemia|Dry mouth|Anaemia|Aplastic anaemia|Death|Chest pain|Hepatic failure|Pain|Hepatobiliary disease|Nausea|Alopecia|Photosensitivity|Menorrhagia|Interstitial lung disease|Raised li…	Colitis|Inflammatory Bowel Diseases|Colonic Diseases
mesna	Injection site reaction|Hypertension|Rash|Back pain|Constipation|Rhinitis|Erythema|Haematuria|Body temperature increased|Abdominal pain|Cough|Flatulence|Hypersensitivity|Thrombocytopenia|Hyperaesthesia|Somnolence|Hepatic enzyme increased|Tachycardia|Oedema|Dehydration|Dizziness|Dyspepsia|Influenza|Chest pain|Agranulocytosis|Anaemia|Pharyngitis|Fatigue|Arrhythmia|Pneumonia|Sweating increased|Insom…	Urologic Diseases
1,25-dihydroxyvitamin d3	Erythema|Polydipsia|Hyperthermia|Pain during injection|Hypercalcaemia|Hypercalciuria|Urinary tract infection|Hypertension|Pruritus|Ache|Urticaria|Dry mouth|Urine abnormality|Arrhythmia|Intoxication|Taste metallic|Pain|Pain in extremity|Libido decreased|Nausea|Conjunctivitis|Serum calcium increased|Nephropathy|Calculus of kidney|Nocturia|Nephrocalcinosis|Hypersensitivity|Somnolence|Phosphatase alk…	Hyperparathyroidism, Secondary|Hypocalcemia|Hypoparathyroidism|Psoriasis
aminophylline	Dermatitis contact|Agitation|Ventricular extrasystoles|Irritability|Dermatitis exfoliative|Tremor muscle|Hypersensitivity|Nervousness|Hyperglycaemia|Multifocal atrial tachycardia|Atrial tachycardia|Nervous system disorder|Haematemesis|Cardiac fibrillation|Abdominal pain|Hypoxia|Arrhythmia|Tachycardia|Death|Hypokalaemia|Dermatitis|Insomnia|Sinus tachycardia|Diarrhoea|Vomiting|Intoxication|Diuresis…	Asthma|Respiratory Hypersensitivity|Pulmonary Emphysema|Pulmonary Disease, Chronic Obstructive|Bronchitis, Chronic|Bronchitis
sms 201-995	Cholecystitis|Oesophageal disorder|Phlebitis|Malabsorption|Rectal haemorrhage|Unspecified disorder of intestine|Hyperbilirubinaemia|Body temperature increased|Pain during injection|Rash|Renal pain|Acne|Breast pain female|Hepatitis cholestatic|Gallbladder polyp|Urinary tract infection|Hepatic enzyme increased|Faeces discoloured|Back pain|Nephrolithiasis|Pollakiuria|Otitis|Pruritus|Ache|Urticaria|T…	Acromegaly|Hypothalamic Diseases|Neuroectodermal Tumors|Carcinoma|Pancreatic Neoplasms|Carcinoma, Islet Cell
17-hydroxyprogesterone	Cellulitis|Abortion spontaneous|Complication of pregnancy|Oligohydramnios|Gestational diabetes|Pain|Hypertension|Stillbirth|Pruritus|Urticaria|Injection site pain|Swelling|Pre-eclampsia|Diarrhoea|Diabetes mellitus|Pulmonary embolism|Nodule|Premature labour|Gestational hypertension|Nausea|Embolus|Injection site nodule|Injection site reaction	Amenorrhea
clomiphene citrate	Erythema|Back pain|Phocomelia|Bladder carcinoma|Diplopia|Fatigue|Body temperature increased|Angiosarcoma|Acne|Anencephaly|Ectromelia|Melanocytic naevus|Blindness|Hypertension|Pollakiuria|Eye pain|Leukocytosis|Urticaria|Astrocytoma|Phosphenes|Dermoid cyst|Arrhythmia|Neural tube defect|Chest pain|Dry hair|Neoplasm malignant|Scotoma|Pain|Distention|Macular oedema|Congenital anomaly|Metrorrhagia|Naus…	Amenorrhea|Polycystic Ovary Syndrome|Adnexal Diseases|Ovarian Cysts
hoe 140	Erythema|Rash|Haematoma|Numbness|Body temperature increased|Injection site bruising|Oedema|Nervous system disorder|Dizziness|Pruritus|Hypersensitivity|Urticaria|Injection site pain|Swelling|Injection site haematoma|Pain|Anaphylactic shock|Nausea|Injection site urticaria|Sensation of pressure|Headache|Hypoaesthesia|Injection site reaction	Angioedemas, Hereditary|Urticaria
delta 9-tetrahydrocannabinol	Diarrhoea|Immune system disorder|Rhinitis|Sinusitis|Amnesia|Chills|Rash|Cough|Hypersensitivity|Nervousness|Confusional state|Somnolence|Myalgia|Pruritus|Euphoric mood|Nervous system disorder|Nightmare|Dizziness|Ataxia|Abdominal pain|Dry mouth|Faecal incontinence|Fatigue|Incontinence|Tachycardia|Sweating|Asthenia|Depersonalisation|Tinnitus|Anxiety|Seizures|Palpitations|Pain|Drowsiness|Conjunctivit…	Anorexia|Nausea|Vomiting
2,3-dimercaptopropanol	Rhinorrhoea|Tingling sensation|Tachycardia|Salivation|Nausea|Lacrimation|Blood pressure increased|Abscess|Conjunctivitis|Burning sensation|Vomiting|Penis disorder|Sweating|Anxiety|Abdominal pain|Muscle spasms|Unrest|Weakness|Pain|Headache	Lead Poisoning|Mercury Poisoning|Arsenic Poisoning
flurbiprofen	Gastritis|Erythema|Bleeding tendency|Cholecystitis|Rectal haemorrhage|Unspecified disorder of intestine|Stinging|Body temperature increased|Discomfort rectal|Myasthenia|Myocardial infarction|Haematemesis|Oesophagitis|Confusional state|Urinary tract infection|Stevens-Johnson syndrome|Hepatic enzyme increased|Enlargement abdomen|Hypertension|Hyperuricaemia|Jaundice|Haemolytic anaemia|Kidney functio…	Inflammation|Arthritis, Rheumatoid|Osteoarthritis
ly146032	Lymphadenopathy|Erythema|Back pain|Renal impairment|Body temperature increased|Cellulitis|Heat rash|Confusional state|Urinary tract infection|Drug interaction|Muscular weakness|Mucous membrane disorder|Hypertension|Urosepsis|Alcoholic pancreatitis|Pruritus|Urticaria|Tenderness|Abdominal pain|Dry mouth|Anaemia|Jaundice|Effusion|Arrhythmia|Death|Chest pain|Pain|Pain in extremity|Nausea|Eczema|Breas…	Bacteremia|Systemic Inflammatory Response Syndrome|Skin Diseases, Bacterial
cortisol	Pathological fracture|Alkalosis hypokalaemic|Euphoric mood|Rectal haemorrhage|Unspecified disorder of intestine|Stinging|Myocardial infarction|Acneiform eruption|Acne|Cushingoid|Pain|Muscle mass|Muscular weakness|Blindness|Hypertension|Intraocular pressure increased|Cataract subcapsular|Arrhythmia|Anaphylactoid reaction|Exophthalmos|Allergic contact dermatitis|Papilloedema|Plaque psoriasis|Second…	Bacterial Infections|Multiple Sclerosis|Demyelinating Autoimmune Diseases, CNS|Skin Diseases
amd3100	Erythema|Rash|Constipation|Haematoma|Paraesthesia|Discomfort|Flatulence|Periorbital swelling|Haemorrhage|Inflammation|Hyperhidrosis|Mental disorder|Leukaemia|Nervous system disorder|Dizziness|Pruritus|Abdominal distension|Abdominal pain|Urticaria|Hypoxia|Dyspnoea|Dry mouth|Upset stomach|Fatigue|Orthostatic hypotension|Swelling|Insomnia|Dyspepsia|Diarrhoea|Vomiting|Gastric disorder|Hypertrophy|Pai…	Graft vs Host Disease
n-acetylcysteine	Dysphoria|Palmar erythema|Erythema|Rash|Stridor|Ear pain|Angioedema|Bronchospasm|Gastrointestinal symptom NOS|Anaphylactoid reaction|Erythema facial|Cough|Sensitisation|Stomatitis|Hypersensitivity|Respiratory distress|Throat tightness|Gait disturbance|Angiopathy|Oedema|Immune system disorder|Wheezing|Pruritus|Mediastinal disorder|Dyspnoea|Pharyngitis|Rhinorrhoea|Feeling hot|Tachycardia|Dyspepsia|…	Bronchial Diseases|Cystic Fibrosis|Lung Diseases|Dry Eye Syndromes|Drug Overdose
cephem	Drug fever|Rash|Eructation|Agranulocytosis|Constipation|Renal impairment|Aphasia|Paraesthesia|Toxic epidermal necrolysis|Irritability|Haematuria|Nasal congestion|Flatulence|Hypersensitivity|Stridor|Pain|Somnolence|Neutropenia|Nephropathy toxic|Insomnia|Seizures|Dehydration|Sickness|Dizziness|Pruritus|Haemolytic anaemia|Abdominal pain|Urticaria|Dyspnoea|Dry mouth|Anaemia|Fatigue|Cholestasis|Dermat…	Otitis Media|Pharyngitis|Tonsillitis|Bronchitis, Chronic|Bronchitis|Pulmonary Disease, Chronic Obstructive
5-fluorocytosine	Rash|Agranulocytosis|Jaundice|Paraesthesia|Toxic epidermal necrolysis|Fatigue|Respiratory arrest|Ataxia|Ventricular dysfunction|Azotaemia|Thrombocytopenia|Haemorrhage|Ulcer|Hepatic enzyme increased|Hypoglycaemia|Pruritus|Colitis ulcerative|Abdominal pain|Hypersensitivity|Enterocolitis|Urticaria|Cardiac arrest|Dry mouth|Anaemia|Hepatic function abnormal|Aplastic anaemia|Weakness|Chest pain|Vertigo…	Candidiasis|Cryptococcosis
streptozotocin	Pain|Erythema|Extravasation|Renal tubular acidosis|Acidosis|Myelosuppression|Body temperature increased|Pain during injection|Lethargy|Proteinuria|Aminoaciduria|Hyperchloraemia|Glycosuria|Insulinoma|Thrombocytopenia|Glucose tolerance impaired|Confusional state|Inflammation|Hepatic enzyme increased|Neutropenia|Oedema|Hypoglycaemia|Renal failure chronic|Ketonuria|Blood urea increased|Burning sensat…	Pancreatic Neoplasms|Carcinoma|Carcinoma, Islet Cell
gd-dtpa-bma	Coordination abnormal|Somnolence|Rash|Eructation|Paresis|Rhinitis|Paraesthesia|Feeling hot|Coma|Hot flush|Fibrosis|Body temperature increased|Respiratory disorder|Myocardial infarction|Cardiac failure|Skin discolouration|Migraine aggravated|Vomiting|Musculoskeletal disorder|Multiple sclerosis|Mental disorder|Nervous system disorder|Dizziness|Ataxia|Cardiovascular disorder|Infarction|Abdominal pai…	Central Nervous System Diseases|Coronary Disease|Arteriosclerosis
fluorometholone	Ptosis|Hyperadrenocorticism|Vision blurred|Hypersensitivity|Corneal infection|Hyperaemia|Ulcer|Ulcerative keratitis|Optic nerve disorder|Uveitis|Anterior uveitis|Posterior subcapsular cataract|Cataract|Cataract subcapsular|Glaucoma|Eye infection|Visual disturbance|Dysgeusia|Stinging|Impaired healing|Conjunctivitis|Conjunctival hyperaemia|Viral infection|Eye irritation|Mydriasis|Infection|Tumour i…	Conjunctivitis|Inflammation
d-penicillamine	Lymphadenopathy|Body temperature increased|Myasthenia|Polyarthralgia|Nephrotic syndrome|Hyperpyrexia|Muscular weakness|Mental disorder|Elastosis perforans|Pruritus|Haemolytic anaemia|Urticaria|Anaemia|Aplastic anaemia|Hepatic failure|Pain|Hyperplasia|Red cell aplasia|Nausea|Alopecia|Interstitial pneumonia|Glomerulonephritis|Dystonia|Leukopenia|Pneumonia|Dermatomyositis|Atrophy|Purpura|Thrombotic …	Arthritis, Rheumatoid|Renal Tubular Transport, Inborn Errors|Kidney Diseases|Hepatolenticular Degeneration|Basal Ganglia Diseases|Brain Diseases, Metabolic|Brain Diseases, Metabolic, Inborn|Metal Metabolism, Inborn Errors
dimethyl sulphoxide	Discomfort	Cystitis|Urinary Bladder Diseases
nortriptyline	Body temperature increased|Delusion|Adenitis|Confusional state|Hypertension|Pollakiuria|Pruritus|Urticaria|Dry mouth|Anaemia|Ileus paralytic|Aplastic anaemia|Paraesthesia|Distention|Libido decreased|Nausea|Alopecia|Extrapyramidal symptoms|Flushing|Weakness|Gingivitis|Numbness|Necrosis|Vision blurred|Purpura|Addiction|Oedema|Nightmare|Dizziness|Ataxia|Fatigue|Nocturia|Diarrhoea|Tinnitus|Hypertroph…	Depressive Disorder, Major|Enuresis|Urination Disorders
mk-521	Gastritis|Erythema|Back pain|Red blood cell sedimentation rate increased|Diplopia|Ventricular extrasystoles|Salivary hypersecretion|Body temperature increased|Dyspnoea paroxysmal nocturnal|Azotaemia|Confusional state|Urinary tract infection|Drug interaction|Leg pain|Sustained ventricular tachycardia|Constipation|Haemolytic anaemia|Urticaria|Transient ischaemic attack|Dry mouth|Anaemia|Effusion|Ar…	Renal Insufficiency|Kidney Diseases|Diabetes Complications|Diabetic Nephropathies|Diabetic Retinopathy|Diabetic Angiopathies|Heart Failure|Hypertension|Myocardial Infarction
ethacrynic acid	Watery diarrhoea|Gout|Rash|Pancreatitis acute|Jaundice|Rheumatic heart disease|Deafness|Haematuria|Body temperature increased|Pancreatitis|Vision blurred|Chills|Purpura|Thrombocytopenia|Haemorrhage|Hyperglycaemia|Neutropenia|Hyperuricaemia|Gout acute|Hypoglycaemia|Discomfort|Agranulocytosis|Hepatic function abnormal|Fatigue|Liver function test abnormal|Convulsion|Vertigo|Diarrhoea|Tinnitus|Vomiti…	Edema|Edema, Cardiac|Heart Failure|Renal Insufficiency|Kidney Diseases|Liver Cirrhosis|Pulmonary Edema
human secretin	Vasculitis|Rash|Numbness|Body temperature increased|Lightheadedness|Respiratory distress|Haemorrhage|Tingling sensation|Discomfort|Urticaria|Pain hunger|Abdominal pain|Fatigue|Hunger|Abdominal bloating|Diarrhoea|Vomiting|Thready pulse|Seizures|Pallor|Gastric disorder|Pain|Nausea|Cramp muscle|Bradycardia|Sweating increased|Hypotension|Abdominal cramps|Flushing|Abdominal discomfort|Headache	Exocrine Pancreatic Insufficiency|Carcinoma|Pancreatic Neoplasms|Carcinoma, Islet Cell
actinomycin	Coagulopathy|Adenocarcinoma|Death|Eruption|Acne|Neutropenia|Pancytopenia|Extravasation|Pharyngitis|Organ failure|Oedema|Hepatic failure|Muscle contracture|Febrile neutropenia|Epidermolysis|Carcinoma|Alopecia|Pigmentation	Wilms Tumor|Urologic Neoplasms|Kidney Neoplasms|Kidney Diseases|Neoplasms, Connective Tissue|Sarcoma|Testicular Neoplasms|Genital Neoplasms, Male|Neoplasms, Muscle Tissue|Trophoblastic Neoplasms|Gestational Trophoblastic Disease
human brain natriuretic peptide-32	Rash|Coronary artery disease|Back pain|Paraesthesia|Ventricular extrasystoles|Nausea|Body temperature increased|Apnoea|Cough|Amblyopia|Hypersensitivity|Confusional state|Somnolence|Pruritus|Hypertension|Immune system disorder|Dizziness|Sweating|Abdominal pain|Ventricular tachycardia|Anaemia|Insufficiency renal|Angina pectoris|Tachycardia|Insomnia|Creatinine increased|Diabetes mellitus|Vomiting|An…	Heart Failure
thymidine	Sinus headache|Gastritis|Nasopharyngitis|Rash|Back pain|Frequent bowel movements|Stiffness|Disease progression|Body temperature increased|Gastrointestinal pain|Respiratory tract infection|Cough|Neck pain|Thrombocytopenia|Hepatitis B e antigen positive|Myofascial pain syndrome|Neutropenia|Right upper quadrant pain|Hepatitis acute|Chest wall pain|Tension|Dizziness|Pruritus|Influenza|Myositis|Tender…	Hepatitis B|Hepatitis B, Chronic|Hepatitis, Chronic|Hepatitis, Viral, Human
2',3'-dideoxycytidine	Lymphadenopathy|Gastritis|Proctalgia|Back pain|Rectal haemorrhage|Ventricular extrasystoles|Salivary hypersecretion|Hyperbilirubinaemia|Body temperature increased|Hypercalcaemia|Bullous eruption|Conjunctivitis|Acne|Oesophagitis|Scleral icterus|Myositis|Confusional state|Muscle stiffness|Groin pain|Muscular weakness|Calculus of kidney|Hypertension|Hyperuricaemia|Pollakiuria|Penis disorder|Pruritus…	Lentivirus Infections|HIV Infections
carbamylglutamic acid	Weight decreased|Nasopharyngitis|Rash|Ear infection|Pneumonia|Body temperature increased|Haemoglobin decreased|Somnolence|Tonsillitis|Hyperhidrosis|Nervous system disorder|Influenza|Infestation NOS|Abdominal pain|Anaemia|Asthenia|Dysgeusia|Diarrhoea|Vomiting|Pain|Anorexia|Gastrointestinal disorder|Infection|Headache	Metabolism, Inborn Errors|Hyperammonemia
human glucagon	Tachycardia|Coronary artery disease|Nausea|Blood pressure increased|Hypertension|Arterial disorder|Hypotension|Vomiting	Hypoglycemia
benzydamine	Burn local|Nausea|Thirst|Numbness|Vomiting|Drowsiness|Stinging|Throat irritation|Cough|Headache	Inflammation|Mouth Diseases|Pain
desferrioxamine	Erythema|Visual acuity reduced|Renal impairment|Body temperature increased|Respiratory distress|Dizziness|Blindness|Pruritus|Bone pain|Urticaria|Acute respiratory distress syndrome|Gastroenteritis|Rash generalised|Dialysis dementia|Scotoma|Pain|Nausea|Corneal opacity|Lung infiltration|Induration|Leukopenia|Injection site reaction|Cyanosis|Vision blurred|Hypersensitivity|Eschar|Oedema|Optic neurit…	Iron Overload
iododeoxyuridine	Swelling|Hyperaemia|Neovascularisation|Conjunctivitis|Follicular conjunctivitis|Conjunctival hyperaemia|Eye irritation|Blepharitis	Herpes Simplex|Keratitis, Herpetic
trifluorothymidine	Keratitis sicca|Corneal stromal edema|Oedema|Hyperaemia|Keratopathy|Superficial punctate keratopathy|Stinging|Eyelid oedema|Intraocular pressure increased|Hypersensitivity|Sicca syndrome	Herpesviridae Infections|Keratoconjunctivitis|Herpes Simplex|Keratitis, Herpetic
delta-aminolevulinic acid	Erythema|Rash|Seborrhoeic dermatitis|Skin hyperpigmentation|Hypertrophy|Skin hypertrophy|Acne|Skin disorder|Scab|Dysaesthesia|Ulcer|Oedema|Welts|Pruritus|Tenderness|Rash maculo-papular|Haemorrhage|Stinging|Pain|Skin exfoliation|Pustule|Herpes simplex|Erythropoietic protoporphyria|Carcinoma|Hyperkinesia|Herpes NOS|Skin carcinoma|Pigmentation	Keratosis, Actinic
clofazimine	Weight decreased|Rash|Lymphadenopathy|Constipation|Body temperature increased|Pigmentation skin|Giddiness|Acneiform eruption|Eruption|Splenic infarction|Hepatitis|Haemorrhage|Hyperglycaemia|Enteritis|Vascular pain|Oedema|Thromboembolism|Skin discolouration|Dizziness|Pruritus|Infarction|Visual impairment|Phototoxicity|Epigastric pain|Obstruction|Dermatitis exfoliative|Neuralgia|Hypokalaemia|Sweati…	Actinomycetales Infections|Leprosy
betahistine	Rash|Anaphylactic shock|Nausea|Gastrointestinal disorder|Angioedema|Oedema|Ventricular extrasystoles|Nervous system disorder|Emotional distress|Pruritus|Cutaneous hypersensitivity|Urticaria|Somnolence|Upset stomach|Extrasystoles|Hypersensitivity|Headache	Endolymphatic Hydrops
monamine	Anaphylactoid reaction|Vision blurred|Drowsiness|Dry mouth|Fatigue|Headache	Motion Sickness|Vestibular Diseases|Vertigo
gamma-hydroxybutyrate	Lymphadenopathy|Back pain|Hyperbilirubinaemia|Myasthenia|Apnoea|Dermatitis contact|Acne|Feeling abnormal|Confusional state|Urinary incontinence|Hypertension|Hyperuricaemia|Pollakiuria|Urticaria|Anaemia|Enuresis|Incontinence|Neuralgia|Chest pain|Sleep disorder|Micturition urgency|Pain|Libido decreased|Metrorrhagia|Nausea|Syncope|Alopecia|Haematuria|Paranoid reaction|Anorexia|Hypoaesthesia|Sinusiti…	Sleep Disorders, Intrinsic|Sleep Disorders
2-(1,2,3,4-tetrahydro-1-naphthyl)-2-imidazoline	Weakness|Insomnia|Rhinitis|Tremor|Sympathomimetic effect|Drowsiness|Sneezing|Redness|Palpitations|Stinging|Swelling|Headache	Nasal Obstruction|Airway Obstruction
ly 333334	Abdominal pain upper|Gastritis|Gout|Oedema|Rash|Constipation|Angioedema|Rhinitis|Drug hypersensitivity|Erythema|Neck pain|Cough|Hypersensitivity|Haemorrhage|Ulcer|Pruritus|Osteosarcoma|Bone neoplasm|Hypertension|Hyperuricaemia|Nervous system disorder|Dizziness|Sweating|Abdominal pain|Chest pain|Urticaria|Dyspnoea|Pharyngitis|Injection site pain|Acute dyspnea|Generalized urticaria|Swelling|Angina …	Osteoporosis
hexamethylmelamine	Alopecia|Rash|Myelosuppression|Thrombocytopenia|Phosphatase alkaline increased|Pruritus|Dizziness|Ataxia|Anaemia|Fatigue|Peripheral sensory neuropathy|Vertigo|Vomiting|Seizures|Neuropathy|Nausea|Anorexia|Neoplasm|Neurological symptom|Affective disorder|Neuropathy peripheral|Leukopenia	Ovarian Neoplasms|Adnexal Diseases|Genital Neoplasms, Female
mepivacaine	Cardiac output decreased|Hypertension|Agitation|Back pain|Angioedema|Paraesthesia|Acidosis|Apnoea|Erythema|Vision blurred|Chills|Respiratory arrest|Hypersensitivity|Block heart|Nervousness|Excitement|Urinary incontinence|Tachycardia|Oedema|Paraplegia|Dizziness|Pruritus|Cardiac arrest|Urticaria|Hypoxia|Weakness|Swelling|Arrhythmia|Anaphylactoid reaction|Sweating|Convulsion|Tinnitus|Respiratory par…	Pain|Anesthesia
tetrahydrobiopterin	Gastritis|Rash|Agitation|Irritability|Body temperature increased|Nasal congestion|Myocardial infarction|Cough|Haemorrhage|Urinary tract infection|Neutropenia|Oedema|Polyuria|Nervous system disorder|Dizziness|Cardiovascular disorder|Infarction|Abdominal pain|Carcinoma testes|Retinitis pigmentosa|Rhinorrhoea|Pharyngolaryngeal pain|Respiratory tract infection|Convulsion|Diarrhoea|Vomiting|Oedema per…	Brain Diseases, Metabolic|Amino Acid Metabolism, Inborn Errors|Brain Diseases, Metabolic, Inborn
alpha-methyl-p-tyrosine	Galactorrhoea|Haematuria|Nasal congestion|Thrombocytosis|Oedema peripheral|Thrombocytopenia|Confusional state|Salivation|Oedema|Aspartate aminotransferase increased|Trismus|Hallucination|Abdominal pain|Hypersensitivity|Urticaria|Dry mouth|Drooling|Fatigue|Swelling|Insomnia|Crystalluria|Diarrhoea|Vomiting|Anxiety|Pharyngeal oedema|Pain|Disorientation|Anaemia|Nausea|Blood disorder|Tremor|Extrapyram…	Neuroectodermal Tumors
4-methylpyrazole	Rash|Anuria|Back pain|Agitation|Body temperature increased|Feeling drunk|Eosinophilia|Sinus bradycardia|Lightheadedness|Alcohol intoxication|Dizziness|Inflammation|Visual disturbance|Phlebosclerosis|Abdominal pain|Anaemia|Pharyngitis|Tachycardia|Hypereosinophilia|Hiccups|Dyspepsia|Vertigo|Diarrhoea|Nystagmus|Vomiting|Drowsiness|Seizures|Taste metallic|Phlebitis|Heartburn|Pain|Hangover|Disseminate…	Poisoning
15(s) 15-methyl prostaglandin f2 alpha	Oedema|Rash|Uterine haemorrhage|Palpitations|Back pain|Hyperventilation|Paraesthesia|Tenderness eye|Hot flush|Body temperature increased|Lethargy|Chills|Breast tenderness|Syncope|Cough|Abdominal pain|Haematemesis|Shivering|Respiratory distress|Hiccups|Nervousness|Urinary tract infection|Excessive thirst|Cramps of lower extremities|Dry throat|Uterine rupture|Hypertension|Wheezing|Thyrotoxic crisis…	Postpartum Hemorrhage|Uterine Hemorrhage
methylergometrine	Rash|Palpitations|Arterial spasm|Haematuria|Nasal congestion|Myocardial infarction|Acute myocardial infarction|Hypertension|Dizziness|Infarction|Water intoxication|Tachycardia|Chest pain|Diarrhoea|Tinnitus|Vomiting|Intoxication|Seizures|Muscle spasms|Dyspnoea|Pain|Anaphylactic shock|Nausea|Thrombophlebitis|Cramp muscle|Bradycardia|Hallucination|Sweating increased|Hypotension|Cramps of lower extre…	Postpartum Hemorrhage|Uterine Hemorrhage
gamma-aminobutyric acid	Anaphylactic shock|Urticaria|Angioedema|Tenderness|Pain	Epilepsy|Seizures
flurandrenolone	Skin discolouration|Dermatitis contact|Lupus miliaris disseminatus faciei|Dermatitis|Dermatitis atopic|Allergic contact dermatitis|Miliaria|Folliculitis|Leukoderma|Secondary infection|Hypertrichosis|Pruritus|Atrophy|Skin atrophy|Skin striae|Infection|Eruption|Itch burning|Hypersensitivity	Skin Diseases|Pruritus|Inflammation
buscopan	Retinal pigmentation|Glaucoma|Tachycardia|Diarrhoea|Anaphylactic shock|Nausea|Angioedema|Drug eruption|Hypotension|Anaphylactoid reaction|Pigmentation|Urticaria|Shock|Rash|Fixed drug eruption|Eruption|Hypersensitivity	Spasm|Neuromuscular Manifestations
mexiletine	Myelofibrosis|Body temperature increased|Confusional state|Hypertension|Dry mouth|Taste altered|Chest pain|Cardiogenic shock|Pain|Libido decreased|Nausea|Syncope|Alopecia|Hepatic function abnormal|Bradycardia|Speech impairment NOS|Leukopenia|Numbness|Distress gastrointestinal|Vision blurred|Atrial arrhythmia|Hypersensitivity|Oedema|Dizziness|Ataxia|Discomfort|Pharyngitis|Fatigue|Weakness|Diarrhoe…	Tachycardia
d-cycloserine	Dysarthria|Rash|Paresis|Paraesthesia|Clonic convulsion|Coma|Psychotic disorder|Cardiac failure|Cardiac failure congestive|Drug hypersensitivity|Hypersensitivity|Confusional state|Somnolence|Liver disorder|Aggression|Hyperreflexia|Convulsion|Vertigo|Memory loss|Seizures|Disorientation|Neurological symptom|Tremor|Drowsiness|Headache	Actinomycetales Infections|Urinary Tract Infections
ntbc	Gastritis|Porphyria|Hepatic neoplasm|Pathological fracture|Hyperkinesia|Photophobia|Cyanosis|Rash|Amenorrhoea|Haemorrhage|Epistaxis|Thrombocytopenia|Dry skin|Nervousness|Rash maculo-papular|Somnolence|Gastroenteritis|Pruritus|Dehydration|Hypoglycaemia|Eye pain|Otitis|Abdominal pain|Blepharitis|Enanthema|Cataract|Dermatitis exfoliative|Death|Dermatitis|Brain neoplasm|Respiratory insufficiency|Diar…	Brain Diseases, Metabolic|Amino Acid Metabolism, Inborn Errors|Brain Diseases, Metabolic, Inborn
n-trifluoroacetyladriamycin-14-valerate	Oedema|Rash|Bladder spasm|Burn local|Pneumonia|Irritability|Haematuria|Body temperature increased|Flatulence|Dizziness|Urinary tract infection|Myalgia|Vomiting|Urinary incontinence|Back pain|Pollakiuria|Skin irritation|Pruritus|Abdominal pain|Ageusia|Asthenia|Anaemia|Nocturia|Chest pain|Diarrhoea|Pelvic pain|Dysuria|Oedema peripheral|Micturition urgency|Muscle spasms|Urinary retention|Pain|Bladde…	Urologic Neoplasms|Urinary Bladder Neoplasms|Urinary Bladder Diseases
cgp 39393	Haematoma|Injection site mass|Haematuria|Body temperature increased|Haemoglobin decreased|Haematemesis|Hypersensitivity|Epistaxis|Haemorrhage|Leg pain|Wound secretion|Oedema|Dizziness|Anaemia|Cerebrovascular disorder|Anaphylactoid reaction|Burkitt's lymphoma|Vomiting|Pain|Leg edema|Deep thrombophlebitis|Nausea|Thrombophlebitis|Impaired healing|Hypotension	Thrombosis
