# Supplementary material for: Construction of Drug Network Based on Side Effects and Its Application for Drug Repositioning
Source: PLoS One. 2014 Feb 4;9(2):e87864. doi: 10.1371/journal.pone.0087864 (PMC3913703; doi:10.1371/journal.pone.0087864)
Supplement: Table S2 — Performance of drugs in 81 ATC therapeutic categories. (XLSX) [file pone.0087864.s002.xlsx]

## Sheet: ATC_therapy_NDCG
ATC therapeutic category	ATC code	Drug (seprated by '|')	drug NO.	Percentage of drugs with NDCG@5 >= 0.7
Drugs used in diabetes	A10	Insulin Aspart Protamine Recombinant|Actoplus Met|Benclamet|Duetact|Efficib|Eucreas|Glipizide and Metformin Hydrochloride|Prandimet|Alentin|Glidiazine|Apidra|Actraphane|Humalog|Insulin Aspart Recombinant|Insulin Glargine Recombinant|Insulin Detemir|Amecladin|Abemide|Abemin|Desumide|Aldiab|Glurenorm|Diamicron|Glisepin|Amaryl|Dimelin|Avandamet|Avandia|Actos|Januvia|Juvisync|AG-EE623ZW|Alredase	33	0.848485
Antiobesity preparations, excluding diet products	A08	Adipost|Benzphetamine|Clortermine|Phenmetrazine|Amphedroxyn|Chlorphentermine|Adipex-P|Adipex|Amfepramone|Diestet|Adisar|Alli	12	0.833333
Laxatives	A06	Diphenolisatin|Alaxa|Evac-Q-Kit|Neoloid|Acilac|Maltit	6	0.833333
Antimycobacterials	J04	Closina|Prothionamide|Ethatyl|Braccopiral|Althocin|Diasan	6	0.833333
Other gynecologicals	G02	Aches-N-Pain|Dinoprost|Cervidil|Cervagem|Carboprost|Nalador|Berotec|Alpha-Bromocriptine|Acusprain|Aflaxen|Priaxim	11	0.727273
Agents acting on the renin-angiotensin system	C09	Co-Diovan|Kinzalkomb|Lexxel|Teczem|Sarenin|Acediur|Ace-Bloc|Vasotec|Acetec|Acepril|Aceon|Altace|Accupril|Benace|Inhibace|Acenor-M|Gopten|Equaten|Cardiotensin|Temocapril|Zofenoprilum|Imidapril|Acercomp|Accuretic|Dynacil|Tarka|Acetensa|Combizar|Epratenz|Diovan|Approvel|Aprovel HCT|Amias|Kinzal Mono|Alteis|Atacand D|Copalia|Onduarp|Copalia HCT|Valturna|Enviage|Rasilamlo|Amturnide	43	0.72093
Antivirals for systemic use	J05	Ici|Copegus|Vistide|Valcyte|Flumadine|Fortovase|Crixivan|Norvir|Nelfinavir|Agenerase|Kaletra|Lexiva|Aptivus|Prezista|Victrelis|Bandotan|Hivid|BMY-27857|3TC|Lamivudine|1592U89|Tenofovir|Adefovir|Emtriva|Kinedak|Ciplanevimune|Delavirdine|Efavir|Complera|Edurant|Biovir|Epzicom|Atripla|Truvada|Stribild|Fuzeon|Isentress	37	0.702703
Diuretics	C03	Hydropres-Ka|Bemetizidum|E614|Penfluzide|Aquatag|Rautrax-N|Aprinox|Diademil|Timolide 10-25|Adactazida|Apresazide|Acesistem|Butiserpine|Chlorothiazide|Drenusil|Metatensin #2|Fluitran|Benesal|Aquatensen|Anhydron|Benazepril Hydrochloride and Hydrochlorothiazide|Co-Diovan|Kinzalkomb|Hydromox|Adurix|Apo-Chlorthalidone|Barolyn|Diurexan|Agelan|Idrolone|Aldic|Arlix|Demadex|Edrul|Amiclaran|Adco-Retic|Alti…	38	0.684211
Blood substitutes and perfusion solutions	B05	Attapulgite compound with neomycin|Lucosil|Sodium Phosphate	3	0.666667
Other respiratory system products	R07	Exosurf|Curosurf|Surfaxin	3	0.666667
Antianemic preparations	B03	Difuron|Ferrlecit|Abseamed|Aranesp|Omontys	5	0.6
Beta blocking agents	C07	Apo-Pindol|Acifol|Apo-Timol|Alosot|Apo-Nadol|Arteolol|Dalzic|Metoprolol|Apo-Metoprolol|Lopressor|Ablok|ACB|Alcon Betoptic|Bevantololum|Bicor|Celiprolol Hydrochloride|Brevibloc|Bystolic|Abetol|SCH 19927|Cardivas|Coreg CR|Corgaretic|Biconcor|Ablok Plus	25	0.6
Throat preparations	R02	Attapulgite compound with neomycin|Akten|Aeroderm|Americaine Otic|Dyclone	5	0.6
Calcium channel blockers	C08	Amlodipine|Amlodipine Besylate and Benazepril Hydrochloride|Amcard|AGON SR|Lexxel|Dynacirc|Antagonil|Adalat|Admon|Angiolat|Nitrendipine|Franidipine|Barnidipine Hydrochloride|Mibefradil dihydrochloride|Acalix|Diltiazem|Teczem|BEPADIN|Clinium	19	0.578947
Drugs for obstructive airway diseases	R03	Acetocot|Adcortyl|Robinul|Adbeon|Alphacort|Allercort|Aerobec|Alerbul Nasal|Allermax Aqueous|Allegro|Berotec|Alocril|AeroBid|Aerovent|Nilyph|Zyflo|Levolin|Aerolone|Aerolin|Albugenol TR|Brovana|Xopenex HFA|Accuneb|Asmabet|Exirel|Aeromax|Asto|Monores|Bitolterol mesilate|Arcapta Neohaler|Advair Diskus|Alvesco|Oxivent|Spiriva|Bambec|Accolate|Kipres|Xolair	38	0.578947
Other alimentary tract and metabolism products	A16	AdoMet|Cerezym|Replagal|Fabrazyme|Aldurazyme|Naglazyme|Vpriv|Zavesca|Elelyso	9	0.555556
Lipid modifying agents	C10	Bratenol|Cloprane|Egyt 1299|Lipoclin|Vytorin|Binifibratum|Avastinee|Advicor|Altocor|Astin|Canef|Ator|Baycol|Crestor|Livalo|Beclobrato|Bezafibrate|Apo-Gemfibrozil|Antara (Micronized)|Cholesolvin (TN)|Ciprofibrate|Clofenpyrid|Etofibrate|Trilipix|Olbetam|Choloxin|Lovaza|Ezetib|Pravafenix|Caduet	30	0.5
Diagnostic agents	V04	Abemin|Chymex	2	0.5
Antifungals for dermatological use	D01	Miconacina|Amicel|Isoconazole|TZ-3|Excerderm|Amycor|Derimine|Baten|Betamethasone Clo|Binasil|Alcobon|Exoderil	12	0.5
Drugs for functional gastrointestinal disorders	A03	Daricon|Bentyl|Robinul|Antrenyl|Bropantil|Banthine|Pathilon|Darbid|Cantil|Valpin (10 mg)|A-Spas S-L|Pamine|Clidinium|Acenalin	14	0.5
Sex hormones and modulators of the genital system	G03	Delfen|Evra|Natazia|NuvaRing|Cenestin|Estratest|Climara Pro|Anfertil|Cilest|Aranelle|Estrostep 21|Ange 28|Adepal|Amen|Implanon|Androfluorene|Android|Delatestryl|Esgen|Amnestrogen|Angeliq|Estinyl|Femring|17-Beta Estradiol|Estregur|Activella|Cyclofem|Climarest plus|Dienoestrol|Boestrol|Fosfestrol|Bravelle|A.P.L.|Mifegest	34	0.470588
Anesthetics	N01	Akten|Aeroderm|AK-T-Caine|Americaine Otic|Cinchocaine|Eutectic Mixture of Local Anesthetics|Anestane|Alyrane|Aerane|Sulorane|Elidiur|Brevimytal|Anesthal|Abstral|Duragesic|Anesject|Alfaxalone|Amidate|Anepol|Nitrous Oxide|Chloroprocaine|Bucaine|Exparel|Citanest|Duranest|Narop|Bupinest|Dyclone	28	0.464286
Anti-parkinson drugs	N04	Alpha-Bromocriptine|Deprol|Akitan|ACA|Akineton|Elorine Chloride|Atamet|Disipal|Bendopa|Stalevo|Daquiran|Leganto|Eldepryl|Tasmar	14	0.428571
Anti-inflammatory and antirheumatic products	M01	Arthrotec|Agilex|Aches-N-Pain|Cambia|Abdiflam|Acusprain|Aflaxen|Priaxim|Artroxil|Glucometacin|Maxicam|Antrafenino|Butibufenum|Cindomet|Apo-Phenylbutazone|Arcomonol tablets|Oxyphenbutazon|Chebutan|Aclin|Zomepiracum|Allopydin|Ecridoxan|Donorest|Acemetacina|Alpha-Pyridylbiphenylacetamide|Flogar|Proglumetacin|Acdol|Aceclofenaco|Feximac|Cinnoxicam|Antiflog|Tenoxicam|Droxicam|Chlortenoxicam|Aflamid|Act…	65	0.415385
Antiepileptics	N03	Mebaral|Alepsal|Apo-Primidone|Aleviatin|Antisacer|Cerebyx|Emeside|Celontin|Amotril|Apo-Carbamazepine|Oxrate|Banzel|Convulex|Atemperator|Depakote|Sabril|Gabrene|Gabatril|Lamepil|Felbamyl|Epitomax|Dineurin|Keppra|Zonegran|Lyrica|BRN 1313047|Potiga	27	0.407407
Topical products for joint and muscular pain	M02	Agilex|Aches-N-Pain|Cambia|Abdiflam|Acusprain|Aflaxen|Apo-Phenylbutazone|Oxyphenbutazon|Donorest|Aceclofenaco|Feximac|Cinnoxicam|Antiflog|Actron|Ethos|Niflumic Acid|Analud|Bayrogel|Dolinac|Calibene	20	0.4
Nasal preparations	R01	Acetocot|Adcortyl|AK-Dex|Adrecort|Alphadrol|Adelcort|Hydeltrasol|AK-Pred|Adbeon|Alphacort|Allercort|Aerobec|Alerbul Nasal|Allermax Aqueous|Allegro|Advil Cold and Sinus|Albalon|Histimet|Alastine|Alocril|Dipentum|AeroBid|Aerovent|Acidrine-D|Actahist|Aerinaze	26	0.384615
Psychoanaleptics	N06	Imipramine|Allegron|Elepsin|Deprexan|Antidep|Anafranil|Apo-Trimip|Feprapax|Dibenzepin Hydrochloride|Adepril|Protriptyline|Anten|Thymeol|Butriptyline hydrochloride|Dothapax|Adisen|Dimetacrine tartrate|BRN 2170218|Ludiomil|Actan|Fluoxetine Hydrochloride|Celexa|Aropax 20|Altruline|Anwu|Cipralex|Enerzer|Parnate|Merital|Azonz|Nefadar|Avanza|Aplenzin|Amfebutamone|Efectin|Ariclaim|Ellefore|Adderall|Amfe…	52	0.346154
Thyroid therapy	H03	Antiroid|Athyromazole|Based	3	0.333333
Antipsoriatics	D05	1-Alfa,25-Dihydroxycholecalciferol|Avage|Neo-Tigason	3	0.333333
Ophthalmologicals	S01	Attapulgite compound with neomycin|Miconacina|Achromycin|Acetocot|Adcortyl|AK-Dex|Adrecort|Alfason|Aphilan|A-Hydrocort|Hydrocortone|Valpin (10 mg)|Atrochin|Kamycine|Alphadrol|Adelcort|Hydeltrasol|AK-Pred|Adbeon|Alphacort|Alerbul Nasal|Lucosil|Akten|Aeroderm|Agilex|Arkamin|AK-T-Caine|Cinchocaine|Apo-Timol|Arteolol|Alcon Betoptic|Benoxil|Acu-Oxytet|Adelanin|Akacin|Apolar|Acloderm|Ilotycin|A-T-S|Abb…	99	0.313131
Psycholeptics	N05	Atrochin|Appetrol|Dormin|Equalysen|Melex|Milpath-200|Anatensol|Amytal|Brevimytal|Anesthal|Ampliactil|Triflupromazine|Flunanthate|APO-Perphenazine|Antinaus|Eskazine|Aldazine|Mesoridazine|Aloperidin|Moban|Geodon|Chlothixen|Navane|Orap|Desconex|Clopine|Dozic|Quetiapine|Saphris|Clothiapine|Neripros|Abilify|Invega Sustenna|Invega|Fanapt|Alboral|A-POXIDE|Adumbran|Anxiedin|Compedium|Chlorepin|Abaxon|Hy-…	61	0.311475
Antihypertensives	C02	Cinatabs|Alkarau|Solfo-Serpine|Harmonyl|Arkamin|Estulic|Atodel|Alfadil|Rexitene|Pindac|Demi-Regroton|Hydropres-Ka|Singoserp	13	0.307692
Antibacterials for systemic use	J01	Attapulgite compound with neomycin|Achromycin|Acea Gel|Atridox|Adoxa|Akamin|Kectil|Kamycine|Lucosil|Declomycin|Acu-Oxytet|Adelanin|Akacin|AVC|Ilotycin|A-T-S|Abboticin|Madelen|Sul-Spansion|Extramycin|Tygacil|Aldribid|A-Gram|Azlin|Baypen|Acopex|Ticar|Abbocillin-DC|Penicillin G|Brispen|Ampiclox|Lucopenin|Bactocill|Nafcillin|Aclam|Tazobac|Cefalexin|Airex|Ancef|Adroxef|Brisfirina|Anspor|Cefmore|Alpori…	103	0.300971
Gynecological antiinfectives and antiseptics	G01	Abelcet|Miconacina|Acea Gel|Amicel|Isoconazole|TZ-3|Derimine|Acu-Oxytet|Acetasol HC|Madelen	10	0.3
Antihistamines for systemic use	R06	PBZ|Adgan|Forhistal|Agasten|Ambodryl|Allermin|Chlorphenoxamine Hydrochloride|Dormin|Alastine|Acidrine-D|Actahist|Aerinaze|A-G Tussin|Histionex|Antihistamin-D|Diafen|Decapryn|Babycold|Dapriton|Codeprex|Inhiston|Dexbrompheniramine|Dilosyn|Metaplexan|Cyclizine|Oxatimide|Acidrine|Xusal|Adekin|Idulamine|Astemisan|Allerplus|Aerotina|Alaway|Duact|Acrivastine|Ebastine|Mistamine|Allegra|Aerius|Allergefon	41	0.292683
Urologicals	G04	Aphrodil|36 Horas|Levitra|Stendra|Alfetim|Adecur|Rapaflo	7	0.285714
Immunostimulants	L03	Neulasta|Peginterferon|Alpheon|Alferon|Bioferon|Avonex|Beneseron|Infergen|Cylatron|Pegasys|Pegintron-Rebetol Combo Pack|Copaxone|Ceplene|Mepact|Mozobil	15	0.266667
Cardiac therapy	C01	Acigoxin|Crystodigin|Cardigox|Beta-Methyldigoxin|Dynocard|Cardioquinol|Dimodan|Akten|Aeroderm|Tocainide|Arythmol|Almarytm|Enkaid|Tikosyn|Ethmozine|Coritrope|Xamoterol Fumarate|Angistad|Corontin|Agilex|Aches-N-Pain|Ranexa|Nuedexta	23	0.26087
Ophthalmological and otological preparations	S03	Attapulgite compound with neomycin|Achromycin|AK-Dex|Adrecort|Alphadrol|Adelcort|Hydeltrasol|AK-Pred|Adbeon|Alphacort|Adelanin|Acire	12	0.25
Other nervous system drugs	N07	Nalmefene|Suboxone|Orlaam|Embeda|Butrans|Anorfin|Edrophonium|Fadastigmina|Neostigmine|Kalymin|Distigmine bromide|Ambenonium|Cevimeline|Commit|Habitrol|Champix|Acampral|Vivitrol|Amidona|Aplactan|Sibelium|Alcover|Xenazine|Ampyra	24	0.25
Corticosteroids, dermatological preparations	D07	Acetocot|Adcortyl|AK-Dex|Adrecort|Alfason|Aphilan|A-Hydrocort|Hydrocortone|Alphadrol|Adelcort|Hydeltrasol|AK-Pred|Adbeon|Alphacort|Allercort|Aerobec|Bestasone|Depo Medrol|A-Methapred|Apolar|Acloderm|Alphatrex|Actiderm|Cordran|Apexicon|Amciderm|Allermax Aqueous|Allegro|Dermatop|BMY 30056|Betasol|Adcortin	32	0.25
Vasoprotectives	C05	Acetocot|Adcortyl|AK-Dex|Adrecort|Alfason|Aphilan|A-Hydrocort|Hydrocortone|Alphadrol|Adelcort|Hydeltrasol|AK-Pred|Adbeon|Alphacort|Akten|Aeroderm|Bestasone|AK-T-Caine|Americaine Otic|Cinchocaine	20	0.25
Analgesics	N02	8-Hour Bayer|Aspirin|Arkamin|Dacoten|Endocet|Numorphan|Abstral|Duragesic|Actiskenan|Diladid|Codix 5|Embeda|Alodan Gerot|Fortral|Butrans|Anorfin|Bunol|Bufigen|Dolcet|Adamon|Nucynta|Adomal|Acetaminophen, Butalbital, Caffeine, and Codeine pHosphate|Probon|Glaphenin|Diralgan|Prialt|Penthrane|Adhaegon|Alsuma|Ascotop|Maxalt|Relert|Litec	34	0.235294
Antibiotics and chemotherapeutics for dermatological use	D06	Attapulgite compound with neomycin|Achromycin|Acea Gel|Lucosil|Declomycin|Acu-Oxytet|Adelanin|Akacin|AVC	9	0.222222
Cough and cold preparations	R05	Nuedexta|Hydrocodone Bitartrate and Ibuprofen|Exosurf|Broncodeterge|Hydrocodone|Actifed Antitusivo|Narcotine|Romilar|A-G Tussin	9	0.222222
Antiprotozoals	P01	Acea Gel|Madelen|Dihydroquinghaosu|Piperaquinoline|Nimorazole|Mepron|Alinia|Anoclor|Aralen|Dimard|Biquinate|Lariam|Fansidar|Benflumetol	14	0.214286
Anti-acne preparations	D10	AK-Dex|Adrecort|Alphadrol|Depo Medrol|A-Methapred|Solage|Actamer|Ilotycin|A-T-S|Abboticin	10	0.2
Antimycotics for systemic use	J02	Abelcet|Baten|Alcobon|Cloconazole|Candistat|VFEND|Noxafil|Cancidas|Mycamine|Ecalta	10	0.2
Otologicals	S02	Attapulgite compound with neomycin|Achromycin|AK-Dex|Adrecort|Alfason|Aphilan|A-Hydrocort|Hydrocortone|Alphadrol|Adelcort|Hydeltrasol|AK-Pred|Adbeon|Alphacort|Akten|Aeroderm|Cinchocaine|Adelanin|Acetasol HC|Akilen|Acire	21	0.190476
Corticosteroids for systemic use	H02	Acetocot|Adcortyl|AK-Dex|Adrecort|Alfason|Aphilan|A-Hydrocort|Hydrocortone|Alphadrol|Adelcort|Hydeltrasol|AK-Pred|Alfacort|Adbeon|Alphacort|Depo Medrol|A-Methapred|Alphatrex|Cortef|Astonin|Dilar|Adreson	22	0.181818
Antithrombotic agents	B01	8-Hour Bayer|Aspirin|Bishydroxycoumarin|Antrombin K|Liquamar|Acenocoumarin|Clopidogrel|Agulan|Adezan|Enlon-Plus|Epoprostenol|Ventavis|Reopro|Integrelin|Aggrastat|Beraprostum|Aggravan|Aggrenox|Duocover|Anistreplasa|Abbokinase|Ecokinase|Metalyse|Acova|MEL|Angiomax|Pradaxa|Arixtra	28	0.178571
Vaccines	J07	Bio-Hep-B|Ambirix|Hexavac|Dukoral|Acthib|Act-HIB|ACWY Vax|Prevenar|Synflorix|Prevenar 13|Typh-Vax|CD Jevax TM|Aflunov|Afluria|Arepanrix|Idflu|Avaxim|M-M-R II|Proquad|Cendevax|Okavax|Arilvax|Cervarix|Acelluvax DPT|Infanrix DTPa + HIB|Comvax|Quintanrix|Infanrix Penta	28	0.178571
Antipruritics, including antihistamines, anesthetics, etc.	D04	Akten|Aeroderm|AK-T-Caine|Americaine Otic|Cinchocaine|PBZ|Adgan|Forhistal|Agasten|Ambodryl|Allermin|Chlorphenoxamine Hydrochloride|Benoxil|Quotane|Dormin|Antihistamin-D|Ambenyl	17	0.176471
Antidiarrheals, intestinal anti-inflammatory/anti-infective agents	A07	Abelcet|Attapulgite compound with neomycin|Miconacina|Alfason|Aphilan|A-Hydrocort|Hydrocortone|Kectil|Gabbroral|Kamycine|Acanol|Alphadrol|Adelcort|Hydeltrasol|AK-Pred|Alfacort|Adbeon|Alphacort|Allercort|Aerobec|Alerbul Nasal|Azlufidine EN-Tabs|5-ASA 400|Balsalazide	24	0.166667
Stomatological preparations	A01	Altaflor|Abelcet|Attapulgite compound with neomycin|Miconacina|Achromycin|Acea Gel|Atridox|Adoxa|Akamin|Acetocot|Adcortyl|AK-Dex|Adrecort|Alfason|Aphilan|A-Hydrocort|Hydrocortone|8-Hour Bayer|Aspirin	19	0.157895
Other dermatological preparations	D11	Alerbul Nasal|Bromat|Advagraf|Panretin|Aldoquin 2|Cambia|Abdiflam	7	0.142857
Vitamins	A11	M.V.I.|Infuvite Pediatric|Calciferol|A.T.10|1-Alfa,25-Dihydroxycholecalciferol|25-hydroxycholecalciferol|Cernevit-12	7	0.142857
Immunosuppressants	L04	Advagraf|Afinitor|CellCept|Rapamune|Orencia|Soliris|Enbrel|Remicade|Humira|Cimzia|Simulect|Actemra|Ciclosporin|Aza-Q|Thado	15	0.133333
Antineoplastic agents	L01	Panretin|Alkyroxan|Chloraminophene|Alkeran|Chlormethine|Cuantil|Treanda|Busilvex|Dihydroxybusulfan|Ledertepa|Bcnu|Belustine|Zanosar|Acnu|DBM|Methazolastone|D.T.I.C.|Tomudex|Alimta|Classen|Lanvis|2-Chlorodeoxyadenosine|Beneflur|Clolar|Alexan|Sinoflurol|Gemcitabine|Apecitab|Vidaza|Dacogen|Citomid|V8254|Navelbin|Javlor|Etopofos|Aside|NSC-122,819|Abraxane|Daxotel|Jevtana|Yondelis|A.D.Mycin|Adriablast…	97	0.123711
Endocrine therapy	L02	Amen|Angeliq|Estinyl|Boestrol|Fosfestrol|Estrovis|Estradurin|Carcinil|Prozoladex|Arvekap|Casodex	11	0.0909091
Muscle relaxants	M03	Alcuronum|Alpax|Musculax|Arduan|938U80 dichloride|Esmeron|Mivacron|Cisatracurium Besilate|Artifar|Antiflex|Alpha-Baclofen|Sirdalud|Amrix	13	0.0769231
Pituitary and hypothalamic hormones and analogues	H01	Argipressin|Octreotide|Accretropin	3	0
Calcium homeostasis	H05	Forsteo|Biocalcin|19-Nor-1,25-Dihydroxycalciferol	3	0
Therapeutic radiopharmaceuticals	V10	Bexxar|Ibritumomab	2	0
All other therapeutic products	V03	Eserine|Digibind|Antrex|Amiphos	4	0
Mineral supplements	A12	Altaflor	1	0
Diagnostic radiopharmaceuticals	V09	99Mtc-Sestamibi|Myoview	2	0
Contrast media	V08	Hexabrix|Amidotrizoate|Iodamide|Conray|Myelo-Kit|Iopamidol-200|Ultravist|Iomeron|Magnevist|Teslascan|OptiMARK	11	0
Antigout preparations	M04	Adenock|Adenuric	2	0
Drugs for treatment of bone diseases	M05	Didronat|Amidronate|Aldrox|Boniva|Bondenza|Aclasta|Adrovance	7	0
Preparations for treatment of wounds and ulcers	D03	Cadex|Iruxol Mono	2	0
Anabolic agents for systemic use	A14	Lonavar	1	0
Digestives, including enzymes	A09	Panzytrat	1	0
Drugs for acid related disorders	A02	Acidex|Agufam|Acinon|Ronoprost|Arthrotec|Gardrin|Zegerid|Branzol|Agopton|Aciphex|Esomeprazole|Hp-PAC|Pylera	13	0
Antiemetics and antinauseants	A04	Aloxi|Anautin|Atrochin|Marinol|Cesamet	5	0
Anthelmintics	P02	Actamer|Masoten|Amycil|Pyrantel|BRN 4143098|Papase Tablets	6	0
Antihemorrhagics	B02	Aralast|Nplate|Promacta	3	0
Immune sera and immunoglobulins	J06	Allerglobuline	1	0
Antiseptics and disinfectants	D08	Bromat	1	1
Not Available	Unknown	Vufb 12018|Metocurine|Dibenzoxin|Conadil|Bucricaine|Eponthol|Alased|Capitrol|Alfadolona|Infasurf|SURVANTA|Decadron A.L.|Cilastatin Sodium|CI 718|Limaprost alfadex|Renoquid	16	0.5

## Sheet: Sheet1
ATC therapy	ATC code	drug NO.	drug	percentage of drugs with NDCG@5 >= 0.7	average_NDCG@5	std
Drugs used in diabetes	A10	33	Insulin Aspart Protamine Recombinant|Actoplus Met|Benclamet|Duetact|Efficib|Eucreas|Glipizide and Metformin Hydrochloride|Prandimet|Alentin|Glidiazine|Apidra|Actraphane|Humalog|Insulin Aspart Recombinant|Insulin Glargine Recombinant|Insulin Detemir|Amecladin|Abemide|Abemin|Desumide|Aldiab|Glurenorm|Diamicron|Glisepin|Amaryl|Dimelin|Avandamet|Avandia|Actos|Januvia|Juvisync|AG-EE623ZW|Alredase	0.848485	0.863182	0.268769
Antiobesity preparations, excluding diet products	A08	12	Adipost|Benzphetamine|Clortermine|Phenmetrazine|Amphedroxyn|Chlorphentermine|Adipex-P|Adipex|Amfepramone|Diestet|Adisar|Alli	0.833333	0.81378	0.369563
Laxatives	A06	6	Diphenolisatin|Alaxa|Evac-Q-Kit|Neoloid|Acilac|Maltit	0.833333	0.88986	0.24628
Antimycobacterials	J04	6	Closina|Prothionamide|Ethatyl|Braccopiral|Althocin|Diasan	0.833333	0.935525	0.144172
Other gynecologicals	G02	11	Aches-N-Pain|Dinoprost|Cervidil|Cervagem|Carboprost|Nalador|Berotec|Alpha-Bromocriptine|Acusprain|Aflaxen|Priaxim	0.727273	0.755043	0.317657
Agents acting on the renin-angiotensin system	C09	43	Co-Diovan|Kinzalkomb|Lexxel|Teczem|Sarenin|Acediur|Ace-Bloc|Vasotec|Acetec|Acepril|Aceon|Altace|Accupril|Benace|Inhibace|Acenor-M|Gopten|Equaten|Cardiotensin|Temocapril|Zofenoprilum|Imidapril|Acercomp|Accuretic|Dynacil|Tarka|Acetensa|Combizar|Epratenz|Diovan|Approvel|Aprovel HCT|Amias|Kinzal Mono|Alteis|Atacand D|Copalia|Onduarp|Copalia HCT|Valturna|Enviage|Rasilamlo|Amturnide	0.72093	0.826866	0.262818
Antivirals for systemic use	J05	37	Ici|Copegus|Vistide|Valcyte|Flumadine|Fortovase|Crixivan|Norvir|Nelfinavir|Agenerase|Kaletra|Lexiva|Aptivus|Prezista|Victrelis|Bandotan|Hivid|BMY-27857|3TC|Lamivudine|1592U89|Tenofovir|Adefovir|Emtriva|Kinedak|Ciplanevimune|Delavirdine|Efavir|Complera|Edurant|Biovir|Epzicom|Atripla|Truvada|Stribild|Fuzeon|Isentress	0.702703	0.785724	0.360675
Diuretics	C03	38	Hydropres-Ka|Bemetizidum|E614|Penfluzide|Aquatag|Rautrax-N|Aprinox|Diademil|Timolide 10-25|Adactazida|Apresazide|Acesistem|Butiserpine|Chlorothiazide|Drenusil|Metatensin #2|Fluitran|Benesal|Aquatensen|Anhydron|Benazepril Hydrochloride and Hydrochlorothiazide|Co-Diovan|Kinzalkomb|Hydromox|Adurix|Apo-Chlorthalidone|Barolyn|Diurexan|Agelan|Idrolone|Aldic|Arlix|Demadex|Edrul|Amiclaran|Adco-Retic|Alti…	0.684211	0.824987	0.236782
Blood substitutes and perfusion solutions	B05	3	Attapulgite compound with neomycin|Lucosil|Sodium Phosphate	0.666667	0.666667	0.471405
Other respiratory system products	R07	3	Exosurf|Curosurf|Surfaxin	0.666667	0.876977	0.173981
Antianemic preparations	B03	5	Difuron|Ferrlecit|Abseamed|Aranesp|Omontys	0.6	0.6	0.489898
Beta blocking agents	C07	25	Apo-Pindol|Acifol|Apo-Timol|Alosot|Apo-Nadol|Arteolol|Dalzic|Metoprolol|Apo-Metoprolol|Lopressor|Ablok|ACB|Alcon Betoptic|Bevantololum|Bicor|Celiprolol Hydrochloride|Brevibloc|Bystolic|Abetol|SCH 19927|Cardivas|Coreg CR|Corgaretic|Biconcor|Ablok Plus	0.6	0.734263	0.243312
Throat preparations	R02	5	Attapulgite compound with neomycin|Akten|Aeroderm|Americaine Otic|Dyclone	0.6	0.848815	0.185248
Calcium channel blockers	C08	19	Amlodipine|Amlodipine Besylate and Benazepril Hydrochloride|Amcard|AGON SR|Lexxel|Dynacirc|Antagonil|Adalat|Admon|Angiolat|Nitrendipine|Franidipine|Barnidipine Hydrochloride|Mibefradil dihydrochloride|Acalix|Diltiazem|Teczem|BEPADIN|Clinium	0.578947	0.723165	0.331473
Drugs for obstructive airway diseases	R03	38	Acetocot|Adcortyl|Robinul|Adbeon|Alphacort|Allercort|Aerobec|Alerbul Nasal|Allermax Aqueous|Allegro|Berotec|Alocril|AeroBid|Aerovent|Nilyph|Zyflo|Levolin|Aerolone|Aerolin|Albugenol TR|Brovana|Xopenex HFA|Accuneb|Asmabet|Exirel|Aeromax|Asto|Monores|Bitolterol mesilate|Arcapta Neohaler|Advair Diskus|Alvesco|Oxivent|Spiriva|Bambec|Accolate|Kipres|Xolair	0.578947	0.620713	0.398555
Other alimentary tract and metabolism products	A16	9	AdoMet|Cerezym|Replagal|Fabrazyme|Aldurazyme|Naglazyme|Vpriv|Zavesca|Elelyso	0.555556	0.607698	0.459052
