# Supplementary material for: Construction of Drug Network Based on Side Effects and Its Application for Drug Repositioning
Source: PLoS One. 2014 Feb 4;9(2):e87864. doi: 10.1371/journal.pone.0087864 (PMC3913703; doi:10.1371/journal.pone.0087864)
Supplement: Table S3 — The predicted 1858 drug-indication pairs with an EASE score ≤10−5. (XLSX) [file pone.0087864.s003.xlsx]

## Sheet: out_EASE_1E-05_cutoff
Drug	Side effects (separated by "|")	FDA approved indications (separated by "|")	Predicted indication	EASE score	Status	Reference
Factive	Abdominal pain|Acute pulmonary oedema|Alanine aminotransferase increased|Anaemia|Anaphylactic reaction|Anaphylactic shock|Anaphylactoid reaction|Decreased appetite|Aortic stenosis|Arrhythmia|Arthralgia|Arthritis|Arthropathy|Aspartate aminotransferase increased|Asthenia|Asthma|Back pain|Blood alkaline phosphatase increased|Blood bilirubin abnormal|Blood bilirubin increased|Blood calcium decreased|…	Bacterial Infections|Respiratory Tract Infections|Otitis Media|Pneumonia|Sinusitis|Streptococcal Infections|Urinary Tract Infections	Respiratory Tract Infections	3.95e-09	FDA approved
Factive	Abdominal pain|Acute pulmonary oedema|Alanine aminotransferase increased|Anaemia|Anaphylactic reaction|Anaphylactic shock|Anaphylactoid reaction|Decreased appetite|Aortic stenosis|Arrhythmia|Arthralgia|Arthritis|Arthropathy|Aspartate aminotransferase increased|Asthenia|Asthma|Back pain|Blood alkaline phosphatase increased|Blood bilirubin abnormal|Blood bilirubin increased|Blood calcium decreased|…	Bacterial Infections|Respiratory Tract Infections|Otitis Media|Pneumonia|Sinusitis|Streptococcal Infections|Urinary Tract Infections	Bronchitis	1.64e-08	FDA approved
Factive	Abdominal pain|Acute pulmonary oedema|Alanine aminotransferase increased|Anaemia|Anaphylactic reaction|Anaphylactic shock|Anaphylactoid reaction|Decreased appetite|Aortic stenosis|Arrhythmia|Arthralgia|Arthritis|Arthropathy|Aspartate aminotransferase increased|Asthenia|Asthma|Back pain|Blood alkaline phosphatase increased|Blood bilirubin abnormal|Blood bilirubin increased|Blood calcium decreased|…	Bacterial Infections|Respiratory Tract Infections|Otitis Media|Pneumonia|Sinusitis|Streptococcal Infections|Urinary Tract Infections	Streptococcal Infections	4.54e-07	FDA approved
Factive	Abdominal pain|Acute pulmonary oedema|Alanine aminotransferase increased|Anaemia|Anaphylactic reaction|Anaphylactic shock|Anaphylactoid reaction|Decreased appetite|Aortic stenosis|Arrhythmia|Arthralgia|Arthritis|Arthropathy|Aspartate aminotransferase increased|Asthenia|Asthma|Back pain|Blood alkaline phosphatase increased|Blood bilirubin abnormal|Blood bilirubin increased|Blood calcium decreased|…	Bacterial Infections|Respiratory Tract Infections|Otitis Media|Pneumonia|Sinusitis|Streptococcal Infections|Urinary Tract Infections	Urinary Tract Infections	3.39e-06	FDA approved
Factive	Abdominal pain|Acute pulmonary oedema|Alanine aminotransferase increased|Anaemia|Anaphylactic reaction|Anaphylactic shock|Anaphylactoid reaction|Decreased appetite|Aortic stenosis|Arrhythmia|Arthralgia|Arthritis|Arthropathy|Aspartate aminotransferase increased|Asthenia|Asthma|Back pain|Blood alkaline phosphatase increased|Blood bilirubin abnormal|Blood bilirubin increased|Blood calcium decreased|…	Bacterial Infections|Respiratory Tract Infections|Otitis Media|Pneumonia|Sinusitis|Streptococcal Infections|Urinary Tract Infections	Pneumonia, Bacterial	6.76e-09	FDA approved
Factive	Abdominal pain|Acute pulmonary oedema|Alanine aminotransferase increased|Anaemia|Anaphylactic reaction|Anaphylactic shock|Anaphylactoid reaction|Decreased appetite|Aortic stenosis|Arrhythmia|Arthralgia|Arthritis|Arthropathy|Aspartate aminotransferase increased|Asthenia|Asthma|Back pain|Blood alkaline phosphatase increased|Blood bilirubin abnormal|Blood bilirubin increased|Blood calcium decreased|…	Bacterial Infections|Respiratory Tract Infections|Otitis Media|Pneumonia|Sinusitis|Streptococcal Infections|Urinary Tract Infections	Sinusitis	1.52e-06	FDA approved
Factive	Abdominal pain|Acute pulmonary oedema|Alanine aminotransferase increased|Anaemia|Anaphylactic reaction|Anaphylactic shock|Anaphylactoid reaction|Decreased appetite|Aortic stenosis|Arrhythmia|Arthralgia|Arthritis|Arthropathy|Aspartate aminotransferase increased|Asthenia|Asthma|Back pain|Blood alkaline phosphatase increased|Blood bilirubin abnormal|Blood bilirubin increased|Blood calcium decreased|…	Bacterial Infections|Respiratory Tract Infections|Otitis Media|Pneumonia|Sinusitis|Streptococcal Infections|Urinary Tract Infections	Bacterial Infections	5.2e-08	FDA approved
Factive	Abdominal pain|Acute pulmonary oedema|Alanine aminotransferase increased|Anaemia|Anaphylactic reaction|Anaphylactic shock|Anaphylactoid reaction|Decreased appetite|Aortic stenosis|Arrhythmia|Arthralgia|Arthritis|Arthropathy|Aspartate aminotransferase increased|Asthenia|Asthma|Back pain|Blood alkaline phosphatase increased|Blood bilirubin abnormal|Blood bilirubin increased|Blood calcium decreased|…	Bacterial Infections|Respiratory Tract Infections|Otitis Media|Pneumonia|Sinusitis|Streptococcal Infections|Urinary Tract Infections	Enterobacteriaceae Infections	7.21e-06	FDA approved
Factive	Abdominal pain|Acute pulmonary oedema|Alanine aminotransferase increased|Anaemia|Anaphylactic reaction|Anaphylactic shock|Anaphylactoid reaction|Decreased appetite|Aortic stenosis|Arrhythmia|Arthralgia|Arthritis|Arthropathy|Aspartate aminotransferase increased|Asthenia|Asthma|Back pain|Blood alkaline phosphatase increased|Blood bilirubin abnormal|Blood bilirubin increased|Blood calcium decreased|…	Bacterial Infections|Respiratory Tract Infections|Otitis Media|Pneumonia|Sinusitis|Streptococcal Infections|Urinary Tract Infections	Pneumonia	9.37e-08	FDA approved
Imipramine	Abdominal pain|Abnormal dreams|Accommodation disorder|Aggression|Agitation|Agranulocytosis|Akathisia|Alopecia|Amenorrhoea|Decreased appetite|Anorgasmia|Anticholinergic syndrome|Anxiety|Arrhythmia|Asthenia|Atrial fibrillation|Atrioventricular block|Atrioventricular block first degree|Azotaemia|Blood alkaline phosphatase|Blood glucose decreased|Blood glucose increased|Bone marrow failure|Breast enl…	Depressive Disorder	Depressive Disorder, Major	1.96e-17	FDA approved
Imipramine	Abdominal pain|Abnormal dreams|Accommodation disorder|Aggression|Agitation|Agranulocytosis|Akathisia|Alopecia|Amenorrhoea|Decreased appetite|Anorgasmia|Anticholinergic syndrome|Anxiety|Arrhythmia|Asthenia|Atrial fibrillation|Atrioventricular block|Atrioventricular block first degree|Azotaemia|Blood alkaline phosphatase|Blood glucose decreased|Blood glucose increased|Bone marrow failure|Breast enl…	Depressive Disorder	Depressive Disorder	3.99e-08	FDA approved
Co-Diovan	Abdominal pain|Abdominal pain upper|Agranulocytosis|Alopecia|Anaphylactic reaction|Angioedema|Decreased appetite|Anxiety|Aplastic anaemia|Arthralgia|Asthenia|Back pain|Blood calcium increased|Blood creatinine increased|Blood urea increased|Bradycardia|Bronchitis|Bronchospasm|Cellulitis|Chest pain|Constipation|Cough|Cutaneous vasculitis|Deformity of orbit|Dehydration|Depression|Dermatitis|Dermatit…	Hypertension|Heart Failure	Hypertension	8.29e-24	FDA approved
Amcard	Abdominal pain|Abdominal pain upper|Abnormal dreams|Accommodation disorder|Acute myocardial infarction|Affect lability|Agitation|Alanine aminotransferase increased|Alopecia|Amnesia|Anaemia|Angina pectoris|Angioedema|Decreased appetite|Hypoxic-ischaemic encephalopathy|Anxiety|Apathy|Arrhythmia|Arthralgia|Aspartate aminotransferase increased|Asthenia|Atrial fibrillation|Atrioventricular block|Back …	Angina Pectoris|Chest Pain|Hypertension	Hypertension	7.65e-13	FDA approved
Adenuric	Abdominal discomfort|Abdominal distension|Abdominal pain|Activated partial thromboplastin time prolonged|Acute sinusitis|Acute tonsillitis|Agitation|Alanine aminotransferase abnormal|Alanine aminotransferase increased|Alopecia|Anaemia|Anaphylactic reaction|Angina pectoris|Angioedema|Decreased appetite|Anxiety|Arthralgia|Arthritis|Aspartate aminotransferase abnormal|Aspartate aminotransferase incr…	Gout|Purine-Pyrimidine Metabolism, Inborn Errors|Hyperuricemia	Hypertension	4.27e-08	Unknown
Bicor	Abdominal discomfort|Abdominal pain|Abdominal pain upper|Abnormal dreams|Abnormal sensation in eye|Acne|Acute myocardial infarction|Affect lability|Ageusia|Agitation|Agranulocytosis|Alanine aminotransferase increased|Alopecia|Anaphylactic reaction|Angina pectoris|Angioedema|Anxiety|Arrhythmia|Arthralgia|Aspartate aminotransferase increased|Asthenia|Asthma|Atrioventricular block|Back pain|Balance …	Atrial Fibrillation|Heart Failure|Hypertension|Angina Pectoris|Chest Pain|Arrhythmias, Cardiac	Angina Pectoris	2.06e-11	FDA approved
Bicor	Abdominal discomfort|Abdominal pain|Abdominal pain upper|Abnormal dreams|Abnormal sensation in eye|Acne|Acute myocardial infarction|Affect lability|Ageusia|Agitation|Agranulocytosis|Alanine aminotransferase increased|Alopecia|Anaphylactic reaction|Angina pectoris|Angioedema|Anxiety|Arrhythmia|Arthralgia|Aspartate aminotransferase increased|Asthenia|Asthma|Atrioventricular block|Back pain|Balance …	Atrial Fibrillation|Heart Failure|Hypertension|Angina Pectoris|Chest Pain|Arrhythmias, Cardiac	Chest Pain	2.06e-11	FDA approved
Bicor	Abdominal discomfort|Abdominal pain|Abdominal pain upper|Abnormal dreams|Abnormal sensation in eye|Acne|Acute myocardial infarction|Affect lability|Ageusia|Agitation|Agranulocytosis|Alanine aminotransferase increased|Alopecia|Anaphylactic reaction|Angina pectoris|Angioedema|Anxiety|Arrhythmia|Arthralgia|Aspartate aminotransferase increased|Asthenia|Asthma|Atrioventricular block|Back pain|Balance …	Atrial Fibrillation|Heart Failure|Hypertension|Angina Pectoris|Chest Pain|Arrhythmias, Cardiac	Hypertension	2.21e-28	FDA approved
Bicor	Abdominal discomfort|Abdominal pain|Abdominal pain upper|Abnormal dreams|Abnormal sensation in eye|Acne|Acute myocardial infarction|Affect lability|Ageusia|Agitation|Agranulocytosis|Alanine aminotransferase increased|Alopecia|Anaphylactic reaction|Angina pectoris|Angioedema|Anxiety|Arrhythmia|Arthralgia|Aspartate aminotransferase increased|Asthenia|Asthma|Atrioventricular block|Back pain|Balance …	Atrial Fibrillation|Heart Failure|Hypertension|Angina Pectoris|Chest Pain|Arrhythmias, Cardiac	Heart Failure	2.02e-06	FDA approved
Antrenyl	Accommodation disorder|Agitation|Angle closure glaucoma|Anxiety|Arrhythmia|Asthenia|Blindness|Burning sensation|Coma|Confusional state|Constipation|Coordination abnormal|Delirium|Dependence|Dermatitis allergic|Disorientation|Dizziness|Dry mouth|Dysarthria|Dysphoria|Fear|Flushing|Hallucination|Headache|Hyperreflexia|Hypertonia|Incoherent|Memory impairment|Mucosal dryness|Muscle twitching|Mydriasis…	Duodenal Diseases|Peptic Ulcer	Parkinsonian Disorders	5.35e-07	Unknown
Antrenyl	Accommodation disorder|Agitation|Angle closure glaucoma|Anxiety|Arrhythmia|Asthenia|Blindness|Burning sensation|Coma|Confusional state|Constipation|Coordination abnormal|Delirium|Dependence|Dermatitis allergic|Disorientation|Dizziness|Dry mouth|Dysarthria|Dysphoria|Fear|Flushing|Hallucination|Headache|Hyperreflexia|Hypertonia|Incoherent|Memory impairment|Mucosal dryness|Muscle twitching|Mydriasis…	Duodenal Diseases|Peptic Ulcer	Basal Ganglia Diseases	1.21e-06	Unknown
Antrenyl	Accommodation disorder|Agitation|Angle closure glaucoma|Anxiety|Arrhythmia|Asthenia|Blindness|Burning sensation|Coma|Confusional state|Constipation|Coordination abnormal|Delirium|Dependence|Dermatitis allergic|Disorientation|Dizziness|Dry mouth|Dysarthria|Dysphoria|Fear|Flushing|Hallucination|Headache|Hyperreflexia|Hypertonia|Incoherent|Memory impairment|Mucosal dryness|Muscle twitching|Mydriasis…	Duodenal Diseases|Peptic Ulcer	Parkinson Disease	3.38e-07	Unknown
Antrenyl	Accommodation disorder|Agitation|Angle closure glaucoma|Anxiety|Arrhythmia|Asthenia|Blindness|Burning sensation|Coma|Confusional state|Constipation|Coordination abnormal|Delirium|Dependence|Dermatitis allergic|Disorientation|Dizziness|Dry mouth|Dysarthria|Dysphoria|Fear|Flushing|Hallucination|Headache|Hyperreflexia|Hypertonia|Incoherent|Memory impairment|Mucosal dryness|Muscle twitching|Mydriasis…	Duodenal Diseases|Peptic Ulcer	Peptic Ulcer	1.46e-06	FDA approved
Photobarr	Abdominal discomfort|Abdominal distension|Abdominal pain|Abdominal pain lower|Abdominal pain upper|Abdominal rigidity|Abscess|Agitation|Alopecia|Anaemia|Angina pectoris|Decreased appetite|Anxiety|Arrhythmia|Arthralgia|Aspartate aminotransferase increased|Asthenia|Atelectasis|Atrial fibrillation|Atrial flutter|Azoospermia|Back pain|Bacterial infection|Basal cell carcinoma|Blister|Blood albumin dec…	Urologic Neoplasms|Urinary Bladder Neoplasms|Urinary Bladder Diseases|Carcinoma|Esophageal Diseases|Gastrointestinal Neoplasms|Esophageal Neoplasms|Respiratory Tract Neoplasms|Lung Neoplasms|Gastrointestinal Neoplasms|Stomach Neoplasms|Genital Neoplasms, Female|Uterine Diseases|Respiratory Tract Neoplasms|Carcinoma, Bronchogenic|Bronchial Neoplasms|Gastrointestinal Neoplasms|Uterine Cervical Dysp…	Stomach Neoplasms	9.74e-06	FDA approved
Grepafloxacin	Abdominal pain|Abnormal dreams|Abnormal faeces|Acne|Affect lability|Ageusia|Agitation|Agranulocytosis|Alanine aminotransferase increased|Albuminuria|Allergic bronchitis|Alopecia|Amblyopia|Anaemia|Anaphylactic reaction|Anaphylactic shock|Anaphylactoid reaction|Angioedema|Anorectal disorder|Decreased appetite|Anxiety|Aplastic anaemia|Arrhythmia|Arthralgia|Arthropathy|Aspartate aminotransferase incr…	Bacterial Infections|Pneumonia, Bacterial|Bronchitis|Chlamydiaceae Infections|Chlamydia Infections|Sexually Transmitted Diseases, Bacterial|Sexually Transmitted Diseases|Neisseriaceae Infections|Gonorrhea|Sexually Transmitted Diseases, Bacterial|Sexually Transmitted Diseases|Pneumonia|Respiratory Tract Infections|Genital Diseases, Female|Urinary Tract Infections|Sinusitis|Gastroenteritis|Skin Dis…	Respiratory Tract Infections	3.87e-06	FDA approved
Glurenorm	Abdominal pain|Agranulocytosis|Angioedema|Blister|Blood homocysteine increased|Coma|Dermatitis allergic|Dermatitis exfoliative|Dizziness|Dysgeusia|Dyspepsia|Dyspnoea|Erythema multiforme|Erythema nodosum|Hemiplegia|Hunger|Hyperhidrosis|Hypersensitivity|Hypoglycaemia|Malaise|Nausea|Hypophagia|Pruritus|Rash pruritic|Urticaria|Vomiting	Diabetes Mellitus|Diabetes Mellitus|Diabetes Mellitus, Type 2	Diabetes Mellitus	9.78e-14	FDA approved
Glurenorm	Abdominal pain|Agranulocytosis|Angioedema|Blister|Blood homocysteine increased|Coma|Dermatitis allergic|Dermatitis exfoliative|Dizziness|Dysgeusia|Dyspepsia|Dyspnoea|Erythema multiforme|Erythema nodosum|Hemiplegia|Hunger|Hyperhidrosis|Hypersensitivity|Hypoglycaemia|Malaise|Nausea|Hypophagia|Pruritus|Rash pruritic|Urticaria|Vomiting	Diabetes Mellitus|Diabetes Mellitus|Diabetes Mellitus, Type 2	Diabetes Mellitus, Type 2	1.22e-09	FDA approved
Ronoprost	Abdominal pain|Angina pectoris|Blood pressure decreased|Bradycardia|Bronchospasm|Chills|Conjunctival hyperaemia|Convulsion|Diarrhoea|Exostosis|Eye pruritus|Gastrointestinal disorder|Gingivitis|Growth of eyelashes|Headache|Hyperglycaemia|Hyperthermia|Injection site inflammation|Injection site pain|Intraocular pressure increased|Iris hyperpigmentation|Iritis|Keratitis herpetic|Macular oedema|Migrai…	Gastritis|Ulcer|Stomach Ulcer|Peptic Ulcer	Abortion, Spontaneous	4.61e-07	Unknown
Chlorphenoxamine Hydrochloride	Abdominal distension|Accommodation disorder|Agitation|Angle closure glaucoma|Decreased appetite|Anxiety|Arrhythmia|Asthenia|Blindness|Coma|Confusional state|Constipation|Convulsion|Coordination abnormal|Delirium|Dependence|Disorientation|Dizziness|Dry mouth|Dysarthria|Dyspepsia|Dysphoria|Euphoric mood|Fear|Flushing|Hallucination|Headache|Hyperhidrosis|Hyperreflexia|Hypertonia|Hypoaesthesia|Incohe…	Eczema|Vomiting|Basal Ganglia Diseases|Parkinsonian Disorders|Parkinson Disease|Dermatitis, Contact|Burns|Sunburn|Urticaria	Peptic Ulcer	5.13e-06	Unknown
Digibind	Abnormal dreams|Accelerated idioventricular rhythm|Acute psychosis|Agitation|Amnesia|Decreased appetite|Arrhythmia|Arteriospasm coronary|Atrial fibrillation|Atrial flutter|Atrioventricular block|Atrioventricular block second degree|Blood follicle stimulating hormone increased|Blood luteinising hormone decreased|Blood oestrogen increased|Blood pressure increased|Blood testosterone decreased|Breast…	Poisoning|Plant Poisoning|Drug Toxicity	Heart Failure	1.48e-06	Unknown
Suralgan	Abdominal pain upper|Agranulocytosis|Angioedema|Aplastic anaemia|Bronchospasm|Confusional state|Cystitis|Delirium|Dermatitis atopic|Duodenal ulcer|Eye disorder|Gastric ulcer|Gastrointestinal disorder|Gastrointestinal haemorrhage|Glomerulonephritis|Haematemesis|Haematuria|Haemolytic anaemia|Haemorrhage|Hepatotoxicity|Hyperhidrosis|Hyperkalaemia|Hypersensitivity|Hypertension|Hyponatraemia|Intestina…	Osteoarthritis|Pain|Arthritis, Rheumatoid|Musculoskeletal Pain|Inflammation|Pain, Postoperative	Spondylitis, Ankylosing	1.73e-07	FDA approved
Suralgan	Abdominal pain upper|Agranulocytosis|Angioedema|Aplastic anaemia|Bronchospasm|Confusional state|Cystitis|Delirium|Dermatitis atopic|Duodenal ulcer|Eye disorder|Gastric ulcer|Gastrointestinal disorder|Gastrointestinal haemorrhage|Glomerulonephritis|Haematemesis|Haematuria|Haemolytic anaemia|Haemorrhage|Hepatotoxicity|Hyperhidrosis|Hyperkalaemia|Hypersensitivity|Hypertension|Hyponatraemia|Intestina…	Osteoarthritis|Pain|Arthritis, Rheumatoid|Musculoskeletal Pain|Inflammation|Pain, Postoperative	Spondylarthritis	2.4e-07	FDA approved
Suralgan	Abdominal pain upper|Agranulocytosis|Angioedema|Aplastic anaemia|Bronchospasm|Confusional state|Cystitis|Delirium|Dermatitis atopic|Duodenal ulcer|Eye disorder|Gastric ulcer|Gastrointestinal disorder|Gastrointestinal haemorrhage|Glomerulonephritis|Haematemesis|Haematuria|Haemolytic anaemia|Haemorrhage|Hepatotoxicity|Hyperhidrosis|Hyperkalaemia|Hypersensitivity|Hypertension|Hyponatraemia|Intestina…	Osteoarthritis|Pain|Arthritis, Rheumatoid|Musculoskeletal Pain|Inflammation|Pain, Postoperative	Osteoarthritis	4.04e-13	FDA approved
Suralgan	Abdominal pain upper|Agranulocytosis|Angioedema|Aplastic anaemia|Bronchospasm|Confusional state|Cystitis|Delirium|Dermatitis atopic|Duodenal ulcer|Eye disorder|Gastric ulcer|Gastrointestinal disorder|Gastrointestinal haemorrhage|Glomerulonephritis|Haematemesis|Haematuria|Haemolytic anaemia|Haemorrhage|Hepatotoxicity|Hyperhidrosis|Hyperkalaemia|Hypersensitivity|Hypertension|Hyponatraemia|Intestina…	Osteoarthritis|Pain|Arthritis, Rheumatoid|Musculoskeletal Pain|Inflammation|Pain, Postoperative	Arthritis, Rheumatoid	9.37e-18	FDA approved
Suralgan	Abdominal pain upper|Agranulocytosis|Angioedema|Aplastic anaemia|Bronchospasm|Confusional state|Cystitis|Delirium|Dermatitis atopic|Duodenal ulcer|Eye disorder|Gastric ulcer|Gastrointestinal disorder|Gastrointestinal haemorrhage|Glomerulonephritis|Haematemesis|Haematuria|Haemolytic anaemia|Haemorrhage|Hepatotoxicity|Hyperhidrosis|Hyperkalaemia|Hypersensitivity|Hypertension|Hyponatraemia|Intestina…	Osteoarthritis|Pain|Arthritis, Rheumatoid|Musculoskeletal Pain|Inflammation|Pain, Postoperative	Spondylitis	2.4e-07	FDA approved
Suralgan	Abdominal pain upper|Agranulocytosis|Angioedema|Aplastic anaemia|Bronchospasm|Confusional state|Cystitis|Delirium|Dermatitis atopic|Duodenal ulcer|Eye disorder|Gastric ulcer|Gastrointestinal disorder|Gastrointestinal haemorrhage|Glomerulonephritis|Haematemesis|Haematuria|Haemolytic anaemia|Haemorrhage|Hepatotoxicity|Hyperhidrosis|Hyperkalaemia|Hypersensitivity|Hypertension|Hyponatraemia|Intestina…	Osteoarthritis|Pain|Arthritis, Rheumatoid|Musculoskeletal Pain|Inflammation|Pain, Postoperative	Purine-Pyrimidine Metabolism, Inborn Errors	8.21e-07	Unknown
Suralgan	Abdominal pain upper|Agranulocytosis|Angioedema|Aplastic anaemia|Bronchospasm|Confusional state|Cystitis|Delirium|Dermatitis atopic|Duodenal ulcer|Eye disorder|Gastric ulcer|Gastrointestinal disorder|Gastrointestinal haemorrhage|Glomerulonephritis|Haematemesis|Haematuria|Haemolytic anaemia|Haemorrhage|Hepatotoxicity|Hyperhidrosis|Hyperkalaemia|Hypersensitivity|Hypertension|Hyponatraemia|Intestina…	Osteoarthritis|Pain|Arthritis, Rheumatoid|Musculoskeletal Pain|Inflammation|Pain, Postoperative	Pain	3.45e-10	FDA approved
Suralgan	Abdominal pain upper|Agranulocytosis|Angioedema|Aplastic anaemia|Bronchospasm|Confusional state|Cystitis|Delirium|Dermatitis atopic|Duodenal ulcer|Eye disorder|Gastric ulcer|Gastrointestinal disorder|Gastrointestinal haemorrhage|Glomerulonephritis|Haematemesis|Haematuria|Haemolytic anaemia|Haemorrhage|Hepatotoxicity|Hyperhidrosis|Hyperkalaemia|Hypersensitivity|Hypertension|Hyponatraemia|Intestina…	Osteoarthritis|Pain|Arthritis, Rheumatoid|Musculoskeletal Pain|Inflammation|Pain, Postoperative	Inflammation	1.42e-28	FDA approved
Suralgan	Abdominal pain upper|Agranulocytosis|Angioedema|Aplastic anaemia|Bronchospasm|Confusional state|Cystitis|Delirium|Dermatitis atopic|Duodenal ulcer|Eye disorder|Gastric ulcer|Gastrointestinal disorder|Gastrointestinal haemorrhage|Glomerulonephritis|Haematemesis|Haematuria|Haemolytic anaemia|Haemorrhage|Hepatotoxicity|Hyperhidrosis|Hyperkalaemia|Hypersensitivity|Hypertension|Hyponatraemia|Intestina…	Osteoarthritis|Pain|Arthritis, Rheumatoid|Musculoskeletal Pain|Inflammation|Pain, Postoperative	Gout	8.21e-07	FDA approved
Aquatensen	Agranulocytosis|Alkalosis hypochloraemic|Anaphylactoid reaction|Decreased appetite|Aplastic anaemia|Arrhythmia|Asthenia|Blood potassium decreased|Blood zinc decreased|Cerebral ischaemia|Cholecystitis|Confusional state|Constipation|Cutaneous vasculitis|Dehydration|Dermatitis contact|Diarrhoea|Dizziness|Dry mouth|Ejaculation disorder|Electrolyte imbalance|Epigastric discomfort|Erectile dysfunction|…	Edema|Hypertension	Hypertension	9.52e-20	FDA approved
Aquatensen	Agranulocytosis|Alkalosis hypochloraemic|Anaphylactoid reaction|Decreased appetite|Aplastic anaemia|Arrhythmia|Asthenia|Blood potassium decreased|Blood zinc decreased|Cerebral ischaemia|Cholecystitis|Confusional state|Constipation|Cutaneous vasculitis|Dehydration|Dermatitis contact|Diarrhoea|Dizziness|Dry mouth|Ejaculation disorder|Electrolyte imbalance|Epigastric discomfort|Erectile dysfunction|…	Edema|Hypertension	Edema	8.28e-19	FDA approved
Alpha-Pyridylbiphenylacetamide	Abdominal pain upper|Agranulocytosis|Angioedema|Aplastic anaemia|Bronchospasm|Confusional state|Dermatitis atopic|Duodenal ulcer|Eye disorder|Gastric ulcer|Gastrointestinal disorder|Gastrointestinal haemorrhage|Glomerulonephritis|Haematemesis|Haemolytic anaemia|Haemorrhage|Hepatotoxicity|Hyperkalaemia|Hypersensitivity|Hypertension|Hyponatraemia|Intestinal perforation|Malaise|Melaena|Tubulointerst…	Inflammation	Osteoarthritis	2.2e-12	FDA approved
Alpha-Pyridylbiphenylacetamide	Abdominal pain upper|Agranulocytosis|Angioedema|Aplastic anaemia|Bronchospasm|Confusional state|Dermatitis atopic|Duodenal ulcer|Eye disorder|Gastric ulcer|Gastrointestinal disorder|Gastrointestinal haemorrhage|Glomerulonephritis|Haematemesis|Haemolytic anaemia|Haemorrhage|Hepatotoxicity|Hyperkalaemia|Hypersensitivity|Hypertension|Hyponatraemia|Intestinal perforation|Malaise|Melaena|Tubulointerst…	Inflammation	Arthritis, Rheumatoid	4.13e-16	FDA approved
Alpha-Pyridylbiphenylacetamide	Abdominal pain upper|Agranulocytosis|Angioedema|Aplastic anaemia|Bronchospasm|Confusional state|Dermatitis atopic|Duodenal ulcer|Eye disorder|Gastric ulcer|Gastrointestinal disorder|Gastrointestinal haemorrhage|Glomerulonephritis|Haematemesis|Haemolytic anaemia|Haemorrhage|Hepatotoxicity|Hyperkalaemia|Hypersensitivity|Hypertension|Hyponatraemia|Intestinal perforation|Malaise|Melaena|Tubulointerst…	Inflammation	Pain	8.26e-11	FDA approved
Alpha-Pyridylbiphenylacetamide	Abdominal pain upper|Agranulocytosis|Angioedema|Aplastic anaemia|Bronchospasm|Confusional state|Dermatitis atopic|Duodenal ulcer|Eye disorder|Gastric ulcer|Gastrointestinal disorder|Gastrointestinal haemorrhage|Glomerulonephritis|Haematemesis|Haemolytic anaemia|Haemorrhage|Hepatotoxicity|Hyperkalaemia|Hypersensitivity|Hypertension|Hyponatraemia|Intestinal perforation|Malaise|Melaena|Tubulointerst…	Inflammation	Inflammation	2.14e-28	FDA approved
AGON SR	Abdominal pain|Abdominal pain upper|Abdominal strangulated hernia|Abscess|Accelerated hypertension|Alanine aminotransferase increased|Aldosterone urine increased|Anaemia|Angina pectoris|Angioedema|Angiogram|Anxiety|Anxiety disorder|Aortic aneurysm|Appendicitis|Arrhythmia|Arteriosclerosis|Arthralgia|Arthritis|Aspartate aminotransferase|Aspartate aminotransferase increased|Asthenia|Atrial fibrillat…	Angina Pectoris|Chest Pain|Hypertension	Hypertension	2.2e-13	FDA approved
Allerplus	Abdominal discomfort|Abdominal pain upper|Agitation|Alopecia|Anaphylactic reaction|Angina pectoris|Angioedema|Anticholinergic syndrome|Aplastic anaemia|Aptyalism|Arrhythmia|Aspartate aminotransferase increased|Asthenia|Atrial flutter|Atrioventricular block|Blepharospasm|Blood pressure increased|Bronchospasm|Cardiac arrest|Cardiotoxicity|Change of bowel habit|Coma|Confusional state|Constipation|Co…	Hypersensitivity	Hypersensitivity	3.19e-08	FDA approved
Allerplus	Abdominal discomfort|Abdominal pain upper|Agitation|Alopecia|Anaphylactic reaction|Angina pectoris|Angioedema|Anticholinergic syndrome|Aplastic anaemia|Aptyalism|Arrhythmia|Aspartate aminotransferase increased|Asthenia|Atrial flutter|Atrioventricular block|Blepharospasm|Blood pressure increased|Bronchospasm|Cardiac arrest|Cardiotoxicity|Change of bowel habit|Coma|Confusional state|Constipation|Co…	Hypersensitivity	Rhinitis, Allergic, Perennial	1.5e-13	FDA approved
Allerplus	Abdominal discomfort|Abdominal pain upper|Agitation|Alopecia|Anaphylactic reaction|Angina pectoris|Angioedema|Anticholinergic syndrome|Aplastic anaemia|Aptyalism|Arrhythmia|Aspartate aminotransferase increased|Asthenia|Atrial flutter|Atrioventricular block|Blepharospasm|Blood pressure increased|Bronchospasm|Cardiac arrest|Cardiotoxicity|Change of bowel habit|Coma|Confusional state|Constipation|Co…	Hypersensitivity	Respiratory Hypersensitivity	9.62e-12	FDA approved
Allerplus	Abdominal discomfort|Abdominal pain upper|Agitation|Alopecia|Anaphylactic reaction|Angina pectoris|Angioedema|Anticholinergic syndrome|Aplastic anaemia|Aptyalism|Arrhythmia|Aspartate aminotransferase increased|Asthenia|Atrial flutter|Atrioventricular block|Blepharospasm|Blood pressure increased|Bronchospasm|Cardiac arrest|Cardiotoxicity|Change of bowel habit|Coma|Confusional state|Constipation|Co…	Hypersensitivity	Urticaria	7.26e-08	FDA approved
Aldribid	Abdominal discomfort|Abdominal pain|Acute respiratory distress syndrome|Agranulocytosis|Allergic bronchitis|Anaemia|Anaphylactic reaction|Anaphylactic shock|Angioedema|Aplastic anaemia|Arthralgia|Aspartate aminotransferase increased|Asthma|Benign intracranial hypertension|Blood alkaline phosphatase increased|Blood uric acid increased|Bone marrow failure|Bronchospasm|Cholestasis|Coagulopathy|Colit…	Bacterial Infections|Meningitis|Otitis Media|Respiratory Tract Infections|Urinary Tract Infections	Respiratory Tract Infections	1.1e-11	FDA approved
Aldribid	Abdominal discomfort|Abdominal pain|Acute respiratory distress syndrome|Agranulocytosis|Allergic bronchitis|Anaemia|Anaphylactic reaction|Anaphylactic shock|Angioedema|Aplastic anaemia|Arthralgia|Aspartate aminotransferase increased|Asthma|Benign intracranial hypertension|Blood alkaline phosphatase increased|Blood uric acid increased|Bone marrow failure|Bronchospasm|Cholestasis|Coagulopathy|Colit…	Bacterial Infections|Meningitis|Otitis Media|Respiratory Tract Infections|Urinary Tract Infections	Urinary Tract Infections	1.85e-08	FDA approved
Aldribid	Abdominal discomfort|Abdominal pain|Acute respiratory distress syndrome|Agranulocytosis|Allergic bronchitis|Anaemia|Anaphylactic reaction|Anaphylactic shock|Angioedema|Aplastic anaemia|Arthralgia|Aspartate aminotransferase increased|Asthma|Benign intracranial hypertension|Blood alkaline phosphatase increased|Blood uric acid increased|Bone marrow failure|Bronchospasm|Cholestasis|Coagulopathy|Colit…	Bacterial Infections|Meningitis|Otitis Media|Respiratory Tract Infections|Urinary Tract Infections	Infection	6.28e-10	FDA approved
Adekin	Abdominal discomfort|Abdominal pain upper|Aggression|Agitation|Agranulocytosis|Anaphylactic shock|Decreased appetite|Anticholinergic syndrome|Aplastic anaemia|Arrhythmia|Blepharospasm|Chest discomfort|Chills|Cognitive disorder|Coma|Confusional state|Constipation|Conversion disorder|Convulsion|Coordination abnormal|Dependence|Depressed level of consciousness|Depression|Diarrhoea|Diplopia|Dizziness…	Hypersensitivity|Hypothalamic Diseases|Pituitary ACTH Hypersecretion|Headache Disorders|Pituitary Neoplasms|Hypothalamic Diseases|ACTH-Secreting Pituitary Adenoma|Movement Disorders	Hypersensitivity	4.44e-11	FDA approved
Adekin	Abdominal discomfort|Abdominal pain upper|Aggression|Agitation|Agranulocytosis|Anaphylactic shock|Decreased appetite|Anticholinergic syndrome|Aplastic anaemia|Arrhythmia|Blepharospasm|Chest discomfort|Chills|Cognitive disorder|Coma|Confusional state|Constipation|Conversion disorder|Convulsion|Coordination abnormal|Dependence|Depressed level of consciousness|Depression|Diarrhoea|Diplopia|Dizziness…	Hypersensitivity|Hypothalamic Diseases|Pituitary ACTH Hypersecretion|Headache Disorders|Pituitary Neoplasms|Hypothalamic Diseases|ACTH-Secreting Pituitary Adenoma|Movement Disorders	Rhinitis, Allergic, Perennial	3.69e-14	FDA approved
Adekin	Abdominal discomfort|Abdominal pain upper|Aggression|Agitation|Agranulocytosis|Anaphylactic shock|Decreased appetite|Anticholinergic syndrome|Aplastic anaemia|Arrhythmia|Blepharospasm|Chest discomfort|Chills|Cognitive disorder|Coma|Confusional state|Constipation|Conversion disorder|Convulsion|Coordination abnormal|Dependence|Depressed level of consciousness|Depression|Diarrhoea|Diplopia|Dizziness…	Hypersensitivity|Hypothalamic Diseases|Pituitary ACTH Hypersecretion|Headache Disorders|Pituitary Neoplasms|Hypothalamic Diseases|ACTH-Secreting Pituitary Adenoma|Movement Disorders	Respiratory Hypersensitivity	1.6e-11	Pre_animal model	PMID:7695137
Adekin	Abdominal discomfort|Abdominal pain upper|Aggression|Agitation|Agranulocytosis|Anaphylactic shock|Decreased appetite|Anticholinergic syndrome|Aplastic anaemia|Arrhythmia|Blepharospasm|Chest discomfort|Chills|Cognitive disorder|Coma|Confusional state|Constipation|Conversion disorder|Convulsion|Coordination abnormal|Dependence|Depressed level of consciousness|Depression|Diarrhoea|Diplopia|Dizziness…	Hypersensitivity|Hypothalamic Diseases|Pituitary ACTH Hypersecretion|Headache Disorders|Pituitary Neoplasms|Hypothalamic Diseases|ACTH-Secreting Pituitary Adenoma|Movement Disorders	Urticaria	5.06e-09	Pre_cell_line	PMID:5287036
Avandamet	Abdominal pain|Abdominal pain upper|Anaemia|Anaphylactic reaction|Angina pectoris|Angioedema|Arthralgia|Back pain|Blood pH decreased|Cardiac failure|Cardiac failure congestive|Constipation|Decreased appetite|Diarrhoea|Dizziness|Dyspepsia|Fatigue|Fluid retention|Fracture|Gastrointestinal disorder|Granulocytopenia|Haematocrit decreased|Haemoglobin decreased|Headache|Hepatic enzyme increased|Hepatic…	Diabetes Mellitus|Diabetes Mellitus, Type 2	Diabetes Mellitus	1.36e-06	FDA approved
Avandamet	Abdominal pain|Abdominal pain upper|Anaemia|Anaphylactic reaction|Angina pectoris|Angioedema|Arthralgia|Back pain|Blood pH decreased|Cardiac failure|Cardiac failure congestive|Constipation|Decreased appetite|Diarrhoea|Dizziness|Dyspepsia|Fatigue|Fluid retention|Fracture|Gastrointestinal disorder|Granulocytopenia|Haematocrit decreased|Haemoglobin decreased|Headache|Hepatic enzyme increased|Hepatic…	Diabetes Mellitus|Diabetes Mellitus, Type 2	Diabetes Mellitus, Type 2	9.45e-07	FDA approved
Estradurin	Abdominal distension|Abdominal pain|Alopecia|Blood pressure increased|Blood triglycerides increased|Cerebrovascular accident|Chorea|Contact lens intolerance|Corneal disorder|Depressed mood|Dizziness|Ecchymosis|Embolism|Erythema multiforme|Erythema nodosum|Fluid retention|Gallbladder disorder|Glucose tolerance decreased|Headache|Hepatic adenoma|Hirsutism|Hypercalcaemia|Jaundice cholestatic|Libido …	Hot Flashes|Genital Neoplasms, Male|Prostatic Neoplasms|Breast Neoplasms|Osteoporosis|Vaginal Diseases	Hypogonadism	7.22e-07	Unknown
Atodel	Abdominal discomfort|Abdominal pain|Acne|Agitation|Alanine aminotransferase increased|Alopecia|Angina pectoris|Antinuclear antibody positive|Anxiety|Areflexia|Arrhythmia supraventricular|Arthralgia|Aspartate aminotransferase increased|Asthenia|Asthma|Atrial fibrillation|Back pain|Blood albumin decreased|Blood alkaline phosphatase increased|Blood bilirubin increased|Blood cholesterol decreased|Blo…	Hypertension|Heart Failure	Hypertension	2.42e-14	FDA approved
Classen	Abdominal discomfort|Abdominal pain|Abortion spontaneous|Alopecia|Anaemia|Decreased appetite|Arthralgia|Aspartate aminotransferase increased|Azoospermia|Bacterial infection|Blood bilirubin increased|Blood follicle stimulating hormone increased|Blood prolactin increased|Blood thyroid stimulating hormone increased|Bone marrow failure|Bone marrow toxicity|Calciphylaxis|Cholestasis|Congenital anomaly…	Leukemia, Lymphoid|Inflammatory Bowel Diseases	Lymphoma	7.16e-06	FDA approved
Oxivent	Abdominal discomfort|Accommodation disorder|Agitation|Angle closure glaucoma|Anxiety|Arrhythmia|Bladder disorder|Blindness|Coma|Confusional state|Constipation|Convulsion|Coordination abnormal|Delirium|Dependence|Depressed level of consciousness|Disorientation|Dizziness|Dry mouth|Dysarthria|Dysgeusia|Dysphonia|Dysphoria|Fear|Flushing|Gastric pH increased|Hallucination|Headache|Hyperreflexia|Hypert…	Asthma|Respiratory Hypersensitivity	Parkinsonian Disorders	3.53e-07	Unknown
Oxivent	Abdominal discomfort|Accommodation disorder|Agitation|Angle closure glaucoma|Anxiety|Arrhythmia|Bladder disorder|Blindness|Coma|Confusional state|Constipation|Convulsion|Coordination abnormal|Delirium|Dependence|Depressed level of consciousness|Disorientation|Dizziness|Dry mouth|Dysarthria|Dysgeusia|Dysphonia|Dysphoria|Fear|Flushing|Gastric pH increased|Hallucination|Headache|Hyperreflexia|Hypert…	Asthma|Respiratory Hypersensitivity	Basal Ganglia Diseases	8.02e-07	Unknown
Oxivent	Abdominal discomfort|Accommodation disorder|Agitation|Angle closure glaucoma|Anxiety|Arrhythmia|Bladder disorder|Blindness|Coma|Confusional state|Constipation|Convulsion|Coordination abnormal|Delirium|Dependence|Depressed level of consciousness|Disorientation|Dizziness|Dry mouth|Dysarthria|Dysgeusia|Dysphonia|Dysphoria|Fear|Flushing|Gastric pH increased|Hallucination|Headache|Hyperreflexia|Hypert…	Asthma|Respiratory Hypersensitivity	Parkinson Disease	2.23e-07	Unknown
Oxivent	Abdominal discomfort|Accommodation disorder|Agitation|Angle closure glaucoma|Anxiety|Arrhythmia|Bladder disorder|Blindness|Coma|Confusional state|Constipation|Convulsion|Coordination abnormal|Delirium|Dependence|Depressed level of consciousness|Disorientation|Dizziness|Dry mouth|Dysarthria|Dysgeusia|Dysphonia|Dysphoria|Fear|Flushing|Gastric pH increased|Hallucination|Headache|Hyperreflexia|Hypert…	Asthma|Respiratory Hypersensitivity	Peptic Ulcer	1.16e-06	Unknown
RA105	Abdominal pain|Angina pectoris|Blood pressure decreased|Bradycardia|Bronchospasm|Chills|Conjunctival hyperaemia|Convulsion|Diarrhoea|Exostosis|Eye pruritus|Gastrointestinal disorder|Gingivitis|Growth of eyelashes|Headache|Hyperglycaemia|Hyperthermia|Injection site inflammation|Injection site pain|Intraocular pressure increased|Iris hyperpigmentation|Iritis|Keratitis herpetic|Macular oedema|Migrai…	Glaucoma, Open-Angle|Ocular Hypertension|Dyslipidemias	Abortion, Spontaneous	4.61e-07	Unknown
Nefadar	Abdominal distension|Abnormal behaviour|Abnormal dreams|Abnormal faeces|Accommodation disorder|Acne|Affect lability|Ageusia|Agitation|Akathisia|Alanine aminotransferase increased|Alopecia|Amblyopia|Amenorrhoea|Amnesia|Anaemia|Anaphylactoid reaction|Angina pectoris|Angioedema|Decreased appetite|Anorgasmia|Anxiety|Apathy|Arthralgia|Arthritis|Aspartate aminotransferase increased|Asthenia|Asthma|Atri…	Depressive Disorder, Major|Depressive Disorder|Anxiety Disorders|Pain|Panic Disorder|Stress Disorders, Post-Traumatic	Depressive Disorder	7.81e-06	FDA approved
Desconex	Abdominal pain|Abnormal behaviour|Acute respiratory failure|Agitation|Agranulocytosis|Akathisia|Akinesia|Alanine aminotransferase increased|Alopecia|Amenorrhoea|Angioedema|Decreased appetite|Anticholinergic syndrome|Antiphospholipid syndrome|Anxiety|Appetite disorder|Areflexia|Arrhythmia|Aspermia|Asphyxia|Aspiration|Asthenia|Autonomic nervous system imbalance|Azoospermia|Blepharospasm|Blood antid…	Depressive Disorder, Major|Psychotic Disorders|Schizophrenia|Psychomotor Agitation|Psychomotor Disorders|Dyskinesias|Neurobehavioral Manifestations	Schizophrenia	1.17e-19	FDA approved
Desconex	Abdominal pain|Abnormal behaviour|Acute respiratory failure|Agitation|Agranulocytosis|Akathisia|Akinesia|Alanine aminotransferase increased|Alopecia|Amenorrhoea|Angioedema|Decreased appetite|Anticholinergic syndrome|Antiphospholipid syndrome|Anxiety|Appetite disorder|Areflexia|Arrhythmia|Aspermia|Asphyxia|Aspiration|Asthenia|Autonomic nervous system imbalance|Azoospermia|Blepharospasm|Blood antid…	Depressive Disorder, Major|Psychotic Disorders|Schizophrenia|Psychomotor Agitation|Psychomotor Disorders|Dyskinesias|Neurobehavioral Manifestations	Psychotic Disorders	5.14e-09	FDA approved
Cambia	Abdominal discomfort|Abdominal distension|Abdominal pain|Abdominal pain upper|Abnormal dreams|Activated partial thromboplastin time abnormal|Acute tonsillitis|Ageusia|Aggression|Agitation|Agranulocytosis|Alanine aminotransferase increased|Alopecia|Altered state of consciousness|Amblyopia|Anaemia|Anaemia haemolytic autoimmune|Anaphylactic reaction|Anaphylactoid reaction|Angioedema|Anorectal disord…	Dysmenorrhea|Pelvic Pain|Inflammation|Headache Disorders|Pain|Conjunctivitis, Allergic|Pain, Postoperative	Osteoarthritis	7.55e-09	FDA approved
Cambia	Abdominal discomfort|Abdominal distension|Abdominal pain|Abdominal pain upper|Abnormal dreams|Activated partial thromboplastin time abnormal|Acute tonsillitis|Ageusia|Aggression|Agitation|Agranulocytosis|Alanine aminotransferase increased|Alopecia|Altered state of consciousness|Amblyopia|Anaemia|Anaemia haemolytic autoimmune|Anaphylactic reaction|Anaphylactoid reaction|Angioedema|Anorectal disord…	Dysmenorrhea|Pelvic Pain|Inflammation|Headache Disorders|Pain|Conjunctivitis, Allergic|Pain, Postoperative	Arthritis, Rheumatoid	1.43e-06	FDA approved
Cambia	Abdominal discomfort|Abdominal distension|Abdominal pain|Abdominal pain upper|Abnormal dreams|Activated partial thromboplastin time abnormal|Acute tonsillitis|Ageusia|Aggression|Agitation|Agranulocytosis|Alanine aminotransferase increased|Alopecia|Altered state of consciousness|Amblyopia|Anaemia|Anaemia haemolytic autoimmune|Anaphylactic reaction|Anaphylactoid reaction|Angioedema|Anorectal disord…	Dysmenorrhea|Pelvic Pain|Inflammation|Headache Disorders|Pain|Conjunctivitis, Allergic|Pain, Postoperative	Pain	2.4e-07	FDA approved
Cuantil	Abdominal discomfort|Acute myeloid leukaemia|Alopecia|Anaemia|Decreased appetite|Aphasia|Asthenia|Atrial fibrillation|Azoospermia|Bacterial infection|Blood bilirubin increased|Blood creatinine decreased|Blood creatinine increased|Blood follicle stimulating hormone increased|Blood prolactin increased|Blood thyroid stimulating hormone increased|Blood urea increased|Bone marrow failure|Calciphylaxis…	Breast Neoplasms|Head and Neck Neoplasms|Hodgkin Disease|Lymphoma|Leukemia, Lymphoid|Nervous System Neoplasms|Lymphoma, Non-Hodgkin|Lymphoma|Respiratory Tract Neoplasms|Carcinoma, Bronchogenic|Bronchial Neoplasms|Ovarian Neoplasms|Adnexal Diseases|Genital Neoplasms, Female|Sarcoma|Testicular Neoplasms|Genital Neoplasms, Male|Genital Neoplasms, Female|Uterine Diseases|Pancreatic Neoplasms|Bone Neo…	Leukemia, Lymphoid	3.53e-07	FDA approved
Cuantil	Abdominal discomfort|Acute myeloid leukaemia|Alopecia|Anaemia|Decreased appetite|Aphasia|Asthenia|Atrial fibrillation|Azoospermia|Bacterial infection|Blood bilirubin increased|Blood creatinine decreased|Blood creatinine increased|Blood follicle stimulating hormone increased|Blood prolactin increased|Blood thyroid stimulating hormone increased|Blood urea increased|Bone marrow failure|Calciphylaxis…	Breast Neoplasms|Head and Neck Neoplasms|Hodgkin Disease|Lymphoma|Leukemia, Lymphoid|Nervous System Neoplasms|Lymphoma, Non-Hodgkin|Lymphoma|Respiratory Tract Neoplasms|Carcinoma, Bronchogenic|Bronchial Neoplasms|Ovarian Neoplasms|Adnexal Diseases|Genital Neoplasms, Female|Sarcoma|Testicular Neoplasms|Genital Neoplasms, Male|Genital Neoplasms, Female|Uterine Diseases|Pancreatic Neoplasms|Bone Neo…	Lymphoma	5.5e-12	FDA approved
Latisse	Abdominal pain|Abnormal sensation in eye|Altered state of consciousness|Anaemia|Angina pectoris|Anxiety|Application site reaction|Arrhythmia supraventricular|Arteritis|Arthralgia|Arthritis|Asthenia|Asthenopia|Asthma|Back pain|Benign neoplasm of skin|Biopsy skin abnormal|Blepharal pigmentation|Blepharitis|Blepharitis allergic|Blepharospasm|Blood pressure decreased|Bradycardia|Bronchitis|Bronchitis…	Glaucoma|Ocular Hypertension|Hypotrichosis	Glaucoma	3.66e-06	FDA approved
Latisse	Abdominal pain|Abnormal sensation in eye|Altered state of consciousness|Anaemia|Angina pectoris|Anxiety|Application site reaction|Arrhythmia supraventricular|Arteritis|Arthralgia|Arthritis|Asthenia|Asthenopia|Asthma|Back pain|Benign neoplasm of skin|Biopsy skin abnormal|Blepharal pigmentation|Blepharitis|Blepharitis allergic|Blepharospasm|Blood pressure decreased|Bradycardia|Bronchitis|Bronchitis…	Glaucoma|Ocular Hypertension|Hypotrichosis	Ocular Hypertension	1.08e-06	FDA approved
Ace-Bloc	Abdominal pain|Ageusia|Agranulocytosis|Alanine aminotransferase decreased|Alanine aminotransferase increased|Alopecia|Alveolitis|Anaemia|Anaphylactic reaction|Anaphylactoid reaction|Angina pectoris|Angioedema|Decreased appetite|Antinuclear antibody positive|Aphthous stomatitis|Aplastic anaemia|Arrhythmia|Arthralgia|Aspartate aminotransferase decreased|Aspartate aminotransferase increased|Asthenia…	Heart Failure|Hypertension	Hypertension	3.76e-10	FDA approved
Acopex	Abdominal discomfort|Abdominal pain|Acute respiratory distress syndrome|Agranulocytosis|Alanine aminotransferase increased|Albuminuria|Allergic bronchitis|Anaphylactic reaction|Anaphylactic shock|Anaphylactoid reaction|Angioedema|Decreased appetite|Aplastic anaemia|Arthralgia|Aspartate aminotransferase increased|Asthma|Band neutrophil count decreased|Benign intracranial hypertension|Bleeding time…	Infection|Communicable Diseases|Respiratory Tract Infections|Urinary Tract Infections	Respiratory Tract Infections	9.79e-14	FDA approved
Acopex	Abdominal discomfort|Abdominal pain|Acute respiratory distress syndrome|Agranulocytosis|Alanine aminotransferase increased|Albuminuria|Allergic bronchitis|Anaphylactic reaction|Anaphylactic shock|Anaphylactoid reaction|Angioedema|Decreased appetite|Aplastic anaemia|Arthralgia|Aspartate aminotransferase increased|Asthma|Band neutrophil count decreased|Benign intracranial hypertension|Bleeding time…	Infection|Communicable Diseases|Respiratory Tract Infections|Urinary Tract Infections	Urinary Tract Infections	1.92e-10	FDA approved
Acopex	Abdominal discomfort|Abdominal pain|Acute respiratory distress syndrome|Agranulocytosis|Alanine aminotransferase increased|Albuminuria|Allergic bronchitis|Anaphylactic reaction|Anaphylactic shock|Anaphylactoid reaction|Angioedema|Decreased appetite|Aplastic anaemia|Arthralgia|Aspartate aminotransferase increased|Asthma|Band neutrophil count decreased|Benign intracranial hypertension|Bleeding time…	Infection|Communicable Diseases|Respiratory Tract Infections|Urinary Tract Infections	Bone Diseases, Infectious	9.22e-06	FDA approved
Acopex	Abdominal discomfort|Abdominal pain|Acute respiratory distress syndrome|Agranulocytosis|Alanine aminotransferase increased|Albuminuria|Allergic bronchitis|Anaphylactic reaction|Anaphylactic shock|Anaphylactoid reaction|Angioedema|Decreased appetite|Aplastic anaemia|Arthralgia|Aspartate aminotransferase increased|Asthma|Band neutrophil count decreased|Benign intracranial hypertension|Bleeding time…	Infection|Communicable Diseases|Respiratory Tract Infections|Urinary Tract Infections	Infection	2.45e-08	FDA approved
Acopex	Abdominal discomfort|Abdominal pain|Acute respiratory distress syndrome|Agranulocytosis|Alanine aminotransferase increased|Albuminuria|Allergic bronchitis|Anaphylactic reaction|Anaphylactic shock|Anaphylactoid reaction|Angioedema|Decreased appetite|Aplastic anaemia|Arthralgia|Aspartate aminotransferase increased|Asthma|Band neutrophil count decreased|Benign intracranial hypertension|Bleeding time…	Infection|Communicable Diseases|Respiratory Tract Infections|Urinary Tract Infections	Bacterial Infections	1.55e-07	FDA approved
Tazobac	Abdominal distension|Abdominal pain|Abdominal pain upper|Abnormal faeces|Abscess|Acidosis|Activated partial thromboplastin time prolonged|Aggression|Agitation|Agranulocytosis|Alanine aminotransferase abnormal|Alanine aminotransferase increased|Anaemia|Anaemia vitamin B12 deficiency|Anaphylactic reaction|Angina pectoris|Angioedema|Decreased appetite|Anxiety|Application site oedema|Application site…	Abscess|Abscess|Suppuration|Moraxellaceae Infections|Appendicitis|Cecal Diseases|Bacterial Infections|Pneumonia, Bacterial|Skin Diseases, Bacterial|Urinary Tract Infections|Bacteroidaceae Infections|Cellulitis|Suppuration|Cholangitis|Cholecystitis|Cystitis|Urinary Bladder Diseases|Diabetic Foot|Leg Ulcer|Diabetic Angiopathies|Diabetic Neuropathies|Endocarditis|Enterobacteriaceae Infections|Pasteu…	Respiratory Tract Infections	5.07e-10	FDA approved
Tazobac	Abdominal distension|Abdominal pain|Abdominal pain upper|Abnormal faeces|Abscess|Acidosis|Activated partial thromboplastin time prolonged|Aggression|Agitation|Agranulocytosis|Alanine aminotransferase abnormal|Alanine aminotransferase increased|Anaemia|Anaemia vitamin B12 deficiency|Anaphylactic reaction|Angina pectoris|Angioedema|Decreased appetite|Anxiety|Application site oedema|Application site…	Abscess|Abscess|Suppuration|Moraxellaceae Infections|Appendicitis|Cecal Diseases|Bacterial Infections|Pneumonia, Bacterial|Skin Diseases, Bacterial|Urinary Tract Infections|Bacteroidaceae Infections|Cellulitis|Suppuration|Cholangitis|Cholecystitis|Cystitis|Urinary Bladder Diseases|Diabetic Foot|Leg Ulcer|Diabetic Angiopathies|Diabetic Neuropathies|Endocarditis|Enterobacteriaceae Infections|Pasteu…	Skin Diseases, Bacterial	2.3e-07	FDA approved
Tazobac	Abdominal distension|Abdominal pain|Abdominal pain upper|Abnormal faeces|Abscess|Acidosis|Activated partial thromboplastin time prolonged|Aggression|Agitation|Agranulocytosis|Alanine aminotransferase abnormal|Alanine aminotransferase increased|Anaemia|Anaemia vitamin B12 deficiency|Anaphylactic reaction|Angina pectoris|Angioedema|Decreased appetite|Anxiety|Application site oedema|Application site…	Abscess|Abscess|Suppuration|Moraxellaceae Infections|Appendicitis|Cecal Diseases|Bacterial Infections|Pneumonia, Bacterial|Skin Diseases, Bacterial|Urinary Tract Infections|Bacteroidaceae Infections|Cellulitis|Suppuration|Cholangitis|Cholecystitis|Cystitis|Urinary Bladder Diseases|Diabetic Foot|Leg Ulcer|Diabetic Angiopathies|Diabetic Neuropathies|Endocarditis|Enterobacteriaceae Infections|Pasteu…	Skin Diseases, Infectious	1.67e-06	FDA approved
Tazobac	Abdominal distension|Abdominal pain|Abdominal pain upper|Abnormal faeces|Abscess|Acidosis|Activated partial thromboplastin time prolonged|Aggression|Agitation|Agranulocytosis|Alanine aminotransferase abnormal|Alanine aminotransferase increased|Anaemia|Anaemia vitamin B12 deficiency|Anaphylactic reaction|Angina pectoris|Angioedema|Decreased appetite|Anxiety|Application site oedema|Application site…	Abscess|Abscess|Suppuration|Moraxellaceae Infections|Appendicitis|Cecal Diseases|Bacterial Infections|Pneumonia, Bacterial|Skin Diseases, Bacterial|Urinary Tract Infections|Bacteroidaceae Infections|Cellulitis|Suppuration|Cholangitis|Cholecystitis|Cystitis|Urinary Bladder Diseases|Diabetic Foot|Leg Ulcer|Diabetic Angiopathies|Diabetic Neuropathies|Endocarditis|Enterobacteriaceae Infections|Pasteu…	Moraxellaceae Infections	9.56e-07	FDA approved
Tazobac	Abdominal distension|Abdominal pain|Abdominal pain upper|Abnormal faeces|Abscess|Acidosis|Activated partial thromboplastin time prolonged|Aggression|Agitation|Agranulocytosis|Alanine aminotransferase abnormal|Alanine aminotransferase increased|Anaemia|Anaemia vitamin B12 deficiency|Anaphylactic reaction|Angina pectoris|Angioedema|Decreased appetite|Anxiety|Application site oedema|Application site…	Abscess|Abscess|Suppuration|Moraxellaceae Infections|Appendicitis|Cecal Diseases|Bacterial Infections|Pneumonia, Bacterial|Skin Diseases, Bacterial|Urinary Tract Infections|Bacteroidaceae Infections|Cellulitis|Suppuration|Cholangitis|Cholecystitis|Cystitis|Urinary Bladder Diseases|Diabetic Foot|Leg Ulcer|Diabetic Angiopathies|Diabetic Neuropathies|Endocarditis|Enterobacteriaceae Infections|Pasteu…	Streptococcal Infections	1.25e-07	FDA approved
Tazobac	Abdominal distension|Abdominal pain|Abdominal pain upper|Abnormal faeces|Abscess|Acidosis|Activated partial thromboplastin time prolonged|Aggression|Agitation|Agranulocytosis|Alanine aminotransferase abnormal|Alanine aminotransferase increased|Anaemia|Anaemia vitamin B12 deficiency|Anaphylactic reaction|Angina pectoris|Angioedema|Decreased appetite|Anxiety|Application site oedema|Application site…	Abscess|Abscess|Suppuration|Moraxellaceae Infections|Appendicitis|Cecal Diseases|Bacterial Infections|Pneumonia, Bacterial|Skin Diseases, Bacterial|Urinary Tract Infections|Bacteroidaceae Infections|Cellulitis|Suppuration|Cholangitis|Cholecystitis|Cystitis|Urinary Bladder Diseases|Diabetic Foot|Leg Ulcer|Diabetic Angiopathies|Diabetic Neuropathies|Endocarditis|Enterobacteriaceae Infections|Pasteu…	Urinary Tract Infections	2.89e-06	FDA approved
Tazobac	Abdominal distension|Abdominal pain|Abdominal pain upper|Abnormal faeces|Abscess|Acidosis|Activated partial thromboplastin time prolonged|Aggression|Agitation|Agranulocytosis|Alanine aminotransferase abnormal|Alanine aminotransferase increased|Anaemia|Anaemia vitamin B12 deficiency|Anaphylactic reaction|Angina pectoris|Angioedema|Decreased appetite|Anxiety|Application site oedema|Application site…	Abscess|Abscess|Suppuration|Moraxellaceae Infections|Appendicitis|Cecal Diseases|Bacterial Infections|Pneumonia, Bacterial|Skin Diseases, Bacterial|Urinary Tract Infections|Bacteroidaceae Infections|Cellulitis|Suppuration|Cholangitis|Cholecystitis|Cystitis|Urinary Bladder Diseases|Diabetic Foot|Leg Ulcer|Diabetic Angiopathies|Diabetic Neuropathies|Endocarditis|Enterobacteriaceae Infections|Pasteu…	Pneumonia, Bacterial	2.3e-07	FDA approved
Tazobac	Abdominal distension|Abdominal pain|Abdominal pain upper|Abnormal faeces|Abscess|Acidosis|Activated partial thromboplastin time prolonged|Aggression|Agitation|Agranulocytosis|Alanine aminotransferase abnormal|Alanine aminotransferase increased|Anaemia|Anaemia vitamin B12 deficiency|Anaphylactic reaction|Angina pectoris|Angioedema|Decreased appetite|Anxiety|Application site oedema|Application site…	Abscess|Abscess|Suppuration|Moraxellaceae Infections|Appendicitis|Cecal Diseases|Bacterial Infections|Pneumonia, Bacterial|Skin Diseases, Bacterial|Urinary Tract Infections|Bacteroidaceae Infections|Cellulitis|Suppuration|Cholangitis|Cholecystitis|Cystitis|Urinary Bladder Diseases|Diabetic Foot|Leg Ulcer|Diabetic Angiopathies|Diabetic Neuropathies|Endocarditis|Enterobacteriaceae Infections|Pasteu…	Staphylococcal Infections	4.75e-07	FDA approved
Tazobac	Abdominal distension|Abdominal pain|Abdominal pain upper|Abnormal faeces|Abscess|Acidosis|Activated partial thromboplastin time prolonged|Aggression|Agitation|Agranulocytosis|Alanine aminotransferase abnormal|Alanine aminotransferase increased|Anaemia|Anaemia vitamin B12 deficiency|Anaphylactic reaction|Angina pectoris|Angioedema|Decreased appetite|Anxiety|Application site oedema|Application site…	Abscess|Abscess|Suppuration|Moraxellaceae Infections|Appendicitis|Cecal Diseases|Bacterial Infections|Pneumonia, Bacterial|Skin Diseases, Bacterial|Urinary Tract Infections|Bacteroidaceae Infections|Cellulitis|Suppuration|Cholangitis|Cholecystitis|Cystitis|Urinary Bladder Diseases|Diabetic Foot|Leg Ulcer|Diabetic Angiopathies|Diabetic Neuropathies|Endocarditis|Enterobacteriaceae Infections|Pasteu…	Bacterial Infections	9.19e-09	FDA approved
Tazobac	Abdominal distension|Abdominal pain|Abdominal pain upper|Abnormal faeces|Abscess|Acidosis|Activated partial thromboplastin time prolonged|Aggression|Agitation|Agranulocytosis|Alanine aminotransferase abnormal|Alanine aminotransferase increased|Anaemia|Anaemia vitamin B12 deficiency|Anaphylactic reaction|Angina pectoris|Angioedema|Decreased appetite|Anxiety|Application site oedema|Application site…	Abscess|Abscess|Suppuration|Moraxellaceae Infections|Appendicitis|Cecal Diseases|Bacterial Infections|Pneumonia, Bacterial|Skin Diseases, Bacterial|Urinary Tract Infections|Bacteroidaceae Infections|Cellulitis|Suppuration|Cholangitis|Cholecystitis|Cystitis|Urinary Bladder Diseases|Diabetic Foot|Leg Ulcer|Diabetic Angiopathies|Diabetic Neuropathies|Endocarditis|Enterobacteriaceae Infections|Pasteu…	Pasteurellaceae Infections	5.75e-06	FDA approved
Fluitran	Abdominal discomfort|Agranulocytosis|Alkalosis hypochloraemic|Anaphylactoid reaction|Decreased appetite|Aplastic anaemia|Arrhythmia|Asthenia|Azotaemia|Blood cholesterol increased|Blood urea increased|Blood zinc decreased|Cardiovascular disorder|Cerebral ischaemia|Cholecystitis|Coma|Coma hepatic|Constipation|Cutaneous vasculitis|Dehydration|Depression|Dermatitis contact|Diarrhoea|Dizziness|Dry mou…	Edema|Hypertension	Hypertension	8.06e-19	FDA approved
Fluitran	Abdominal discomfort|Agranulocytosis|Alkalosis hypochloraemic|Anaphylactoid reaction|Decreased appetite|Aplastic anaemia|Arrhythmia|Asthenia|Azotaemia|Blood cholesterol increased|Blood urea increased|Blood zinc decreased|Cardiovascular disorder|Cerebral ischaemia|Cholecystitis|Coma|Coma hepatic|Constipation|Cutaneous vasculitis|Dehydration|Depression|Dermatitis contact|Diarrhoea|Dizziness|Dry mou…	Edema|Hypertension	Edema	2e-17	FDA approved
Akatinol	Abdominal pain|Aggression|Agitation|Agranulocytosis|Alanine aminotransferase increased|Anaemia|Aneurysm|Aneurysm ruptured|Angina pectoris|Decreased appetite|Anxiety|Aphasia|Aplastic anaemia|Apnoea|Arthralgia|Arthritis|Ascites|Aspartate aminotransferase increased|Asthenia|Atrial fibrillation|Atrioventricular block|Back pain|Balance disorder|Biliary colic|Blindness|Blood alkaline phosphatase increa…	Dementia|Alzheimer Disease|Dementia	Depressive Disorder	9.21e-06	Clinical evidence	PMID: 17545748
Aptivus	Abdominal discomfort|Abdominal distension|Abdominal pain|Abdominal pain upper|Abnormal dreams|Abscess|Acquired immunodeficiency syndrome|Activated partial thromboplastin time prolonged|Adrenal insufficiency|Alanine aminotransferase increased|Amnesia|Anaemia|Angioedema|Decreased appetite|Anxiety|Arthralgia|Aspartate aminotransferase increased|Asthenia|Asthma|Back pain|Bacteraemia|Blood alkaline ph…	Lentivirus Infections|HIV Infections	HIV Infections	4.48e-20	FDA approved
Aptivus	Abdominal discomfort|Abdominal distension|Abdominal pain|Abdominal pain upper|Abnormal dreams|Abscess|Acquired immunodeficiency syndrome|Activated partial thromboplastin time prolonged|Adrenal insufficiency|Alanine aminotransferase increased|Amnesia|Anaemia|Angioedema|Decreased appetite|Anxiety|Arthralgia|Aspartate aminotransferase increased|Asthenia|Asthma|Back pain|Bacteraemia|Blood alkaline ph…	Lentivirus Infections|HIV Infections	Lentivirus Infections	4.48e-20	FDA approved
Ancef	Abdominal discomfort|Abdominal pain|Abdominal pain upper|Agranulocytosis|Alanine aminotransferase increased|Alcohol intolerance|Anaemia|Anaemia haemolytic autoimmune|Anaphylactic reaction|Anaphylactic shock|Angioedema|Decreased appetite|Aplastic anaemia|Aspartate aminotransferase increased|Asthma|Blood alkaline phosphatase increased|Blood creatinine increased|Blood sodium abnormal|Blood urea incr…	Endocarditis, Bacterial|Bacterial Infections|Skin Diseases, Bacterial|Urinary Tract Infections|Bone Diseases, Infectious|Sepsis|Systemic Inflammatory Response Syndrome	Respiratory Tract Infections	1.12e-14	FDA approved
Ancef	Abdominal discomfort|Abdominal pain|Abdominal pain upper|Agranulocytosis|Alanine aminotransferase increased|Alcohol intolerance|Anaemia|Anaemia haemolytic autoimmune|Anaphylactic reaction|Anaphylactic shock|Angioedema|Decreased appetite|Aplastic anaemia|Aspartate aminotransferase increased|Asthma|Blood alkaline phosphatase increased|Blood creatinine increased|Blood sodium abnormal|Blood urea incr…	Endocarditis, Bacterial|Bacterial Infections|Skin Diseases, Bacterial|Urinary Tract Infections|Bone Diseases, Infectious|Sepsis|Systemic Inflammatory Response Syndrome	Urinary Tract Infections	3.41e-10	FDA approved
Ancef	Abdominal discomfort|Abdominal pain|Abdominal pain upper|Agranulocytosis|Alanine aminotransferase increased|Alcohol intolerance|Anaemia|Anaemia haemolytic autoimmune|Anaphylactic reaction|Anaphylactic shock|Angioedema|Decreased appetite|Aplastic anaemia|Aspartate aminotransferase increased|Asthma|Blood alkaline phosphatase increased|Blood creatinine increased|Blood sodium abnormal|Blood urea incr…	Endocarditis, Bacterial|Bacterial Infections|Skin Diseases, Bacterial|Urinary Tract Infections|Bone Diseases, Infectious|Sepsis|Systemic Inflammatory Response Syndrome	Infection	1.37e-10	FDA approved
Ancef	Abdominal discomfort|Abdominal pain|Abdominal pain upper|Agranulocytosis|Alanine aminotransferase increased|Alcohol intolerance|Anaemia|Anaemia haemolytic autoimmune|Anaphylactic reaction|Anaphylactic shock|Angioedema|Decreased appetite|Aplastic anaemia|Aspartate aminotransferase increased|Asthma|Blood alkaline phosphatase increased|Blood creatinine increased|Blood sodium abnormal|Blood urea incr…	Endocarditis, Bacterial|Bacterial Infections|Skin Diseases, Bacterial|Urinary Tract Infections|Bone Diseases, Infectious|Sepsis|Systemic Inflammatory Response Syndrome	Bacterial Infections	2.09e-07	FDA approved
Dormin	Abdominal pain upper|Agitation|Angle closure glaucoma|Decreased appetite|Anticholinergic syndrome|Anuria|Aplastic anaemia|Arrhythmia|Blepharospasm|Coma|Confusional state|Constipation|Convulsion|Death|Depression|Diarrhoea|Dizziness|Dry mouth|Dyskinesia|Dysphagia|Dysphoria|Electrocardiogram QT prolonged|Hallucination|Headache|Hepatitis|Hypersensitivity|Hypertension|Insomnia|Intraocular pressure inc…	Anxiety Disorders	Hypersensitivity	1.46e-10	Unknown
Dormin	Abdominal pain upper|Agitation|Angle closure glaucoma|Decreased appetite|Anticholinergic syndrome|Anuria|Aplastic anaemia|Arrhythmia|Blepharospasm|Coma|Confusional state|Constipation|Convulsion|Death|Depression|Diarrhoea|Dizziness|Dry mouth|Dyskinesia|Dysphagia|Dysphoria|Electrocardiogram QT prolonged|Hallucination|Headache|Hepatitis|Hypersensitivity|Hypertension|Insomnia|Intraocular pressure inc…	Anxiety Disorders	Rhinitis, Allergic, Perennial	5.91e-11	Unknown
Dormin	Abdominal pain upper|Agitation|Angle closure glaucoma|Decreased appetite|Anticholinergic syndrome|Anuria|Aplastic anaemia|Arrhythmia|Blepharospasm|Coma|Confusional state|Constipation|Convulsion|Death|Depression|Diarrhoea|Dizziness|Dry mouth|Dyskinesia|Dysphagia|Dysphoria|Electrocardiogram QT prolonged|Hallucination|Headache|Hepatitis|Hypersensitivity|Hypertension|Insomnia|Intraocular pressure inc…	Anxiety Disorders	Respiratory Hypersensitivity	1.83e-09	Unknown
Dormin	Abdominal pain upper|Agitation|Angle closure glaucoma|Decreased appetite|Anticholinergic syndrome|Anuria|Aplastic anaemia|Arrhythmia|Blepharospasm|Coma|Confusional state|Constipation|Convulsion|Death|Depression|Diarrhoea|Dizziness|Dry mouth|Dyskinesia|Dysphagia|Dysphoria|Electrocardiogram QT prolonged|Hallucination|Headache|Hepatitis|Hypersensitivity|Hypertension|Insomnia|Intraocular pressure inc…	Anxiety Disorders	Urticaria	1.15e-06	Unknown
Akineton	Abnormal behaviour|Accommodation disorder|Agitation|Amnesia|Angle closure glaucoma|Anticholinergic syndrome|Anxiety|Arrhythmia|Belligerence|Blindness|Body temperature increased|Gastrointestinal sounds abnormal|Bradycardia|Cardiac disorder|Coma|Confusional state|Constipation|Convulsion|Coordination abnormal|Death|Decreased bronchial secretion|Delirium|Dependence|Disorientation|Dizziness|Dry mouth|…	Basal Ganglia Diseases|Parkinsonian Disorders|Parkinson Disease	Parkinsonian Disorders	5.21e-06	FDA approved
Akineton	Abnormal behaviour|Accommodation disorder|Agitation|Amnesia|Angle closure glaucoma|Anticholinergic syndrome|Anxiety|Arrhythmia|Belligerence|Blindness|Body temperature increased|Gastrointestinal sounds abnormal|Bradycardia|Cardiac disorder|Coma|Confusional state|Constipation|Convulsion|Coordination abnormal|Death|Decreased bronchial secretion|Delirium|Dependence|Disorientation|Dizziness|Dry mouth|…	Basal Ganglia Diseases|Parkinsonian Disorders|Parkinson Disease	Parkinson Disease	3.47e-06	FDA approved
Akineton	Abnormal behaviour|Accommodation disorder|Agitation|Amnesia|Angle closure glaucoma|Anticholinergic syndrome|Anxiety|Arrhythmia|Belligerence|Blindness|Body temperature increased|Gastrointestinal sounds abnormal|Bradycardia|Cardiac disorder|Coma|Confusional state|Constipation|Convulsion|Coordination abnormal|Death|Decreased bronchial secretion|Delirium|Dependence|Disorientation|Dizziness|Dry mouth|…	Basal Ganglia Diseases|Parkinsonian Disorders|Parkinson Disease	Peptic Ulcer	7.42e-07	Unknown
2-Chlorodeoxyadenosine	Abdominal discomfort|Abdominal pain|Agranulocytosis|Alopecia|Anaemia|Decreased appetite|Anxiety|Aplastic anaemia|Appetite disorder|Arthralgia|Arthritis|Asthenia|Atrial fibrillation|Azoospermia|Bacterial infection|Benign neoplasm|Blood bilirubin increased|Blood follicle stimulating hormone increased|Blood prolactin increased|Blood thyroid stimulating hormone increased|Body temperature increased|Bo…	Leukemia, Myeloid|Leukemia, Lymphoid|Leukemia, Myeloid|Myeloproliferative Disorders|Leukemia, Hairy Cell|Lymphoma, Non-Hodgkin|Lymphoma|Multiple Sclerosis|Demyelinating Autoimmune Diseases, CNS	Genital Neoplasms, Female	2.11e-07	Unknown
2-Chlorodeoxyadenosine	Abdominal discomfort|Abdominal pain|Agranulocytosis|Alopecia|Anaemia|Decreased appetite|Anxiety|Aplastic anaemia|Appetite disorder|Arthralgia|Arthritis|Asthenia|Atrial fibrillation|Azoospermia|Bacterial infection|Benign neoplasm|Blood bilirubin increased|Blood follicle stimulating hormone increased|Blood prolactin increased|Blood thyroid stimulating hormone increased|Body temperature increased|Bo…	Leukemia, Myeloid|Leukemia, Lymphoid|Leukemia, Myeloid|Myeloproliferative Disorders|Leukemia, Hairy Cell|Lymphoma, Non-Hodgkin|Lymphoma|Multiple Sclerosis|Demyelinating Autoimmune Diseases, CNS	Breast Neoplasms	2.48e-06	Cell test
2-Chlorodeoxyadenosine	Abdominal discomfort|Abdominal pain|Agranulocytosis|Alopecia|Anaemia|Decreased appetite|Anxiety|Aplastic anaemia|Appetite disorder|Arthralgia|Arthritis|Asthenia|Atrial fibrillation|Azoospermia|Bacterial infection|Benign neoplasm|Blood bilirubin increased|Blood follicle stimulating hormone increased|Blood prolactin increased|Blood thyroid stimulating hormone increased|Body temperature increased|Bo…	Leukemia, Myeloid|Leukemia, Lymphoid|Leukemia, Myeloid|Myeloproliferative Disorders|Leukemia, Hairy Cell|Lymphoma, Non-Hodgkin|Lymphoma|Multiple Sclerosis|Demyelinating Autoimmune Diseases, CNS	Ovarian Neoplasms	2.35e-06	Unknown
2-Chlorodeoxyadenosine	Abdominal discomfort|Abdominal pain|Agranulocytosis|Alopecia|Anaemia|Decreased appetite|Anxiety|Aplastic anaemia|Appetite disorder|Arthralgia|Arthritis|Asthenia|Atrial fibrillation|Azoospermia|Bacterial infection|Benign neoplasm|Blood bilirubin increased|Blood follicle stimulating hormone increased|Blood prolactin increased|Blood thyroid stimulating hormone increased|Body temperature increased|Bo…	Leukemia, Myeloid|Leukemia, Lymphoid|Leukemia, Myeloid|Myeloproliferative Disorders|Leukemia, Hairy Cell|Lymphoma, Non-Hodgkin|Lymphoma|Multiple Sclerosis|Demyelinating Autoimmune Diseases, CNS	Carcinoma, Bronchogenic	1.89e-06	Unknown
2-Chlorodeoxyadenosine	Abdominal discomfort|Abdominal pain|Agranulocytosis|Alopecia|Anaemia|Decreased appetite|Anxiety|Aplastic anaemia|Appetite disorder|Arthralgia|Arthritis|Asthenia|Atrial fibrillation|Azoospermia|Bacterial infection|Benign neoplasm|Blood bilirubin increased|Blood follicle stimulating hormone increased|Blood prolactin increased|Blood thyroid stimulating hormone increased|Body temperature increased|Bo…	Leukemia, Myeloid|Leukemia, Lymphoid|Leukemia, Myeloid|Myeloproliferative Disorders|Leukemia, Hairy Cell|Lymphoma, Non-Hodgkin|Lymphoma|Multiple Sclerosis|Demyelinating Autoimmune Diseases, CNS	Bronchial Neoplasms	1.89e-06	Unknown
2-Chlorodeoxyadenosine	Abdominal discomfort|Abdominal pain|Agranulocytosis|Alopecia|Anaemia|Decreased appetite|Anxiety|Aplastic anaemia|Appetite disorder|Arthralgia|Arthritis|Asthenia|Atrial fibrillation|Azoospermia|Bacterial infection|Benign neoplasm|Blood bilirubin increased|Blood follicle stimulating hormone increased|Blood prolactin increased|Blood thyroid stimulating hormone increased|Body temperature increased|Bo…	Leukemia, Myeloid|Leukemia, Lymphoid|Leukemia, Myeloid|Myeloproliferative Disorders|Leukemia, Hairy Cell|Lymphoma, Non-Hodgkin|Lymphoma|Multiple Sclerosis|Demyelinating Autoimmune Diseases, CNS	Respiratory Tract Neoplasms	1.1e-07	Unknown
2-Chlorodeoxyadenosine	Abdominal discomfort|Abdominal pain|Agranulocytosis|Alopecia|Anaemia|Decreased appetite|Anxiety|Aplastic anaemia|Appetite disorder|Arthralgia|Arthritis|Asthenia|Atrial fibrillation|Azoospermia|Bacterial infection|Benign neoplasm|Blood bilirubin increased|Blood follicle stimulating hormone increased|Blood prolactin increased|Blood thyroid stimulating hormone increased|Body temperature increased|Bo…	Leukemia, Myeloid|Leukemia, Lymphoid|Leukemia, Myeloid|Myeloproliferative Disorders|Leukemia, Hairy Cell|Lymphoma, Non-Hodgkin|Lymphoma|Multiple Sclerosis|Demyelinating Autoimmune Diseases, CNS	Lymphoma	1.81e-09	FDA approved
Crixivan	Abdominal distension|Abdominal pain|Alanine aminotransferase decreased|Alanine aminotransferase increased|Alopecia|Anaemia|Anaphylactic reaction|Anaphylactoid reaction|Angina pectoris|Decreased appetite|Antinuclear antibody positive|Arthralgia|Arthropathy|Aspartate aminotransferase increased|Asteatosis|Asthenia|Back pain|Bacteraemia|Bacteriuria|Bleeding time prolonged|Blood alkaline phosphatase i…	Lentivirus Infections|HIV Infections	HIV Infections	4.24e-23	FDA approved
Crixivan	Abdominal distension|Abdominal pain|Alanine aminotransferase decreased|Alanine aminotransferase increased|Alopecia|Anaemia|Anaphylactic reaction|Anaphylactoid reaction|Angina pectoris|Decreased appetite|Antinuclear antibody positive|Arthralgia|Arthropathy|Aspartate aminotransferase increased|Asteatosis|Asthenia|Back pain|Bacteraemia|Bacteriuria|Bleeding time prolonged|Blood alkaline phosphatase i…	Lentivirus Infections|HIV Infections	Lentivirus Infections	4.24e-23	FDA approved
Sutent	Abdominal pain|Acne|Activated partial thromboplastin time prolonged|Adrenal insufficiency|Adrenal suppression|Ageusia|Alanine aminotransferase abnormal|Alanine aminotransferase increased|Alopecia|Anaemia|Anal fistula|Anaphylactic reaction|Angina pectoris|Angioedema|Decreased appetite|Appetite disorder|Arrhythmia|Arthralgia|Aspartate aminotransferase abnormal|Aspartate aminotransferase increased|A…	Neoplasms, Connective Tissue|Gastrointestinal Stromal Tumors|Pancreatic Neoplasms|Carcinoma|Urologic Neoplasms|Kidney Neoplasms|Kidney Diseases|Gastrointestinal Neoplasms|Urologic Neoplasms|Kidney Neoplasms|Kidney Diseases	Rectal Diseases	4.17e-06	Unknown
Sutent	Abdominal pain|Acne|Activated partial thromboplastin time prolonged|Adrenal insufficiency|Adrenal suppression|Ageusia|Alanine aminotransferase abnormal|Alanine aminotransferase increased|Alopecia|Anaemia|Anal fistula|Anaphylactic reaction|Angina pectoris|Angioedema|Decreased appetite|Appetite disorder|Arrhythmia|Arthralgia|Aspartate aminotransferase abnormal|Aspartate aminotransferase increased|A…	Neoplasms, Connective Tissue|Gastrointestinal Stromal Tumors|Pancreatic Neoplasms|Carcinoma|Urologic Neoplasms|Kidney Neoplasms|Kidney Diseases|Gastrointestinal Neoplasms|Urologic Neoplasms|Kidney Neoplasms|Kidney Diseases	Intestinal Neoplasms	1.83e-06	Unknown
Sutent	Abdominal pain|Acne|Activated partial thromboplastin time prolonged|Adrenal insufficiency|Adrenal suppression|Ageusia|Alanine aminotransferase abnormal|Alanine aminotransferase increased|Alopecia|Anaemia|Anal fistula|Anaphylactic reaction|Angina pectoris|Angioedema|Decreased appetite|Appetite disorder|Arrhythmia|Arthralgia|Aspartate aminotransferase abnormal|Aspartate aminotransferase increased|A…	Neoplasms, Connective Tissue|Gastrointestinal Stromal Tumors|Pancreatic Neoplasms|Carcinoma|Urologic Neoplasms|Kidney Neoplasms|Kidney Diseases|Gastrointestinal Neoplasms|Urologic Neoplasms|Kidney Neoplasms|Kidney Diseases	Breast Neoplasms	1.17e-07	Clinical evidence
Sutent	Abdominal pain|Acne|Activated partial thromboplastin time prolonged|Adrenal insufficiency|Adrenal suppression|Ageusia|Alanine aminotransferase abnormal|Alanine aminotransferase increased|Alopecia|Anaemia|Anal fistula|Anaphylactic reaction|Angina pectoris|Angioedema|Decreased appetite|Appetite disorder|Arrhythmia|Arthralgia|Aspartate aminotransferase abnormal|Aspartate aminotransferase increased|A…	Neoplasms, Connective Tissue|Gastrointestinal Stromal Tumors|Pancreatic Neoplasms|Carcinoma|Urologic Neoplasms|Kidney Neoplasms|Kidney Diseases|Gastrointestinal Neoplasms|Urologic Neoplasms|Kidney Neoplasms|Kidney Diseases	Carcinoma	3.45e-07	FDA approved
Sutent	Abdominal pain|Acne|Activated partial thromboplastin time prolonged|Adrenal insufficiency|Adrenal suppression|Ageusia|Alanine aminotransferase abnormal|Alanine aminotransferase increased|Alopecia|Anaemia|Anal fistula|Anaphylactic reaction|Angina pectoris|Angioedema|Decreased appetite|Appetite disorder|Arrhythmia|Arthralgia|Aspartate aminotransferase abnormal|Aspartate aminotransferase increased|A…	Neoplasms, Connective Tissue|Gastrointestinal Stromal Tumors|Pancreatic Neoplasms|Carcinoma|Urologic Neoplasms|Kidney Neoplasms|Kidney Diseases|Gastrointestinal Neoplasms|Urologic Neoplasms|Kidney Neoplasms|Kidney Diseases	Gastrointestinal Neoplasms	4.77e-12	FDA approved
Sutent	Abdominal pain|Acne|Activated partial thromboplastin time prolonged|Adrenal insufficiency|Adrenal suppression|Ageusia|Alanine aminotransferase abnormal|Alanine aminotransferase increased|Alopecia|Anaemia|Anal fistula|Anaphylactic reaction|Angina pectoris|Angioedema|Decreased appetite|Appetite disorder|Arrhythmia|Arthralgia|Aspartate aminotransferase abnormal|Aspartate aminotransferase increased|A…	Neoplasms, Connective Tissue|Gastrointestinal Stromal Tumors|Pancreatic Neoplasms|Carcinoma|Urologic Neoplasms|Kidney Neoplasms|Kidney Diseases|Gastrointestinal Neoplasms|Urologic Neoplasms|Kidney Neoplasms|Kidney Diseases	Stomach Neoplasms	2.2e-06	Phase II	NCT00411151
Votrient	Abdominal discomfort|Abdominal distension|Abdominal pain|Acute pulmonary oedema|Alanine aminotransferase increased|Alopecia|Anaemia|Anal haemorrhage|Angina pectoris|Decreased appetite|Anxiety|Arrhythmia|Arterial thrombosis|Arthralgia|Aspartate aminotransferase|Aspartate aminotransferase increased|Asthenia|Atrial fibrillation|Blood alkaline phosphatase increased|Amylase increased|Blood bilirubin i…	Carcinoma|Urologic Neoplasms|Kidney Neoplasms|Kidney Diseases|Sarcoma|Urologic Neoplasms|Kidney Neoplasms|Kidney Diseases	Gastrointestinal Neoplasms	4.02e-06	FDA approved
Adisen	Abdominal distension|Abdominal pain|Abdominal pain upper|Abnormal dreams|Accommodation disorder|Acidosis|Aggression|Agitation|Agranulocytosis|Akathisia|Akinaesthesia|Alopecia|Amenorrhoea|Amnesia|Decreased appetite|Anorgasmia|Anticholinergic syndrome|Anxiety|Anxiety disorder|Arrhythmia|Arrhythmia supraventricular|Arthralgia|Asthenia|Atrial fibrillation|Atrioventricular block|Atrioventricular block…	Depressive Disorder, Major|Depressive Disorder	Depressive Disorder, Major	3.03e-21	FDA approved
Adisen	Abdominal distension|Abdominal pain|Abdominal pain upper|Abnormal dreams|Accommodation disorder|Acidosis|Aggression|Agitation|Agranulocytosis|Akathisia|Akinaesthesia|Alopecia|Amenorrhoea|Amnesia|Decreased appetite|Anorgasmia|Anticholinergic syndrome|Anxiety|Anxiety disorder|Arrhythmia|Arrhythmia supraventricular|Arthralgia|Asthenia|Atrial fibrillation|Atrioventricular block|Atrioventricular block…	Depressive Disorder, Major|Depressive Disorder	Depressive Disorder	1.24e-15	FDA approved
Adisen	Abdominal distension|Abdominal pain|Abdominal pain upper|Abnormal dreams|Accommodation disorder|Acidosis|Aggression|Agitation|Agranulocytosis|Akathisia|Akinaesthesia|Alopecia|Amenorrhoea|Amnesia|Decreased appetite|Anorgasmia|Anticholinergic syndrome|Anxiety|Anxiety disorder|Arrhythmia|Arrhythmia supraventricular|Arthralgia|Asthenia|Atrial fibrillation|Atrioventricular block|Atrioventricular block…	Depressive Disorder, Major|Depressive Disorder	Panic Disorder	1.1e-07	FDA approved
Adisen	Abdominal distension|Abdominal pain|Abdominal pain upper|Abnormal dreams|Accommodation disorder|Acidosis|Aggression|Agitation|Agranulocytosis|Akathisia|Akinaesthesia|Alopecia|Amenorrhoea|Amnesia|Decreased appetite|Anorgasmia|Anticholinergic syndrome|Anxiety|Anxiety disorder|Arrhythmia|Arrhythmia supraventricular|Arthralgia|Asthenia|Atrial fibrillation|Atrioventricular block|Atrioventricular block…	Depressive Disorder, Major|Depressive Disorder	Anxiety Disorders	1.43e-07	FDA approved
Blastocarb	Abdominal discomfort|Abdominal pain|Abdominal pain upper|Abnormal dreams|Affect lability|Agitation|Alopecia|Amblyopia|Anaemia|Anaphylactoid reaction|Angina pectoris|Decreased appetite|Anxiety|Arthritis|Aspartate aminotransferase increased|Asthenia|Azoospermia|Back pain|Bacterial infection|Blindness cortical|Blood alkaline phosphatase increased|Blood bilirubin abnormal|Blood bilirubin increased|Bl…	Breast Neoplasms|Head and Neck Neoplasms|Lymphoma|Respiratory Tract Neoplasms|Carcinoma, Bronchogenic|Bronchial Neoplasms|Ovarian Neoplasms|Adnexal Diseases|Genital Neoplasms, Female|Testicular Neoplasms|Genital Neoplasms, Male|Genital Neoplasms, Female|Uterine Diseases|Genital Neoplasms, Male|Prostatic Neoplasms	Respiratory Tract Neoplasms	1.89e-06	FDA approved
Chlortenoxicam	Abdominal pain upper|Agranulocytosis|Angioedema|Aplastic anaemia|Bronchospasm|Confusional state|Dermatitis atopic|Dizziness|Duodenal ulcer|Dyspepsia|Eye disorder|Gastric ulcer|Gastrointestinal disorder|Gastrointestinal haemorrhage|Gastrointestinal perforation|Gastrointestinal ulcer|Glomerulonephritis|Haematemesis|Haemolytic anaemia|Haemorrhage|Headache|Hepatotoxicity|Hyperkalaemia|Hypersensitivit…	Pain|Pain, Postoperative|Musculoskeletal Pain|Arthralgia|Arthritis, Rheumatoid|Osteoarthritis	Spondylitis, Ankylosing	2.19e-08	FDA approved
Chlortenoxicam	Abdominal pain upper|Agranulocytosis|Angioedema|Aplastic anaemia|Bronchospasm|Confusional state|Dermatitis atopic|Dizziness|Duodenal ulcer|Dyspepsia|Eye disorder|Gastric ulcer|Gastrointestinal disorder|Gastrointestinal haemorrhage|Gastrointestinal perforation|Gastrointestinal ulcer|Glomerulonephritis|Haematemesis|Haemolytic anaemia|Haemorrhage|Headache|Hepatotoxicity|Hyperkalaemia|Hypersensitivit…	Pain|Pain, Postoperative|Musculoskeletal Pain|Arthralgia|Arthritis, Rheumatoid|Osteoarthritis	Spondylarthritis	3.15e-08	literature	PMID: 8706598
Chlortenoxicam	Abdominal pain upper|Agranulocytosis|Angioedema|Aplastic anaemia|Bronchospasm|Confusional state|Dermatitis atopic|Dizziness|Duodenal ulcer|Dyspepsia|Eye disorder|Gastric ulcer|Gastrointestinal disorder|Gastrointestinal haemorrhage|Gastrointestinal perforation|Gastrointestinal ulcer|Glomerulonephritis|Haematemesis|Haemolytic anaemia|Haemorrhage|Headache|Hepatotoxicity|Hyperkalaemia|Hypersensitivit…	Pain|Pain, Postoperative|Musculoskeletal Pain|Arthralgia|Arthritis, Rheumatoid|Osteoarthritis	Osteoarthritis	5.13e-15	FDA approved
Chlortenoxicam	Abdominal pain upper|Agranulocytosis|Angioedema|Aplastic anaemia|Bronchospasm|Confusional state|Dermatitis atopic|Dizziness|Duodenal ulcer|Dyspepsia|Eye disorder|Gastric ulcer|Gastrointestinal disorder|Gastrointestinal haemorrhage|Gastrointestinal perforation|Gastrointestinal ulcer|Glomerulonephritis|Haematemesis|Haemolytic anaemia|Haemorrhage|Headache|Hepatotoxicity|Hyperkalaemia|Hypersensitivit…	Pain|Pain, Postoperative|Musculoskeletal Pain|Arthralgia|Arthritis, Rheumatoid|Osteoarthritis	Arthritis, Rheumatoid	1.48e-19	FDA approved
Chlortenoxicam	Abdominal pain upper|Agranulocytosis|Angioedema|Aplastic anaemia|Bronchospasm|Confusional state|Dermatitis atopic|Dizziness|Duodenal ulcer|Dyspepsia|Eye disorder|Gastric ulcer|Gastrointestinal disorder|Gastrointestinal haemorrhage|Gastrointestinal perforation|Gastrointestinal ulcer|Glomerulonephritis|Haematemesis|Haemolytic anaemia|Haemorrhage|Headache|Hepatotoxicity|Hyperkalaemia|Hypersensitivit…	Pain|Pain, Postoperative|Musculoskeletal Pain|Arthralgia|Arthritis, Rheumatoid|Osteoarthritis	Spondylitis	3.15e-08	literature	PMID: 8706598
Chlortenoxicam	Abdominal pain upper|Agranulocytosis|Angioedema|Aplastic anaemia|Bronchospasm|Confusional state|Dermatitis atopic|Dizziness|Duodenal ulcer|Dyspepsia|Eye disorder|Gastric ulcer|Gastrointestinal disorder|Gastrointestinal haemorrhage|Gastrointestinal perforation|Gastrointestinal ulcer|Glomerulonephritis|Haematemesis|Haemolytic anaemia|Haemorrhage|Headache|Hepatotoxicity|Hyperkalaemia|Hypersensitivit…	Pain|Pain, Postoperative|Musculoskeletal Pain|Arthralgia|Arthritis, Rheumatoid|Osteoarthritis	Purine-Pyrimidine Metabolism, Inborn Errors	7.94e-08	Unknown
Chlortenoxicam	Abdominal pain upper|Agranulocytosis|Angioedema|Aplastic anaemia|Bronchospasm|Confusional state|Dermatitis atopic|Dizziness|Duodenal ulcer|Dyspepsia|Eye disorder|Gastric ulcer|Gastrointestinal disorder|Gastrointestinal haemorrhage|Gastrointestinal perforation|Gastrointestinal ulcer|Glomerulonephritis|Haematemesis|Haemolytic anaemia|Haemorrhage|Headache|Hepatotoxicity|Hyperkalaemia|Hypersensitivit…	Pain|Pain, Postoperative|Musculoskeletal Pain|Arthralgia|Arthritis, Rheumatoid|Osteoarthritis	Pain	1.82e-11	FDA approved
Chlortenoxicam	Abdominal pain upper|Agranulocytosis|Angioedema|Aplastic anaemia|Bronchospasm|Confusional state|Dermatitis atopic|Dizziness|Duodenal ulcer|Dyspepsia|Eye disorder|Gastric ulcer|Gastrointestinal disorder|Gastrointestinal haemorrhage|Gastrointestinal perforation|Gastrointestinal ulcer|Glomerulonephritis|Haematemesis|Haemolytic anaemia|Haemorrhage|Headache|Hepatotoxicity|Hyperkalaemia|Hypersensitivit…	Pain|Pain, Postoperative|Musculoskeletal Pain|Arthralgia|Arthritis, Rheumatoid|Osteoarthritis	Inflammation	1.99e-30	literature	PMID: 8706598
Chlortenoxicam	Abdominal pain upper|Agranulocytosis|Angioedema|Aplastic anaemia|Bronchospasm|Confusional state|Dermatitis atopic|Dizziness|Duodenal ulcer|Dyspepsia|Eye disorder|Gastric ulcer|Gastrointestinal disorder|Gastrointestinal haemorrhage|Gastrointestinal perforation|Gastrointestinal ulcer|Glomerulonephritis|Haematemesis|Haemolytic anaemia|Haemorrhage|Headache|Hepatotoxicity|Hyperkalaemia|Hypersensitivit…	Pain|Pain, Postoperative|Musculoskeletal Pain|Arthralgia|Arthritis, Rheumatoid|Osteoarthritis	Gout	7.94e-08	literature	PMID: 8706598
Atacand D	Abdominal pain|Abscess|Agranulocytosis|Alanine aminotransferase increased|Albuminuria|Alopecia|Anaphylactic reaction|Aneurysm|Angina pectoris|Angioedema|Decreased appetite|Anxiety|Aplastic anaemia|Arrhythmia|Arthralgia|Arthritis|Aspartate aminotransferase increased|Asthenia|Asthma|Atrial fibrillation|Atrioventricular block|Azotaemia|Back pain|Bladder cancer|Blood alkaline phosphatase increased|Bl…	Hypertension	Hypertension	7.15e-17	FDA approved
Atacand D	Abdominal pain|Abscess|Agranulocytosis|Alanine aminotransferase increased|Albuminuria|Alopecia|Anaphylactic reaction|Aneurysm|Angina pectoris|Angioedema|Decreased appetite|Anxiety|Aplastic anaemia|Arrhythmia|Arthralgia|Arthritis|Aspartate aminotransferase increased|Asthenia|Asthma|Atrial fibrillation|Atrioventricular block|Azotaemia|Back pain|Bladder cancer|Blood alkaline phosphatase increased|Bl…	Hypertension	Heart Failure	1.67e-06	FDA approved
Humalog	Abnormal behaviour|Anaphylactic shock|Anaphylactoid reaction|Angina pectoris|Angioedema|Antibody test positive|Anxiety|Apathy|Arrhythmia|Arteriosclerosis|Autonomic neuropathy|Blindness transient|Blood pressure decreased|Brain oedema|Burning sensation|Coma|Confusional state|Convulsion|Coronary artery thrombosis|Death|Depressed level of consciousness|Depression|Diarrhoea|Diplopia|Dizziness|Drug hyp…	Diabetes Mellitus|Diabetes Mellitus|Diabetes Mellitus, Type 1	Diabetes Mellitus	4.86e-08	FDA approved
Humalog	Abnormal behaviour|Anaphylactic shock|Anaphylactoid reaction|Angina pectoris|Angioedema|Antibody test positive|Anxiety|Apathy|Arrhythmia|Arteriosclerosis|Autonomic neuropathy|Blindness transient|Blood pressure decreased|Brain oedema|Burning sensation|Coma|Confusional state|Convulsion|Coronary artery thrombosis|Death|Depressed level of consciousness|Depression|Diarrhoea|Diplopia|Dizziness|Drug hyp…	Diabetes Mellitus|Diabetes Mellitus|Diabetes Mellitus, Type 1	Diabetes Mellitus, Type 1	2.02e-11	FDA approved
Humalog	Abnormal behaviour|Anaphylactic shock|Anaphylactoid reaction|Angina pectoris|Angioedema|Antibody test positive|Anxiety|Apathy|Arrhythmia|Arteriosclerosis|Autonomic neuropathy|Blindness transient|Blood pressure decreased|Brain oedema|Burning sensation|Coma|Confusional state|Convulsion|Coronary artery thrombosis|Death|Depressed level of consciousness|Depression|Diarrhoea|Diplopia|Dizziness|Drug hyp…	Diabetes Mellitus|Diabetes Mellitus|Diabetes Mellitus, Type 1	Diabetes Mellitus, Type 2	3.5e-08	FDA approved
Codeprex	Abdominal distension|Abdominal pain|Abdominal tenderness|Acidosis|Agitation|Alanine aminotransferase abnormal|Analgesic asthma syndrome|Decreased appetite|Aspartate aminotransferase abnormal|Asthenia|Atelectasis|Bacteriuria|Blood glucose abnormal|Blood pressure increased|Blood sodium increased|Confusional state|Constipation|Cough|Depression|Dermatitis|Diarrhoea|Diplopia|Dizziness|Dry mouth|Dry th…	Rhinitis, Allergic, Perennial|Respiratory Hypersensitivity|Rhinitis	Rhinitis	3.21e-06	FDA approved
1592U89	Abdominal discomfort|Abdominal distension|Abdominal pain|Abnormal behaviour|Abnormal dreams|Acidosis|Acne|Acute respiratory distress syndrome|Agranulocytosis|Alanine aminotransferase|Alanine aminotransferase abnormal|Alanine aminotransferase increased|Anaemia|Anaphylactic reaction|Anaphylactic shock|Angina pectoris|Decreased appetite|Anxiety|Arrhythmia|Arthralgia|Aspartate aminotransferase increa…	Lentivirus Infections|HIV Infections	HIV Infections	1.47e-24	FDA approved
1592U89	Abdominal discomfort|Abdominal distension|Abdominal pain|Abnormal behaviour|Abnormal dreams|Acidosis|Acne|Acute respiratory distress syndrome|Agranulocytosis|Alanine aminotransferase|Alanine aminotransferase abnormal|Alanine aminotransferase increased|Anaemia|Anaphylactic reaction|Anaphylactic shock|Angina pectoris|Decreased appetite|Anxiety|Arrhythmia|Arthralgia|Aspartate aminotransferase increa…	Lentivirus Infections|HIV Infections	Lentivirus Infections	1.47e-24	FDA approved
Estregur	Abdominal distension|Abdominal pain|Alopecia|Antithrombin III decreased|Blood cortisol increased|Breast cancer|Breast enlargement|Breast pain|Breast tenderness|Cervical discharge|Cervical dysplasia|Chloasma|Chorea|Congenital genital malformation|Contact lens intolerance|Corneal disorder|Depressed mood|Dizziness|Ecchymosis|Endometrial cancer|Erythema multiforme|Erythema nodosum|Fluid retention|Foe…	Reproductive Tract Infections|Genital Neoplasms, Male|Prostatic Neoplasms|Hypogonadism|Premenstrual Syndrome	Premenstrual Syndrome	1.23e-06	FDA approved
Benesal	Agranulocytosis|Anaphylactoid reaction|Anxiety|Arrhythmia|Arthralgia|Blood potassium decreased|Blood pressure decreased|Blood urea decreased|Blood zinc decreased|Cerebral ischaemia|Cholecystitis|Constipation|Dehydration|Dermatitis contact|Diarrhoea|Dizziness|Ejaculation disorder|Erectile dysfunction|Fatigue|Gout|Granulocytopenia|Haemolytic anaemia|Headache|Hypercalciuria|Hyperglycaemia|Hypersensi…	Hypertension	Hypertension	3.81e-14	FDA approved
Benesal	Agranulocytosis|Anaphylactoid reaction|Anxiety|Arrhythmia|Arthralgia|Blood potassium decreased|Blood pressure decreased|Blood urea decreased|Blood zinc decreased|Cerebral ischaemia|Cholecystitis|Constipation|Dehydration|Dermatitis contact|Diarrhoea|Dizziness|Ejaculation disorder|Erectile dysfunction|Fatigue|Gout|Granulocytopenia|Haemolytic anaemia|Headache|Hypercalciuria|Hyperglycaemia|Hypersensi…	Hypertension	Edema	5.23e-16	Unknown
Alased	Abdominal pain|Abnormal behaviour|Acute respiratory failure|Agitation|Agranulocytosis|Akathisia|Alopecia|Amenorrhoea|Anaemia|Angioedema|Decreased appetite|Anticholinergic syndrome|Antiphospholipid syndrome|Anxiety|Appetite disorder|Areflexia|Arrhythmia|Aspermia|Asphyxia|Aspiration|Autonomic nervous system imbalance|Azoospermia|Blepharospasm|Blood antidiuretic hormone increased|Blood cholesterol i…	Schizophrenia	Schizophrenia	4.5e-21	FDA approved
Alased	Abdominal pain|Abnormal behaviour|Acute respiratory failure|Agitation|Agranulocytosis|Akathisia|Alopecia|Amenorrhoea|Anaemia|Angioedema|Decreased appetite|Anticholinergic syndrome|Antiphospholipid syndrome|Anxiety|Appetite disorder|Areflexia|Arrhythmia|Aspermia|Asphyxia|Aspiration|Autonomic nervous system imbalance|Azoospermia|Blepharospasm|Blood antidiuretic hormone increased|Blood cholesterol i…	Schizophrenia	Psychotic Disorders	1.61e-11	FDA approved
Butriptyline hydrochloride	Abnormal dreams|Accommodation disorder|Aggression|Agranulocytosis|Akathisia|Amenorrhoea|Anorgasmia|Anticholinergic syndrome|Anxiety|Arrhythmia|Asthenia|Atrial fibrillation|Atrioventricular block first degree|Azotaemia|Blood alkaline phosphatase|Bundle branch block|Cardiotoxicity|Cardiovascular insufficiency|Cholestasis|Choreoathetosis|Coma|Conduction disorder|Confusional state|Constipation|Convul…	Depressive Disorder	Depressive Disorder, Major	8.55e-13	FDA approved
Butriptyline hydrochloride	Abnormal dreams|Accommodation disorder|Aggression|Agranulocytosis|Akathisia|Amenorrhoea|Anorgasmia|Anticholinergic syndrome|Anxiety|Arrhythmia|Asthenia|Atrial fibrillation|Atrioventricular block first degree|Azotaemia|Blood alkaline phosphatase|Bundle branch block|Cardiotoxicity|Cardiovascular insufficiency|Cholestasis|Choreoathetosis|Coma|Conduction disorder|Confusional state|Constipation|Convul…	Depressive Disorder	Depressive Disorder	2.88e-08	FDA approved
Insulin Aspart Recombinant	Abdominal discomfort|Abnormal behaviour|Anaphylactic reaction|Anaphylactic shock|Angina pectoris|Angioedema|Ankyloglossia acquired|Antibody test positive|Anxiety|Apathy|Arrhythmia|Aspartate aminotransferase increased|Blindness transient|Blood alkaline phosphatase increased|Blood bilirubin increased|Blood pressure decreased|Brain malformation|Brain oedema|Burning sensation|Coma|Confusional state|C…	Diabetes Mellitus|Diabetes Mellitus, Type 1|Diabetes Mellitus|Diabetes Mellitus, Type 2	Diabetes Mellitus	4.86e-08	FDA approved
Insulin Aspart Recombinant	Abdominal discomfort|Abnormal behaviour|Anaphylactic reaction|Anaphylactic shock|Angina pectoris|Angioedema|Ankyloglossia acquired|Antibody test positive|Anxiety|Apathy|Arrhythmia|Aspartate aminotransferase increased|Blindness transient|Blood alkaline phosphatase increased|Blood bilirubin increased|Blood pressure decreased|Brain malformation|Brain oedema|Burning sensation|Coma|Confusional state|C…	Diabetes Mellitus|Diabetes Mellitus, Type 1|Diabetes Mellitus|Diabetes Mellitus, Type 2	Diabetes Mellitus, Type 1	2.02e-11	FDA approved
Insulin Aspart Recombinant	Abdominal discomfort|Abnormal behaviour|Anaphylactic reaction|Anaphylactic shock|Angina pectoris|Angioedema|Ankyloglossia acquired|Antibody test positive|Anxiety|Apathy|Arrhythmia|Aspartate aminotransferase increased|Blindness transient|Blood alkaline phosphatase increased|Blood bilirubin increased|Blood pressure decreased|Brain malformation|Brain oedema|Burning sensation|Coma|Confusional state|C…	Diabetes Mellitus|Diabetes Mellitus, Type 1|Diabetes Mellitus|Diabetes Mellitus, Type 2	Diabetes Mellitus, Type 2	4.6e-06	FDA approved
Imovane	Abnormal behaviour|Abnormal dreams|Aggression|Agitation|Amnesia|Antisocial behaviour|Anxiety|Asthenia|Balance disorder|Clumsiness|Cognitive disorder|Completed suicide|Confusional state|Convulsion|Coordination abnormal|Death|Decreased appetite|Delirium|Dependence|Depression|Diplopia|Drug withdrawal convulsions|Drug withdrawal syndrome neonatal|Dysgeusia|Epilepsy|Euphoric mood|Female orgasmic disor…	Sleep Disorders, Intrinsic	Sleep Disorders, Intrinsic	3.18e-07	FDA approved
Imovane	Abnormal behaviour|Abnormal dreams|Aggression|Agitation|Amnesia|Antisocial behaviour|Anxiety|Asthenia|Balance disorder|Clumsiness|Cognitive disorder|Completed suicide|Confusional state|Convulsion|Coordination abnormal|Death|Decreased appetite|Delirium|Dependence|Depression|Diplopia|Drug withdrawal convulsions|Drug withdrawal syndrome neonatal|Dysgeusia|Epilepsy|Euphoric mood|Female orgasmic disor…	Sleep Disorders, Intrinsic	Anxiety Disorders	1.96e-09	literature	PMID 2230061
Niflumic Acid	Abdominal pain upper|Agranulocytosis|Angioedema|Anuria|Aplastic anaemia|Blood creatinine increased|Blood urea increased|Bronchospasm|Confusional state|Dermatitis atopic|Duodenal ulcer|Eye disorder|Fluid retention|Gastric ulcer|Gastrointestinal disorder|Gastrointestinal haemorrhage|Gastrointestinal ulcer|Glomerulonephritis|Haematemesis|Haematuria|Haemolytic anaemia|Haemorrhage|Headache|Hepatocellu…	Dysmenorrhea|Pelvic Pain|Gout|Purine-Pyrimidine Metabolism, Inborn Errors|Osteoarthritis|Pain|Arthritis, Rheumatoid|Thrombosis|Phlebitis	Spondylitis, Ankylosing	1.79e-08	Unknown
Niflumic Acid	Abdominal pain upper|Agranulocytosis|Angioedema|Anuria|Aplastic anaemia|Blood creatinine increased|Blood urea increased|Bronchospasm|Confusional state|Dermatitis atopic|Duodenal ulcer|Eye disorder|Fluid retention|Gastric ulcer|Gastrointestinal disorder|Gastrointestinal haemorrhage|Gastrointestinal ulcer|Glomerulonephritis|Haematemesis|Haematuria|Haemolytic anaemia|Haemorrhage|Headache|Hepatocellu…	Dysmenorrhea|Pelvic Pain|Gout|Purine-Pyrimidine Metabolism, Inborn Errors|Osteoarthritis|Pain|Arthritis, Rheumatoid|Thrombosis|Phlebitis	Spondylarthritis	2.58e-08	FDA approved
Niflumic Acid	Abdominal pain upper|Agranulocytosis|Angioedema|Anuria|Aplastic anaemia|Blood creatinine increased|Blood urea increased|Bronchospasm|Confusional state|Dermatitis atopic|Duodenal ulcer|Eye disorder|Fluid retention|Gastric ulcer|Gastrointestinal disorder|Gastrointestinal haemorrhage|Gastrointestinal ulcer|Glomerulonephritis|Haematemesis|Haematuria|Haemolytic anaemia|Haemorrhage|Headache|Hepatocellu…	Dysmenorrhea|Pelvic Pain|Gout|Purine-Pyrimidine Metabolism, Inborn Errors|Osteoarthritis|Pain|Arthritis, Rheumatoid|Thrombosis|Phlebitis	Osteoarthritis	4.6e-14	FDA approved
Niflumic Acid	Abdominal pain upper|Agranulocytosis|Angioedema|Anuria|Aplastic anaemia|Blood creatinine increased|Blood urea increased|Bronchospasm|Confusional state|Dermatitis atopic|Duodenal ulcer|Eye disorder|Fluid retention|Gastric ulcer|Gastrointestinal disorder|Gastrointestinal haemorrhage|Gastrointestinal ulcer|Glomerulonephritis|Haematemesis|Haematuria|Haemolytic anaemia|Haemorrhage|Headache|Hepatocellu…	Dysmenorrhea|Pelvic Pain|Gout|Purine-Pyrimidine Metabolism, Inborn Errors|Osteoarthritis|Pain|Arthritis, Rheumatoid|Thrombosis|Phlebitis	Arthritis, Rheumatoid	1.18e-18	FDA approved
Niflumic Acid	Abdominal pain upper|Agranulocytosis|Angioedema|Anuria|Aplastic anaemia|Blood creatinine increased|Blood urea increased|Bronchospasm|Confusional state|Dermatitis atopic|Duodenal ulcer|Eye disorder|Fluid retention|Gastric ulcer|Gastrointestinal disorder|Gastrointestinal haemorrhage|Gastrointestinal ulcer|Glomerulonephritis|Haematemesis|Haematuria|Haemolytic anaemia|Haemorrhage|Headache|Hepatocellu…	Dysmenorrhea|Pelvic Pain|Gout|Purine-Pyrimidine Metabolism, Inborn Errors|Osteoarthritis|Pain|Arthritis, Rheumatoid|Thrombosis|Phlebitis	Spondylitis	2.58e-08	FDA approved
Niflumic Acid	Abdominal pain upper|Agranulocytosis|Angioedema|Anuria|Aplastic anaemia|Blood creatinine increased|Blood urea increased|Bronchospasm|Confusional state|Dermatitis atopic|Duodenal ulcer|Eye disorder|Fluid retention|Gastric ulcer|Gastrointestinal disorder|Gastrointestinal haemorrhage|Gastrointestinal ulcer|Glomerulonephritis|Haematemesis|Haematuria|Haemolytic anaemia|Haemorrhage|Headache|Hepatocellu…	Dysmenorrhea|Pelvic Pain|Gout|Purine-Pyrimidine Metabolism, Inborn Errors|Osteoarthritis|Pain|Arthritis, Rheumatoid|Thrombosis|Phlebitis	Purine-Pyrimidine Metabolism, Inborn Errors	5.94e-07	FDA approved
Niflumic Acid	Abdominal pain upper|Agranulocytosis|Angioedema|Anuria|Aplastic anaemia|Blood creatinine increased|Blood urea increased|Bronchospasm|Confusional state|Dermatitis atopic|Duodenal ulcer|Eye disorder|Fluid retention|Gastric ulcer|Gastrointestinal disorder|Gastrointestinal haemorrhage|Gastrointestinal ulcer|Glomerulonephritis|Haematemesis|Haematuria|Haemolytic anaemia|Haemorrhage|Headache|Hepatocellu…	Dysmenorrhea|Pelvic Pain|Gout|Purine-Pyrimidine Metabolism, Inborn Errors|Osteoarthritis|Pain|Arthritis, Rheumatoid|Thrombosis|Phlebitis	Pain	1.06e-11	FDA approved
Niflumic Acid	Abdominal pain upper|Agranulocytosis|Angioedema|Anuria|Aplastic anaemia|Blood creatinine increased|Blood urea increased|Bronchospasm|Confusional state|Dermatitis atopic|Duodenal ulcer|Eye disorder|Fluid retention|Gastric ulcer|Gastrointestinal disorder|Gastrointestinal haemorrhage|Gastrointestinal ulcer|Glomerulonephritis|Haematemesis|Haematuria|Haemolytic anaemia|Haemorrhage|Headache|Hepatocellu…	Dysmenorrhea|Pelvic Pain|Gout|Purine-Pyrimidine Metabolism, Inborn Errors|Osteoarthritis|Pain|Arthritis, Rheumatoid|Thrombosis|Phlebitis	Inflammation	7.23e-31	FDA approved
Niflumic Acid	Abdominal pain upper|Agranulocytosis|Angioedema|Anuria|Aplastic anaemia|Blood creatinine increased|Blood urea increased|Bronchospasm|Confusional state|Dermatitis atopic|Duodenal ulcer|Eye disorder|Fluid retention|Gastric ulcer|Gastrointestinal disorder|Gastrointestinal haemorrhage|Gastrointestinal ulcer|Glomerulonephritis|Haematemesis|Haematuria|Haemolytic anaemia|Haemorrhage|Headache|Hepatocellu…	Dysmenorrhea|Pelvic Pain|Gout|Purine-Pyrimidine Metabolism, Inborn Errors|Osteoarthritis|Pain|Arthritis, Rheumatoid|Thrombosis|Phlebitis	Gout	5.94e-07	FDA approved
Franidipine	Abdominal pain upper|Angina pectoris|Atrioventricular block|Blood bilirubin increased|Bradyarrhythmia|Bradycardia|Cardiac failure congestive|Chills|Conduction disorder|Constipation|Convulsion|Cutaneous lupus erythematosus|Depression|Dermatitis exfoliative|Dizziness|Erythema|Erythema multiforme|Flushing|Gastrointestinal haemorrhage|Gastrooesophageal reflux disease|Gingival hyperplasia|Gingivitis|G…	Hypertension	Angina Pectoris	3.85e-07	Unknown
Franidipine	Abdominal pain upper|Angina pectoris|Atrioventricular block|Blood bilirubin increased|Bradyarrhythmia|Bradycardia|Cardiac failure congestive|Chills|Conduction disorder|Constipation|Convulsion|Cutaneous lupus erythematosus|Depression|Dermatitis exfoliative|Dizziness|Erythema|Erythema multiforme|Flushing|Gastrointestinal haemorrhage|Gastrooesophageal reflux disease|Gingival hyperplasia|Gingivitis|G…	Hypertension	Chest Pain	3.85e-07	Unknown
Anautin	Abdominal pain upper|Agitation|Decreased appetite|Anticholinergic syndrome|Aplastic anaemia|Arrhythmia|Blepharospasm|Colour blindness|Coma|Confusional state|Constipation|Convulsion|Delirium|Depression|Diarrhoea|Dizziness|Dry mouth|Dry throat|Dyskinesia|Dyspepsia|Dysphagia|Dysphoria|Dysuria|Electrocardiogram QT prolonged|Fatigue|Foetal heart rate deceleration|Hallucination|Headache|Hepatitis|Hyper…	Vomiting|Motion Sickness|Nausea|Urinary Tract Infections	Hypersensitivity	3.22e-12	Unknown
Anautin	Abdominal pain upper|Agitation|Decreased appetite|Anticholinergic syndrome|Aplastic anaemia|Arrhythmia|Blepharospasm|Colour blindness|Coma|Confusional state|Constipation|Convulsion|Delirium|Depression|Diarrhoea|Dizziness|Dry mouth|Dry throat|Dyskinesia|Dyspepsia|Dysphagia|Dysphoria|Dysuria|Electrocardiogram QT prolonged|Fatigue|Foetal heart rate deceleration|Hallucination|Headache|Hepatitis|Hyper…	Vomiting|Motion Sickness|Nausea|Urinary Tract Infections	Rhinitis, Allergic, Perennial	9.96e-14	Unknown
Anautin	Abdominal pain upper|Agitation|Decreased appetite|Anticholinergic syndrome|Aplastic anaemia|Arrhythmia|Blepharospasm|Colour blindness|Coma|Confusional state|Constipation|Convulsion|Delirium|Depression|Diarrhoea|Dizziness|Dry mouth|Dry throat|Dyskinesia|Dyspepsia|Dysphagia|Dysphoria|Dysuria|Electrocardiogram QT prolonged|Fatigue|Foetal heart rate deceleration|Hallucination|Headache|Hepatitis|Hyper…	Vomiting|Motion Sickness|Nausea|Urinary Tract Infections	Respiratory Hypersensitivity	1.08e-11	Unknown
Anautin	Abdominal pain upper|Agitation|Decreased appetite|Anticholinergic syndrome|Aplastic anaemia|Arrhythmia|Blepharospasm|Colour blindness|Coma|Confusional state|Constipation|Convulsion|Delirium|Depression|Diarrhoea|Dizziness|Dry mouth|Dry throat|Dyskinesia|Dyspepsia|Dysphagia|Dysphoria|Dysuria|Electrocardiogram QT prolonged|Fatigue|Foetal heart rate deceleration|Hallucination|Headache|Hepatitis|Hyper…	Vomiting|Motion Sickness|Nausea|Urinary Tract Infections	Urticaria	1.72e-08	Unknown
Dolinac	Abdominal pain upper|Agranulocytosis|Angioedema|Aplastic anaemia|Bronchospasm|Confusional state|Dermatitis atopic|Duodenal ulcer|Eosinophilia|Eye disorder|Gastric ulcer|Gastrointestinal haemorrhage|Glomerulonephritis|Haematemesis|Haemolytic anaemia|Haemorrhage|Hepatotoxicity|Hyperkalaemia|Hypersensitivity|Hypertension|Hyponatraemia|Intestinal perforation|Malaise|Melaena|Tubulointerstitial nephrit…	Arthritis|Arthropathy, Neurogenic|Contracture|Joint Diseases|Skin Abnormalities|Craniofacial Abnormalities|Inflammation|Neuralgia|Pain|Pain|Arthritis, Rheumatoid	Spondylitis, Ankylosing	1.43e-07	FDA approved
Dolinac	Abdominal pain upper|Agranulocytosis|Angioedema|Aplastic anaemia|Bronchospasm|Confusional state|Dermatitis atopic|Duodenal ulcer|Eosinophilia|Eye disorder|Gastric ulcer|Gastrointestinal haemorrhage|Glomerulonephritis|Haematemesis|Haemolytic anaemia|Haemorrhage|Hepatotoxicity|Hyperkalaemia|Hypersensitivity|Hypertension|Hyponatraemia|Intestinal perforation|Malaise|Melaena|Tubulointerstitial nephrit…	Arthritis|Arthropathy, Neurogenic|Contracture|Joint Diseases|Skin Abnormalities|Craniofacial Abnormalities|Inflammation|Neuralgia|Pain|Pain|Arthritis, Rheumatoid	Spondylarthritis	1.99e-07	FDA approved
Dolinac	Abdominal pain upper|Agranulocytosis|Angioedema|Aplastic anaemia|Bronchospasm|Confusional state|Dermatitis atopic|Duodenal ulcer|Eosinophilia|Eye disorder|Gastric ulcer|Gastrointestinal haemorrhage|Glomerulonephritis|Haematemesis|Haemolytic anaemia|Haemorrhage|Hepatotoxicity|Hyperkalaemia|Hypersensitivity|Hypertension|Hyponatraemia|Intestinal perforation|Malaise|Melaena|Tubulointerstitial nephrit…	Arthritis|Arthropathy, Neurogenic|Contracture|Joint Diseases|Skin Abnormalities|Craniofacial Abnormalities|Inflammation|Neuralgia|Pain|Pain|Arthritis, Rheumatoid	Osteoarthritis	3.74e-13	FDA approved
Dolinac	Abdominal pain upper|Agranulocytosis|Angioedema|Aplastic anaemia|Bronchospasm|Confusional state|Dermatitis atopic|Duodenal ulcer|Eosinophilia|Eye disorder|Gastric ulcer|Gastrointestinal haemorrhage|Glomerulonephritis|Haematemesis|Haemolytic anaemia|Haemorrhage|Hepatotoxicity|Hyperkalaemia|Hypersensitivity|Hypertension|Hyponatraemia|Intestinal perforation|Malaise|Melaena|Tubulointerstitial nephrit…	Arthritis|Arthropathy, Neurogenic|Contracture|Joint Diseases|Skin Abnormalities|Craniofacial Abnormalities|Inflammation|Neuralgia|Pain|Pain|Arthritis, Rheumatoid	Arthritis, Rheumatoid	7.34e-17	FDA approved
Dolinac	Abdominal pain upper|Agranulocytosis|Angioedema|Aplastic anaemia|Bronchospasm|Confusional state|Dermatitis atopic|Duodenal ulcer|Eosinophilia|Eye disorder|Gastric ulcer|Gastrointestinal haemorrhage|Glomerulonephritis|Haematemesis|Haemolytic anaemia|Haemorrhage|Hepatotoxicity|Hyperkalaemia|Hypersensitivity|Hypertension|Hyponatraemia|Intestinal perforation|Malaise|Melaena|Tubulointerstitial nephrit…	Arthritis|Arthropathy, Neurogenic|Contracture|Joint Diseases|Skin Abnormalities|Craniofacial Abnormalities|Inflammation|Neuralgia|Pain|Pain|Arthritis, Rheumatoid	Spondylitis	1.99e-07	FDA approved
Dolinac	Abdominal pain upper|Agranulocytosis|Angioedema|Aplastic anaemia|Bronchospasm|Confusional state|Dermatitis atopic|Duodenal ulcer|Eosinophilia|Eye disorder|Gastric ulcer|Gastrointestinal haemorrhage|Glomerulonephritis|Haematemesis|Haemolytic anaemia|Haemorrhage|Hepatotoxicity|Hyperkalaemia|Hypersensitivity|Hypertension|Hyponatraemia|Intestinal perforation|Malaise|Melaena|Tubulointerstitial nephrit…	Arthritis|Arthropathy, Neurogenic|Contracture|Joint Diseases|Skin Abnormalities|Craniofacial Abnormalities|Inflammation|Neuralgia|Pain|Pain|Arthritis, Rheumatoid	Purine-Pyrimidine Metabolism, Inborn Errors	7.1e-07	Unknown
Dolinac	Abdominal pain upper|Agranulocytosis|Angioedema|Aplastic anaemia|Bronchospasm|Confusional state|Dermatitis atopic|Duodenal ulcer|Eosinophilia|Eye disorder|Gastric ulcer|Gastrointestinal haemorrhage|Glomerulonephritis|Haematemesis|Haemolytic anaemia|Haemorrhage|Hepatotoxicity|Hyperkalaemia|Hypersensitivity|Hypertension|Hyponatraemia|Intestinal perforation|Malaise|Melaena|Tubulointerstitial nephrit…	Arthritis|Arthropathy, Neurogenic|Contracture|Joint Diseases|Skin Abnormalities|Craniofacial Abnormalities|Inflammation|Neuralgia|Pain|Pain|Arthritis, Rheumatoid	Pain	2.08e-10	FDA approved
Dolinac	Abdominal pain upper|Agranulocytosis|Angioedema|Aplastic anaemia|Bronchospasm|Confusional state|Dermatitis atopic|Duodenal ulcer|Eosinophilia|Eye disorder|Gastric ulcer|Gastrointestinal haemorrhage|Glomerulonephritis|Haematemesis|Haemolytic anaemia|Haemorrhage|Hepatotoxicity|Hyperkalaemia|Hypersensitivity|Hypertension|Hyponatraemia|Intestinal perforation|Malaise|Melaena|Tubulointerstitial nephrit…	Arthritis|Arthropathy, Neurogenic|Contracture|Joint Diseases|Skin Abnormalities|Craniofacial Abnormalities|Inflammation|Neuralgia|Pain|Pain|Arthritis, Rheumatoid	Inflammation	5.36e-29	FDA approved
Dolinac	Abdominal pain upper|Agranulocytosis|Angioedema|Aplastic anaemia|Bronchospasm|Confusional state|Dermatitis atopic|Duodenal ulcer|Eosinophilia|Eye disorder|Gastric ulcer|Gastrointestinal haemorrhage|Glomerulonephritis|Haematemesis|Haemolytic anaemia|Haemorrhage|Hepatotoxicity|Hyperkalaemia|Hypersensitivity|Hypertension|Hyponatraemia|Intestinal perforation|Malaise|Melaena|Tubulointerstitial nephrit…	Arthritis|Arthropathy, Neurogenic|Contracture|Joint Diseases|Skin Abnormalities|Craniofacial Abnormalities|Inflammation|Neuralgia|Pain|Pain|Arthritis, Rheumatoid	Gout	7.1e-07	FDA approved
Vufb 12018	Abdominal pain upper|Agranulocytosis|Angioedema|Aplastic anaemia|Bronchospasm|Confusional state|Dermatitis atopic|Duodenal ulcer|Eye disorder|Gastric ulcer|Gastrointestinal haemorrhage|Glomerulonephritis|Haematemesis|Haemolytic anaemia|Haemorrhage|Hepatotoxicity|Hyperkalaemia|Hypersensitivity|Hypertension|Hyponatraemia|Intestinal perforation|Malaise|Melaena|Tubulointerstitial nephritis|Nephropath…	Arthritis, Rheumatoid|Osteoarthritis|Gout|Arthritis, Gouty|Purine-Pyrimidine Metabolism, Inborn Errors|Musculoskeletal Pain|Arthralgia	Spondylitis, Ankylosing	1.34e-06	FDA approved
Vufb 12018	Abdominal pain upper|Agranulocytosis|Angioedema|Aplastic anaemia|Bronchospasm|Confusional state|Dermatitis atopic|Duodenal ulcer|Eye disorder|Gastric ulcer|Gastrointestinal haemorrhage|Glomerulonephritis|Haematemesis|Haemolytic anaemia|Haemorrhage|Hepatotoxicity|Hyperkalaemia|Hypersensitivity|Hypertension|Hyponatraemia|Intestinal perforation|Malaise|Melaena|Tubulointerstitial nephritis|Nephropath…	Arthritis, Rheumatoid|Osteoarthritis|Gout|Arthritis, Gouty|Purine-Pyrimidine Metabolism, Inborn Errors|Musculoskeletal Pain|Arthralgia	Spondylarthritis	1.8e-06	FDA approved
Vufb 12018	Abdominal pain upper|Agranulocytosis|Angioedema|Aplastic anaemia|Bronchospasm|Confusional state|Dermatitis atopic|Duodenal ulcer|Eye disorder|Gastric ulcer|Gastrointestinal haemorrhage|Glomerulonephritis|Haematemesis|Haemolytic anaemia|Haemorrhage|Hepatotoxicity|Hyperkalaemia|Hypersensitivity|Hypertension|Hyponatraemia|Intestinal perforation|Malaise|Melaena|Tubulointerstitial nephritis|Nephropath…	Arthritis, Rheumatoid|Osteoarthritis|Gout|Arthritis, Gouty|Purine-Pyrimidine Metabolism, Inborn Errors|Musculoskeletal Pain|Arthralgia	Osteoarthritis	2.39e-12	FDA approved
Vufb 12018	Abdominal pain upper|Agranulocytosis|Angioedema|Aplastic anaemia|Bronchospasm|Confusional state|Dermatitis atopic|Duodenal ulcer|Eye disorder|Gastric ulcer|Gastrointestinal haemorrhage|Glomerulonephritis|Haematemesis|Haemolytic anaemia|Haemorrhage|Hepatotoxicity|Hyperkalaemia|Hypersensitivity|Hypertension|Hyponatraemia|Intestinal perforation|Malaise|Melaena|Tubulointerstitial nephritis|Nephropath…	Arthritis, Rheumatoid|Osteoarthritis|Gout|Arthritis, Gouty|Purine-Pyrimidine Metabolism, Inborn Errors|Musculoskeletal Pain|Arthralgia	Arthritis, Rheumatoid	5.69e-16	FDA approved
Vufb 12018	Abdominal pain upper|Agranulocytosis|Angioedema|Aplastic anaemia|Bronchospasm|Confusional state|Dermatitis atopic|Duodenal ulcer|Eye disorder|Gastric ulcer|Gastrointestinal haemorrhage|Glomerulonephritis|Haematemesis|Haemolytic anaemia|Haemorrhage|Hepatotoxicity|Hyperkalaemia|Hypersensitivity|Hypertension|Hyponatraemia|Intestinal perforation|Malaise|Melaena|Tubulointerstitial nephritis|Nephropath…	Arthritis, Rheumatoid|Osteoarthritis|Gout|Arthritis, Gouty|Purine-Pyrimidine Metabolism, Inborn Errors|Musculoskeletal Pain|Arthralgia	Spondylitis	1.8e-06	FDA approved
Vufb 12018	Abdominal pain upper|Agranulocytosis|Angioedema|Aplastic anaemia|Bronchospasm|Confusional state|Dermatitis atopic|Duodenal ulcer|Eye disorder|Gastric ulcer|Gastrointestinal haemorrhage|Glomerulonephritis|Haematemesis|Haemolytic anaemia|Haemorrhage|Hepatotoxicity|Hyperkalaemia|Hypersensitivity|Hypertension|Hyponatraemia|Intestinal perforation|Malaise|Melaena|Tubulointerstitial nephritis|Nephropath…	Arthritis, Rheumatoid|Osteoarthritis|Gout|Arthritis, Gouty|Purine-Pyrimidine Metabolism, Inborn Errors|Musculoskeletal Pain|Arthralgia	Pain	1.81e-11	FDA approved
Vufb 12018	Abdominal pain upper|Agranulocytosis|Angioedema|Aplastic anaemia|Bronchospasm|Confusional state|Dermatitis atopic|Duodenal ulcer|Eye disorder|Gastric ulcer|Gastrointestinal haemorrhage|Glomerulonephritis|Haematemesis|Haemolytic anaemia|Haemorrhage|Hepatotoxicity|Hyperkalaemia|Hypersensitivity|Hypertension|Hyponatraemia|Intestinal perforation|Malaise|Melaena|Tubulointerstitial nephritis|Nephropath…	Arthritis, Rheumatoid|Osteoarthritis|Gout|Arthritis, Gouty|Purine-Pyrimidine Metabolism, Inborn Errors|Musculoskeletal Pain|Arthralgia	Inflammation	9.31e-31	FDA approved
Rasilamlo	Abdominal pain|Abdominal pain upper|Abnormal dreams|Accommodation disorder|Acute prerenal failure|Adenomyosis|Agitation|Alopecia|Amnesia|Amoebiasis|Anaemia|Angina pectoris|Angina unstable|Angioedema|Decreased appetite|Anxiety|Apathy|Arrhythmia|Arthralgia|Arthritis|Asthenia|Asthma|Atrial fibrillation|Back pain|Biopsy mucosa abnormal|Blister|Blood creatinine increased|Blood glucose increased|Blood …	Hypertension	Hypertension	8.32e-13	FDA approved
Alentin	Abdominal pain|Agranulocytosis|Angioedema|Blister|Blood homocysteine increased|Coma|Dermatitis|Dermatitis allergic|Dermatitis exfoliative|Dizziness|Dysgeusia|Dyspepsia|Dyspnoea|Erythema multiforme|Erythema nodosum|Hemiplegia|Hunger|Hyperhidrosis|Hypersensitivity|Hypoglycaemia|Malaise|Nausea|Neutropenia|Hypophagia|Photosensitivity reaction|Platelet count decreased|Porphyrinuria|Pruritus|Rash|Rash …	Diabetes Mellitus|Diabetes Mellitus, Type 2	Diabetes Mellitus	9.78e-14	FDA approved
Alentin	Abdominal pain|Agranulocytosis|Angioedema|Blister|Blood homocysteine increased|Coma|Dermatitis|Dermatitis allergic|Dermatitis exfoliative|Dizziness|Dysgeusia|Dyspepsia|Dyspnoea|Erythema multiforme|Erythema nodosum|Hemiplegia|Hunger|Hyperhidrosis|Hypersensitivity|Hypoglycaemia|Malaise|Nausea|Neutropenia|Hypophagia|Photosensitivity reaction|Platelet count decreased|Porphyrinuria|Pruritus|Rash|Rash …	Diabetes Mellitus|Diabetes Mellitus, Type 2	Diabetes Mellitus, Type 2	1.22e-09	FDA approved
Act-HIB	Angioedema|Anorectal disorder|Application site erythema|Application site reaction|Convulsion|Crying|Decreased appetite|Diarrhoea|Ear infection|Erythema|Erythema multiforme|Febrile convulsion|Feeling hot|Guillain-Barre syndrome|Hypersensitivity|Induration|Injection site abscess|Injection site erythema|Injection site induration|Injection site pain|Injection site swelling|Irritability|Lymphadenopath…	Meningitis, Bacterial|Central Nervous System Bacterial Infections|Meningitis|Pasteurellaceae Infections|Meningitis, Bacterial|Neisseriaceae Infections|Central Nervous System Bacterial Infections|Meningitis|Neisseriaceae Infections	Bordetella Infections	3.92e-06	Unknown
Act-HIB	Angioedema|Anorectal disorder|Application site erythema|Application site reaction|Convulsion|Crying|Decreased appetite|Diarrhoea|Ear infection|Erythema|Erythema multiforme|Febrile convulsion|Feeling hot|Guillain-Barre syndrome|Hypersensitivity|Induration|Injection site abscess|Injection site erythema|Injection site induration|Injection site pain|Injection site swelling|Irritability|Lymphadenopath…	Meningitis, Bacterial|Central Nervous System Bacterial Infections|Meningitis|Pasteurellaceae Infections|Meningitis, Bacterial|Neisseriaceae Infections|Central Nervous System Bacterial Infections|Meningitis|Neisseriaceae Infections	Whooping Cough	3.92e-06	Unknown
Act-HIB	Angioedema|Anorectal disorder|Application site erythema|Application site reaction|Convulsion|Crying|Decreased appetite|Diarrhoea|Ear infection|Erythema|Erythema multiforme|Febrile convulsion|Feeling hot|Guillain-Barre syndrome|Hypersensitivity|Induration|Injection site abscess|Injection site erythema|Injection site induration|Injection site pain|Injection site swelling|Irritability|Lymphadenopath…	Meningitis, Bacterial|Central Nervous System Bacterial Infections|Meningitis|Pasteurellaceae Infections|Meningitis, Bacterial|Neisseriaceae Infections|Central Nervous System Bacterial Infections|Meningitis|Neisseriaceae Infections	Pasteurellaceae Infections	3.66e-10	FDA approved
Inhiston	Abdominal pain|Abdominal pain upper|Agitation|Anticholinergic syndrome|Aplastic anaemia|Arrhythmia|Balance disorder|Blepharospasm|Coma|Confusional state|Constipation|Convulsion|Depression|Diarrhoea|Dry mouth|Dyskinesia|Dysphagia|Dysphoria|Electrocardiogram QT prolonged|Energy increased|Erythema|Hallucination|Hepatitis|Hypertension|Insomnia|Irritability|Jaundice cholestatic|Muscle fibrosis|Nausea|…	Rhinitis, Allergic, Perennial|Respiratory Hypersensitivity|Common Cold|Respiratory Hypersensitivity	Hypersensitivity	8.31e-10	FDA approved
Inhiston	Abdominal pain|Abdominal pain upper|Agitation|Anticholinergic syndrome|Aplastic anaemia|Arrhythmia|Balance disorder|Blepharospasm|Coma|Confusional state|Constipation|Convulsion|Depression|Diarrhoea|Dry mouth|Dyskinesia|Dysphagia|Dysphoria|Electrocardiogram QT prolonged|Energy increased|Erythema|Hallucination|Hepatitis|Hypertension|Insomnia|Irritability|Jaundice cholestatic|Muscle fibrosis|Nausea|…	Rhinitis, Allergic, Perennial|Respiratory Hypersensitivity|Common Cold|Respiratory Hypersensitivity	Rhinitis, Allergic, Perennial	2.16e-10	FDA approved
Inhiston	Abdominal pain|Abdominal pain upper|Agitation|Anticholinergic syndrome|Aplastic anaemia|Arrhythmia|Balance disorder|Blepharospasm|Coma|Confusional state|Constipation|Convulsion|Depression|Diarrhoea|Dry mouth|Dyskinesia|Dysphagia|Dysphoria|Electrocardiogram QT prolonged|Energy increased|Erythema|Hallucination|Hepatitis|Hypertension|Insomnia|Irritability|Jaundice cholestatic|Muscle fibrosis|Nausea|…	Rhinitis, Allergic, Perennial|Respiratory Hypersensitivity|Common Cold|Respiratory Hypersensitivity	Respiratory Hypersensitivity	4.59e-09	FDA approved
Inhiston	Abdominal pain|Abdominal pain upper|Agitation|Anticholinergic syndrome|Aplastic anaemia|Arrhythmia|Balance disorder|Blepharospasm|Coma|Confusional state|Constipation|Convulsion|Depression|Diarrhoea|Dry mouth|Dyskinesia|Dysphagia|Dysphoria|Electrocardiogram QT prolonged|Energy increased|Erythema|Hallucination|Hepatitis|Hypertension|Insomnia|Irritability|Jaundice cholestatic|Muscle fibrosis|Nausea|…	Rhinitis, Allergic, Perennial|Respiratory Hypersensitivity|Common Cold|Respiratory Hypersensitivity	Urticaria	5.45e-07	FDA approved
Deflogon	Abdominal pain upper|Agranulocytosis|Angioedema|Aplastic anaemia|Bronchospasm|Confusional state|Dermatitis atopic|Duodenal ulcer|Eye disorder|Gastric ulcer|Gastrointestinal haemorrhage|Glomerulonephritis|Haematemesis|Haemolytic anaemia|Haemorrhage|Hepatotoxicity|Hyperkalaemia|Hypersensitivity|Hypertension|Hyponatraemia|Intestinal perforation|Malaise|Melaena|Nausea|Tubulointerstitial nephritis|Nep…	Inflammation|Pain	Spondylitis, Ankylosing	1.43e-07	FDA approved
Deflogon	Abdominal pain upper|Agranulocytosis|Angioedema|Aplastic anaemia|Bronchospasm|Confusional state|Dermatitis atopic|Duodenal ulcer|Eye disorder|Gastric ulcer|Gastrointestinal haemorrhage|Glomerulonephritis|Haematemesis|Haemolytic anaemia|Haemorrhage|Hepatotoxicity|Hyperkalaemia|Hypersensitivity|Hypertension|Hyponatraemia|Intestinal perforation|Malaise|Melaena|Nausea|Tubulointerstitial nephritis|Nep…	Inflammation|Pain	Spondylarthritis	1.99e-07	FDA approved
Deflogon	Abdominal pain upper|Agranulocytosis|Angioedema|Aplastic anaemia|Bronchospasm|Confusional state|Dermatitis atopic|Duodenal ulcer|Eye disorder|Gastric ulcer|Gastrointestinal haemorrhage|Glomerulonephritis|Haematemesis|Haemolytic anaemia|Haemorrhage|Hepatotoxicity|Hyperkalaemia|Hypersensitivity|Hypertension|Hyponatraemia|Intestinal perforation|Malaise|Melaena|Nausea|Tubulointerstitial nephritis|Nep…	Inflammation|Pain	Osteoarthritis	3.74e-13	FDA approved
Deflogon	Abdominal pain upper|Agranulocytosis|Angioedema|Aplastic anaemia|Bronchospasm|Confusional state|Dermatitis atopic|Duodenal ulcer|Eye disorder|Gastric ulcer|Gastrointestinal haemorrhage|Glomerulonephritis|Haematemesis|Haemolytic anaemia|Haemorrhage|Hepatotoxicity|Hyperkalaemia|Hypersensitivity|Hypertension|Hyponatraemia|Intestinal perforation|Malaise|Melaena|Nausea|Tubulointerstitial nephritis|Nep…	Inflammation|Pain	Arthritis, Rheumatoid	6.67e-18	FDA approved
Deflogon	Abdominal pain upper|Agranulocytosis|Angioedema|Aplastic anaemia|Bronchospasm|Confusional state|Dermatitis atopic|Duodenal ulcer|Eye disorder|Gastric ulcer|Gastrointestinal haemorrhage|Glomerulonephritis|Haematemesis|Haemolytic anaemia|Haemorrhage|Hepatotoxicity|Hyperkalaemia|Hypersensitivity|Hypertension|Hyponatraemia|Intestinal perforation|Malaise|Melaena|Nausea|Tubulointerstitial nephritis|Nep…	Inflammation|Pain	Spondylitis	1.99e-07	FDA approved
Deflogon	Abdominal pain upper|Agranulocytosis|Angioedema|Aplastic anaemia|Bronchospasm|Confusional state|Dermatitis atopic|Duodenal ulcer|Eye disorder|Gastric ulcer|Gastrointestinal haemorrhage|Glomerulonephritis|Haematemesis|Haemolytic anaemia|Haemorrhage|Hepatotoxicity|Hyperkalaemia|Hypersensitivity|Hypertension|Hyponatraemia|Intestinal perforation|Malaise|Melaena|Nausea|Tubulointerstitial nephritis|Nep…	Inflammation|Pain	Purine-Pyrimidine Metabolism, Inborn Errors	7.1e-07	Unknown
Deflogon	Abdominal pain upper|Agranulocytosis|Angioedema|Aplastic anaemia|Bronchospasm|Confusional state|Dermatitis atopic|Duodenal ulcer|Eye disorder|Gastric ulcer|Gastrointestinal haemorrhage|Glomerulonephritis|Haematemesis|Haemolytic anaemia|Haemorrhage|Hepatotoxicity|Hyperkalaemia|Hypersensitivity|Hypertension|Hyponatraemia|Intestinal perforation|Malaise|Melaena|Nausea|Tubulointerstitial nephritis|Nep…	Inflammation|Pain	Pain	2.08e-10	FDA approved
Deflogon	Abdominal pain upper|Agranulocytosis|Angioedema|Aplastic anaemia|Bronchospasm|Confusional state|Dermatitis atopic|Duodenal ulcer|Eye disorder|Gastric ulcer|Gastrointestinal haemorrhage|Glomerulonephritis|Haematemesis|Haemolytic anaemia|Haemorrhage|Hepatotoxicity|Hyperkalaemia|Hypersensitivity|Hypertension|Hyponatraemia|Intestinal perforation|Malaise|Melaena|Nausea|Tubulointerstitial nephritis|Nep…	Inflammation|Pain	Inflammation	5.36e-29	FDA approved
Deflogon	Abdominal pain upper|Agranulocytosis|Angioedema|Aplastic anaemia|Bronchospasm|Confusional state|Dermatitis atopic|Duodenal ulcer|Eye disorder|Gastric ulcer|Gastrointestinal haemorrhage|Glomerulonephritis|Haematemesis|Haemolytic anaemia|Haemorrhage|Hepatotoxicity|Hyperkalaemia|Hypersensitivity|Hypertension|Hyponatraemia|Intestinal perforation|Malaise|Melaena|Nausea|Tubulointerstitial nephritis|Nep…	Inflammation|Pain	Gout	7.1e-07	FDA approved
Triflupromazine	Abdominal pain|Abnormal behaviour|Abnormal dreams|Acute respiratory failure|Agitation|Agranulocytosis|Akathisia|Amenorrhoea|Anaphylactic reaction|Angioedema|Anticholinergic syndrome|Antiphospholipid syndrome|Anxiety|Appetite disorder|Areflexia|Arrhythmia|Aspermia|Asphyxia|Aspiration|Asthma|Autonomic nervous system imbalance|Azoospermia|Blepharospasm|Blood antidiuretic hormone increased|Blood chol…	Vomiting|Nausea|Schizophrenia	Schizophrenia	1.82e-22	FDA approved
Triflupromazine	Abdominal pain|Abnormal behaviour|Abnormal dreams|Acute respiratory failure|Agitation|Agranulocytosis|Akathisia|Amenorrhoea|Anaphylactic reaction|Angioedema|Anticholinergic syndrome|Antiphospholipid syndrome|Anxiety|Appetite disorder|Areflexia|Arrhythmia|Aspermia|Asphyxia|Aspiration|Asthma|Autonomic nervous system imbalance|Azoospermia|Blepharospasm|Blood antidiuretic hormone increased|Blood chol…	Vomiting|Nausea|Schizophrenia	Psychotic Disorders	2.75e-11	FDA approved
Azonz	Abdominal pain|Abnormal dreams|Acne|Agitation|Akathisia|Alopecia|Amnesia|Anaemia|Anger|Anorgasmia|Anticholinergic syndrome|Anxiety|Aphasia|Apnoea|Arrhythmia|Asthenia|Asthenopia|Atrial fibrillation|Atrioventricular block|Back pain|Bacteraemia|Balance disorder|Bladder pain|Amylase increased|Blood pressure decreased|Blood pressure systolic increased|Bradycardia|Breast engorgement|Breast enlargement|…	Depressive Disorder, Major|Depressive Disorder	Depressive Disorder, Major	1.64e-10	FDA approved
Azonz	Abdominal pain|Abnormal dreams|Acne|Agitation|Akathisia|Alopecia|Amnesia|Anaemia|Anger|Anorgasmia|Anticholinergic syndrome|Anxiety|Aphasia|Apnoea|Arrhythmia|Asthenia|Asthenopia|Atrial fibrillation|Atrioventricular block|Back pain|Bacteraemia|Balance disorder|Bladder pain|Amylase increased|Blood pressure decreased|Blood pressure systolic increased|Bradycardia|Breast engorgement|Breast enlargement|…	Depressive Disorder, Major|Depressive Disorder	Depressive Disorder	2.72e-08	FDA approved
Azonz	Abdominal pain|Abnormal dreams|Acne|Agitation|Akathisia|Alopecia|Amnesia|Anaemia|Anger|Anorgasmia|Anticholinergic syndrome|Anxiety|Aphasia|Apnoea|Arrhythmia|Asthenia|Asthenopia|Atrial fibrillation|Atrioventricular block|Back pain|Bacteraemia|Balance disorder|Bladder pain|Amylase increased|Blood pressure decreased|Blood pressure systolic increased|Bradycardia|Breast engorgement|Breast enlargement|…	Depressive Disorder, Major|Depressive Disorder	Panic Disorder	1.72e-07	Clinical evidence	PMID: 3296792
Azonz	Abdominal pain|Abnormal dreams|Acne|Agitation|Akathisia|Alopecia|Amnesia|Anaemia|Anger|Anorgasmia|Anticholinergic syndrome|Anxiety|Aphasia|Apnoea|Arrhythmia|Asthenia|Asthenopia|Atrial fibrillation|Atrioventricular block|Back pain|Bacteraemia|Balance disorder|Bladder pain|Amylase increased|Blood pressure decreased|Blood pressure systolic increased|Bradycardia|Breast engorgement|Breast enlargement|…	Depressive Disorder, Major|Depressive Disorder	Anxiety Disorders	7.22e-06	FDA approved
Aerius	Abdominal pain|Abdominal pain upper|Accelerated idioventricular rhythm|Acne|Affect lability|Agitation|Alanine aminotransferase increased|Anaphylactic reaction|Angioedema|Decreased appetite|Anticholinergic syndrome|Aplastic anaemia|Arrhythmia|Arthralgia|Aspartate aminotransferase increased|Asthenia|Asthma|Back pain|Blepharospasm|Blood bilirubin increased|Blood glucose increased|Blood potassium dec…	Rhinitis, Allergic, Perennial|Respiratory Hypersensitivity|Hypersensitivity|Urticaria|Rhinitis, Allergic, Seasonal|Respiratory Hypersensitivity	Hypersensitivity	1.95e-07	FDA approved
Aerius	Abdominal pain|Abdominal pain upper|Accelerated idioventricular rhythm|Acne|Affect lability|Agitation|Alanine aminotransferase increased|Anaphylactic reaction|Angioedema|Decreased appetite|Anticholinergic syndrome|Aplastic anaemia|Arrhythmia|Arthralgia|Aspartate aminotransferase increased|Asthenia|Asthma|Back pain|Blepharospasm|Blood bilirubin increased|Blood glucose increased|Blood potassium dec…	Rhinitis, Allergic, Perennial|Respiratory Hypersensitivity|Hypersensitivity|Urticaria|Rhinitis, Allergic, Seasonal|Respiratory Hypersensitivity	Rhinitis, Allergic, Perennial	1.07e-11	FDA approved
Aerius	Abdominal pain|Abdominal pain upper|Accelerated idioventricular rhythm|Acne|Affect lability|Agitation|Alanine aminotransferase increased|Anaphylactic reaction|Angioedema|Decreased appetite|Anticholinergic syndrome|Aplastic anaemia|Arrhythmia|Arthralgia|Aspartate aminotransferase increased|Asthenia|Asthma|Back pain|Blepharospasm|Blood bilirubin increased|Blood glucose increased|Blood potassium dec…	Rhinitis, Allergic, Perennial|Respiratory Hypersensitivity|Hypersensitivity|Urticaria|Rhinitis, Allergic, Seasonal|Respiratory Hypersensitivity	Respiratory Hypersensitivity	5.74e-14	FDA approved
Aerius	Abdominal pain|Abdominal pain upper|Accelerated idioventricular rhythm|Acne|Affect lability|Agitation|Alanine aminotransferase increased|Anaphylactic reaction|Angioedema|Decreased appetite|Anticholinergic syndrome|Aplastic anaemia|Arrhythmia|Arthralgia|Aspartate aminotransferase increased|Asthenia|Asthma|Back pain|Blepharospasm|Blood bilirubin increased|Blood glucose increased|Blood potassium dec…	Rhinitis, Allergic, Perennial|Respiratory Hypersensitivity|Hypersensitivity|Urticaria|Rhinitis, Allergic, Seasonal|Respiratory Hypersensitivity	Urticaria	6.7e-06	FDA approved
Dimelin	Abdominal distension|Abdominal pain|Abdominal pain upper|Agranulocytosis|Alcohol intolerance|Angioedema|Aplastic anaemia|Asthenia|Blister|Blood homocysteine increased|Coma|Confusional state|Convulsion|Death|Dermatitis allergic|Dermatitis exfoliative|Dizziness|Dysgeusia|Dyspepsia|Dyspnoea|Erythema|Erythema multiforme|Erythema nodosum|Haemolytic anaemia|Headache|Hemiplegia|Hepatorenal syndrome|Hung…	Diabetes Mellitus|Diabetes Mellitus, Type 2	Diabetes Mellitus	3.85e-15	FDA approved
Dimelin	Abdominal distension|Abdominal pain|Abdominal pain upper|Agranulocytosis|Alcohol intolerance|Angioedema|Aplastic anaemia|Asthenia|Blister|Blood homocysteine increased|Coma|Confusional state|Convulsion|Death|Dermatitis allergic|Dermatitis exfoliative|Dizziness|Dysgeusia|Dyspepsia|Dyspnoea|Erythema|Erythema multiforme|Erythema nodosum|Haemolytic anaemia|Headache|Hemiplegia|Hepatorenal syndrome|Hung…	Diabetes Mellitus|Diabetes Mellitus, Type 2	Diabetes Mellitus, Type 2	5.34e-11	FDA approved
Thymeol	Abnormal dreams|Accommodation disorder|Aggression|Agranulocytosis|Akathisia|Amenorrhoea|Anorgasmia|Anticholinergic syndrome|Anxiety|Arrhythmia|Asthenia|Atrial fibrillation|Atrioventricular block first degree|Azotaemia|Blood alkaline phosphatase|Bundle branch block|Cardiotoxicity|Cardiovascular insufficiency|Cholestasis|Choreoathetosis|Coma|Conduction disorder|Confusional state|Constipation|Convul…	Depressive Disorder, Major	Depressive Disorder, Major	3.01e-11	FDA approved
Thymeol	Abnormal dreams|Accommodation disorder|Aggression|Agranulocytosis|Akathisia|Amenorrhoea|Anorgasmia|Anticholinergic syndrome|Anxiety|Arrhythmia|Asthenia|Atrial fibrillation|Atrioventricular block first degree|Azotaemia|Blood alkaline phosphatase|Bundle branch block|Cardiotoxicity|Cardiovascular insufficiency|Cholestasis|Choreoathetosis|Coma|Conduction disorder|Confusional state|Constipation|Convul…	Depressive Disorder, Major	Depressive Disorder	1.08e-09	FDA approved
Aclam	Abdominal discomfort|Abdominal pain|Abdominal pain upper|Abnormal behaviour|Acute generalised exanthematous pustulosis|Acute respiratory distress syndrome|Ageusia|Agitation|Agranulocytosis|Alanine aminotransferase increased|Albumin urine present|Alopecia|Anaemia|Anaphylactoid reaction|Angioedema|Angiopathy|Decreased appetite|Anxiety|Arthralgia|Arthritis|Aspartate aminotransferase increased|Asthen…	Abscess|Pneumonia, Bacterial|Skin Diseases, Bacterial|Urinary Tract Infections|Bone Diseases, Infectious|Bronchitis|Cellulitis|Suppuration|Cystitis|Urinary Bladder Diseases|Enterobacteriaceae Infections|Reproductive Tract Infections|Pasteurellaceae Infections|Laryngitis|Respiratory Tract Infections|Lymphatic Diseases|Lymphangitis|Osteomyelitis|Otitis Media|Moraxellaceae Infections|Osteomyelitis|O…	Respiratory Tract Infections	9.82e-15	FDA approved
Aclam	Abdominal discomfort|Abdominal pain|Abdominal pain upper|Abnormal behaviour|Acute generalised exanthematous pustulosis|Acute respiratory distress syndrome|Ageusia|Agitation|Agranulocytosis|Alanine aminotransferase increased|Albumin urine present|Alopecia|Anaemia|Anaphylactoid reaction|Angioedema|Angiopathy|Decreased appetite|Anxiety|Arthralgia|Arthritis|Aspartate aminotransferase increased|Asthen…	Abscess|Pneumonia, Bacterial|Skin Diseases, Bacterial|Urinary Tract Infections|Bone Diseases, Infectious|Bronchitis|Cellulitis|Suppuration|Cystitis|Urinary Bladder Diseases|Enterobacteriaceae Infections|Reproductive Tract Infections|Pasteurellaceae Infections|Laryngitis|Respiratory Tract Infections|Lymphatic Diseases|Lymphangitis|Osteomyelitis|Otitis Media|Moraxellaceae Infections|Osteomyelitis|O…	Skin Diseases, Bacterial	7.37e-08	FDA approved
Aclam	Abdominal discomfort|Abdominal pain|Abdominal pain upper|Abnormal behaviour|Acute generalised exanthematous pustulosis|Acute respiratory distress syndrome|Ageusia|Agitation|Agranulocytosis|Alanine aminotransferase increased|Albumin urine present|Alopecia|Anaemia|Anaphylactoid reaction|Angioedema|Angiopathy|Decreased appetite|Anxiety|Arthralgia|Arthritis|Aspartate aminotransferase increased|Asthen…	Abscess|Pneumonia, Bacterial|Skin Diseases, Bacterial|Urinary Tract Infections|Bone Diseases, Infectious|Bronchitis|Cellulitis|Suppuration|Cystitis|Urinary Bladder Diseases|Enterobacteriaceae Infections|Reproductive Tract Infections|Pasteurellaceae Infections|Laryngitis|Respiratory Tract Infections|Lymphatic Diseases|Lymphangitis|Osteomyelitis|Otitis Media|Moraxellaceae Infections|Osteomyelitis|O…	Skin Diseases, Infectious	2.46e-06	FDA approved
Aclam	Abdominal discomfort|Abdominal pain|Abdominal pain upper|Abnormal behaviour|Acute generalised exanthematous pustulosis|Acute respiratory distress syndrome|Ageusia|Agitation|Agranulocytosis|Alanine aminotransferase increased|Albumin urine present|Alopecia|Anaemia|Anaphylactoid reaction|Angioedema|Angiopathy|Decreased appetite|Anxiety|Arthralgia|Arthritis|Aspartate aminotransferase increased|Asthen…	Abscess|Pneumonia, Bacterial|Skin Diseases, Bacterial|Urinary Tract Infections|Bone Diseases, Infectious|Bronchitis|Cellulitis|Suppuration|Cystitis|Urinary Bladder Diseases|Enterobacteriaceae Infections|Reproductive Tract Infections|Pasteurellaceae Infections|Laryngitis|Respiratory Tract Infections|Lymphatic Diseases|Lymphangitis|Osteomyelitis|Otitis Media|Moraxellaceae Infections|Osteomyelitis|O…	Bronchitis	5.74e-08	FDA approved
Aclam	Abdominal discomfort|Abdominal pain|Abdominal pain upper|Abnormal behaviour|Acute generalised exanthematous pustulosis|Acute respiratory distress syndrome|Ageusia|Agitation|Agranulocytosis|Alanine aminotransferase increased|Albumin urine present|Alopecia|Anaemia|Anaphylactoid reaction|Angioedema|Angiopathy|Decreased appetite|Anxiety|Arthralgia|Arthritis|Aspartate aminotransferase increased|Asthen…	Abscess|Pneumonia, Bacterial|Skin Diseases, Bacterial|Urinary Tract Infections|Bone Diseases, Infectious|Bronchitis|Cellulitis|Suppuration|Cystitis|Urinary Bladder Diseases|Enterobacteriaceae Infections|Reproductive Tract Infections|Pasteurellaceae Infections|Laryngitis|Respiratory Tract Infections|Lymphatic Diseases|Lymphangitis|Osteomyelitis|Otitis Media|Moraxellaceae Infections|Osteomyelitis|O…	Moraxellaceae Infections	2.97e-08	FDA approved
Aclam	Abdominal discomfort|Abdominal pain|Abdominal pain upper|Abnormal behaviour|Acute generalised exanthematous pustulosis|Acute respiratory distress syndrome|Ageusia|Agitation|Agranulocytosis|Alanine aminotransferase increased|Albumin urine present|Alopecia|Anaemia|Anaphylactoid reaction|Angioedema|Angiopathy|Decreased appetite|Anxiety|Arthralgia|Arthritis|Aspartate aminotransferase increased|Asthen…	Abscess|Pneumonia, Bacterial|Skin Diseases, Bacterial|Urinary Tract Infections|Bone Diseases, Infectious|Bronchitis|Cellulitis|Suppuration|Cystitis|Urinary Bladder Diseases|Enterobacteriaceae Infections|Reproductive Tract Infections|Pasteurellaceae Infections|Laryngitis|Respiratory Tract Infections|Lymphatic Diseases|Lymphangitis|Osteomyelitis|Otitis Media|Moraxellaceae Infections|Osteomyelitis|O…	Streptococcal Infections	8.13e-10	FDA approved
Aclam	Abdominal discomfort|Abdominal pain|Abdominal pain upper|Abnormal behaviour|Acute generalised exanthematous pustulosis|Acute respiratory distress syndrome|Ageusia|Agitation|Agranulocytosis|Alanine aminotransferase increased|Albumin urine present|Alopecia|Anaemia|Anaphylactoid reaction|Angioedema|Angiopathy|Decreased appetite|Anxiety|Arthralgia|Arthritis|Aspartate aminotransferase increased|Asthen…	Abscess|Pneumonia, Bacterial|Skin Diseases, Bacterial|Urinary Tract Infections|Bone Diseases, Infectious|Bronchitis|Cellulitis|Suppuration|Cystitis|Urinary Bladder Diseases|Enterobacteriaceae Infections|Reproductive Tract Infections|Pasteurellaceae Infections|Laryngitis|Respiratory Tract Infections|Lymphatic Diseases|Lymphangitis|Osteomyelitis|Otitis Media|Moraxellaceae Infections|Osteomyelitis|O…	Pharyngitis	3.35e-07	FDA approved
Aclam	Abdominal discomfort|Abdominal pain|Abdominal pain upper|Abnormal behaviour|Acute generalised exanthematous pustulosis|Acute respiratory distress syndrome|Ageusia|Agitation|Agranulocytosis|Alanine aminotransferase increased|Albumin urine present|Alopecia|Anaemia|Anaphylactoid reaction|Angioedema|Angiopathy|Decreased appetite|Anxiety|Arthralgia|Arthritis|Aspartate aminotransferase increased|Asthen…	Abscess|Pneumonia, Bacterial|Skin Diseases, Bacterial|Urinary Tract Infections|Bone Diseases, Infectious|Bronchitis|Cellulitis|Suppuration|Cystitis|Urinary Bladder Diseases|Enterobacteriaceae Infections|Reproductive Tract Infections|Pasteurellaceae Infections|Laryngitis|Respiratory Tract Infections|Lymphatic Diseases|Lymphangitis|Osteomyelitis|Otitis Media|Moraxellaceae Infections|Osteomyelitis|O…	Tonsillitis	3.9e-08	FDA approved
Aclam	Abdominal discomfort|Abdominal pain|Abdominal pain upper|Abnormal behaviour|Acute generalised exanthematous pustulosis|Acute respiratory distress syndrome|Ageusia|Agitation|Agranulocytosis|Alanine aminotransferase increased|Albumin urine present|Alopecia|Anaemia|Anaphylactoid reaction|Angioedema|Angiopathy|Decreased appetite|Anxiety|Arthralgia|Arthritis|Aspartate aminotransferase increased|Asthen…	Abscess|Pneumonia, Bacterial|Skin Diseases, Bacterial|Urinary Tract Infections|Bone Diseases, Infectious|Bronchitis|Cellulitis|Suppuration|Cystitis|Urinary Bladder Diseases|Enterobacteriaceae Infections|Reproductive Tract Infections|Pasteurellaceae Infections|Laryngitis|Respiratory Tract Infections|Lymphatic Diseases|Lymphangitis|Osteomyelitis|Otitis Media|Moraxellaceae Infections|Osteomyelitis|O…	Urinary Tract Infections	1.59e-08	FDA approved
Aclam	Abdominal discomfort|Abdominal pain|Abdominal pain upper|Abnormal behaviour|Acute generalised exanthematous pustulosis|Acute respiratory distress syndrome|Ageusia|Agitation|Agranulocytosis|Alanine aminotransferase increased|Albumin urine present|Alopecia|Anaemia|Anaphylactoid reaction|Angioedema|Angiopathy|Decreased appetite|Anxiety|Arthralgia|Arthritis|Aspartate aminotransferase increased|Asthen…	Abscess|Pneumonia, Bacterial|Skin Diseases, Bacterial|Urinary Tract Infections|Bone Diseases, Infectious|Bronchitis|Cellulitis|Suppuration|Cystitis|Urinary Bladder Diseases|Enterobacteriaceae Infections|Reproductive Tract Infections|Pasteurellaceae Infections|Laryngitis|Respiratory Tract Infections|Lymphatic Diseases|Lymphangitis|Osteomyelitis|Otitis Media|Moraxellaceae Infections|Osteomyelitis|O…	Pneumonia, Bacterial	7.43e-09	FDA approved
Aclam	Abdominal discomfort|Abdominal pain|Abdominal pain upper|Abnormal behaviour|Acute generalised exanthematous pustulosis|Acute respiratory distress syndrome|Ageusia|Agitation|Agranulocytosis|Alanine aminotransferase increased|Albumin urine present|Alopecia|Anaemia|Anaphylactoid reaction|Angioedema|Angiopathy|Decreased appetite|Anxiety|Arthralgia|Arthritis|Aspartate aminotransferase increased|Asthen…	Abscess|Pneumonia, Bacterial|Skin Diseases, Bacterial|Urinary Tract Infections|Bone Diseases, Infectious|Bronchitis|Cellulitis|Suppuration|Cystitis|Urinary Bladder Diseases|Enterobacteriaceae Infections|Reproductive Tract Infections|Pasteurellaceae Infections|Laryngitis|Respiratory Tract Infections|Lymphatic Diseases|Lymphangitis|Osteomyelitis|Otitis Media|Moraxellaceae Infections|Osteomyelitis|O…	Staphylococcal Infections	3.27e-08	FDA approved
Aclam	Abdominal discomfort|Abdominal pain|Abdominal pain upper|Abnormal behaviour|Acute generalised exanthematous pustulosis|Acute respiratory distress syndrome|Ageusia|Agitation|Agranulocytosis|Alanine aminotransferase increased|Albumin urine present|Alopecia|Anaemia|Anaphylactoid reaction|Angioedema|Angiopathy|Decreased appetite|Anxiety|Arthralgia|Arthritis|Aspartate aminotransferase increased|Asthen…	Abscess|Pneumonia, Bacterial|Skin Diseases, Bacterial|Urinary Tract Infections|Bone Diseases, Infectious|Bronchitis|Cellulitis|Suppuration|Cystitis|Urinary Bladder Diseases|Enterobacteriaceae Infections|Reproductive Tract Infections|Pasteurellaceae Infections|Laryngitis|Respiratory Tract Infections|Lymphatic Diseases|Lymphangitis|Osteomyelitis|Otitis Media|Moraxellaceae Infections|Osteomyelitis|O…	Sinusitis	1.22e-07	FDA approved
Aclam	Abdominal discomfort|Abdominal pain|Abdominal pain upper|Abnormal behaviour|Acute generalised exanthematous pustulosis|Acute respiratory distress syndrome|Ageusia|Agitation|Agranulocytosis|Alanine aminotransferase increased|Albumin urine present|Alopecia|Anaemia|Anaphylactoid reaction|Angioedema|Angiopathy|Decreased appetite|Anxiety|Arthralgia|Arthritis|Aspartate aminotransferase increased|Asthen…	Abscess|Pneumonia, Bacterial|Skin Diseases, Bacterial|Urinary Tract Infections|Bone Diseases, Infectious|Bronchitis|Cellulitis|Suppuration|Cystitis|Urinary Bladder Diseases|Enterobacteriaceae Infections|Reproductive Tract Infections|Pasteurellaceae Infections|Laryngitis|Respiratory Tract Infections|Lymphatic Diseases|Lymphangitis|Osteomyelitis|Otitis Media|Moraxellaceae Infections|Osteomyelitis|O…	Bacterial Infections	1.34e-11	FDA approved
Aclam	Abdominal discomfort|Abdominal pain|Abdominal pain upper|Abnormal behaviour|Acute generalised exanthematous pustulosis|Acute respiratory distress syndrome|Ageusia|Agitation|Agranulocytosis|Alanine aminotransferase increased|Albumin urine present|Alopecia|Anaemia|Anaphylactoid reaction|Angioedema|Angiopathy|Decreased appetite|Anxiety|Arthralgia|Arthritis|Aspartate aminotransferase increased|Asthen…	Abscess|Pneumonia, Bacterial|Skin Diseases, Bacterial|Urinary Tract Infections|Bone Diseases, Infectious|Bronchitis|Cellulitis|Suppuration|Cystitis|Urinary Bladder Diseases|Enterobacteriaceae Infections|Reproductive Tract Infections|Pasteurellaceae Infections|Laryngitis|Respiratory Tract Infections|Lymphatic Diseases|Lymphangitis|Osteomyelitis|Otitis Media|Moraxellaceae Infections|Osteomyelitis|O…	Pasteurellaceae Infections	7.37e-08	FDA approved
Aclam	Abdominal discomfort|Abdominal pain|Abdominal pain upper|Abnormal behaviour|Acute generalised exanthematous pustulosis|Acute respiratory distress syndrome|Ageusia|Agitation|Agranulocytosis|Alanine aminotransferase increased|Albumin urine present|Alopecia|Anaemia|Anaphylactoid reaction|Angioedema|Angiopathy|Decreased appetite|Anxiety|Arthralgia|Arthritis|Aspartate aminotransferase increased|Asthen…	Abscess|Pneumonia, Bacterial|Skin Diseases, Bacterial|Urinary Tract Infections|Bone Diseases, Infectious|Bronchitis|Cellulitis|Suppuration|Cystitis|Urinary Bladder Diseases|Enterobacteriaceae Infections|Reproductive Tract Infections|Pasteurellaceae Infections|Laryngitis|Respiratory Tract Infections|Lymphatic Diseases|Lymphangitis|Osteomyelitis|Otitis Media|Moraxellaceae Infections|Osteomyelitis|O…	Otitis Media	1.04e-06	FDA approved
Aclam	Abdominal discomfort|Abdominal pain|Abdominal pain upper|Abnormal behaviour|Acute generalised exanthematous pustulosis|Acute respiratory distress syndrome|Ageusia|Agitation|Agranulocytosis|Alanine aminotransferase increased|Albumin urine present|Alopecia|Anaemia|Anaphylactoid reaction|Angioedema|Angiopathy|Decreased appetite|Anxiety|Arthralgia|Arthritis|Aspartate aminotransferase increased|Asthen…	Abscess|Pneumonia, Bacterial|Skin Diseases, Bacterial|Urinary Tract Infections|Bone Diseases, Infectious|Bronchitis|Cellulitis|Suppuration|Cystitis|Urinary Bladder Diseases|Enterobacteriaceae Infections|Reproductive Tract Infections|Pasteurellaceae Infections|Laryngitis|Respiratory Tract Infections|Lymphatic Diseases|Lymphangitis|Osteomyelitis|Otitis Media|Moraxellaceae Infections|Osteomyelitis|O…	Pneumonia	2.51e-06	FDA approved
Boestrol	Abdominal distension|Abdominal mass|Abdominal pain|Abdominal tenderness|Abortion spontaneous|Alopecia|Amenorrhoea|Decreased appetite|Antithrombin III decreased|Autoimmune disorder|Blood folate decreased|Blood parathyroid hormone increased|Blood pressure increased|Bone development abnormal|Breast cancer|Breast discharge|Breast enlargement|Breast tenderness|Bromosulphthalein test abnormal|Cardiovas…	Contraception	Hypogonadism	7.22e-07	Unknown
Daquiran	Abdominal discomfort|Abdominal distension|Abdominal mass|Abdominal neoplasm|Abdominal pain|Abdominal pain upper|Abnormal behaviour|Abnormal dreams|Abscess|Accommodation disorder|Acne|Acute tonsillitis|Adenocarcinoma|Adenoma benign|Advanced sleep phase|Affect lability|Ageusia|Aggression|Agitation|Agranulocytosis|Akathisia|Akinesia|Alanine aminotransferase increased|Alopecia|Amaurosis fugax|Amenorr…	Basal Ganglia Diseases|Parkinsonian Disorders|Parkinson Disease|Sleep Disorders, Intrinsic|Restless Legs Syndrome	Depressive Disorder, Major	1.28e-07	FDA approved	PMID: 10770475
Daquiran	Abdominal discomfort|Abdominal distension|Abdominal mass|Abdominal neoplasm|Abdominal pain|Abdominal pain upper|Abnormal behaviour|Abnormal dreams|Abscess|Accommodation disorder|Acne|Acute tonsillitis|Adenocarcinoma|Adenoma benign|Advanced sleep phase|Affect lability|Ageusia|Aggression|Agitation|Agranulocytosis|Akathisia|Akinesia|Alanine aminotransferase increased|Alopecia|Amaurosis fugax|Amenorr…	Basal Ganglia Diseases|Parkinsonian Disorders|Parkinson Disease|Sleep Disorders, Intrinsic|Restless Legs Syndrome	Depressive Disorder	2.56e-07	Unknown
Cyclofem	Abdominal mass|Abdominal pain|Acne|Affect lability|Alanine aminotransferase increased|Alopecia|Amenorrhoea|Anaemia|Angina pectoris|Anxiety|Apolipoprotein decreased|Appetite disorder|Arterial thrombosis|Aspartate aminotransferase abnormal|Asthenia|Blood alkaline phosphatase increased|Blood bilirubin abnormal|Blood cholesterol decreased|Blood prolactin increased|Blood triglycerides decreased|Breast…	Contraception	Acneiform Eruptions	1.43e-06	Unknown
Cyclofem	Abdominal mass|Abdominal pain|Acne|Affect lability|Alanine aminotransferase increased|Alopecia|Amenorrhoea|Anaemia|Angina pectoris|Anxiety|Apolipoprotein decreased|Appetite disorder|Arterial thrombosis|Aspartate aminotransferase abnormal|Asthenia|Blood alkaline phosphatase increased|Blood bilirubin abnormal|Blood cholesterol decreased|Blood prolactin increased|Blood triglycerides decreased|Breast…	Contraception	Acne Vulgaris	1.43e-06	Unknown
Cyclofem	Abdominal mass|Abdominal pain|Acne|Affect lability|Alanine aminotransferase increased|Alopecia|Amenorrhoea|Anaemia|Angina pectoris|Anxiety|Apolipoprotein decreased|Appetite disorder|Arterial thrombosis|Aspartate aminotransferase abnormal|Asthenia|Blood alkaline phosphatase increased|Blood bilirubin abnormal|Blood cholesterol decreased|Blood prolactin increased|Blood triglycerides decreased|Breast…	Contraception	Contraception	1.56e-12	FDA approved
Anikef	Abdominal discomfort|Abdominal pain|Abdominal pain upper|Activated partial thromboplastin time prolonged|Agranulocytosis|Alanine aminotransferase increased|Alcohol intolerance|Anaemia|Anaemia haemolytic autoimmune|Anaphylactic reaction|Anaphylactic shock|Angioedema|Decreased appetite|Aplastic anaemia|Arthralgia|Aspartate aminotransferase increased|Asthenia|Asthma|Blood alkaline phosphatase increa…	Abscess|Suppuration|Bronchiolitis|Bronchitis|Bacterial Infections|Meningitis, Bacterial|Central Nervous System Bacterial Infections|Meningitis|Pneumonia, Bacterial|Respiratory Tract Infections|Skin Diseases, Bacterial|Urinary Tract Infections|Bone Diseases, Infectious|Borrelia Infections|Tick-Borne Diseases|Bronchiectasis|Bronchitis|Cellulitis|Suppuration|Uterine Diseases|Bronchitis, Chronic|Bron…	Respiratory Tract Infections	4.14e-14	FDA approved
Anikef	Abdominal discomfort|Abdominal pain|Abdominal pain upper|Activated partial thromboplastin time prolonged|Agranulocytosis|Alanine aminotransferase increased|Alcohol intolerance|Anaemia|Anaemia haemolytic autoimmune|Anaphylactic reaction|Anaphylactic shock|Angioedema|Decreased appetite|Aplastic anaemia|Arthralgia|Aspartate aminotransferase increased|Asthenia|Asthma|Blood alkaline phosphatase increa…	Abscess|Suppuration|Bronchiolitis|Bronchitis|Bacterial Infections|Meningitis, Bacterial|Central Nervous System Bacterial Infections|Meningitis|Pneumonia, Bacterial|Respiratory Tract Infections|Skin Diseases, Bacterial|Urinary Tract Infections|Bone Diseases, Infectious|Borrelia Infections|Tick-Borne Diseases|Bronchiectasis|Bronchitis|Cellulitis|Suppuration|Uterine Diseases|Bronchitis, Chronic|Bron…	Urinary Tract Infections	1.05e-10	FDA approved
Anikef	Abdominal discomfort|Abdominal pain|Abdominal pain upper|Activated partial thromboplastin time prolonged|Agranulocytosis|Alanine aminotransferase increased|Alcohol intolerance|Anaemia|Anaemia haemolytic autoimmune|Anaphylactic reaction|Anaphylactic shock|Angioedema|Decreased appetite|Aplastic anaemia|Arthralgia|Aspartate aminotransferase increased|Asthenia|Asthma|Blood alkaline phosphatase increa…	Abscess|Suppuration|Bronchiolitis|Bronchitis|Bacterial Infections|Meningitis, Bacterial|Central Nervous System Bacterial Infections|Meningitis|Pneumonia, Bacterial|Respiratory Tract Infections|Skin Diseases, Bacterial|Urinary Tract Infections|Bone Diseases, Infectious|Borrelia Infections|Tick-Borne Diseases|Bronchiectasis|Bronchitis|Cellulitis|Suppuration|Uterine Diseases|Bronchitis, Chronic|Bron…	Infection	1.04e-09	FDA approved
Anikef	Abdominal discomfort|Abdominal pain|Abdominal pain upper|Activated partial thromboplastin time prolonged|Agranulocytosis|Alanine aminotransferase increased|Alcohol intolerance|Anaemia|Anaemia haemolytic autoimmune|Anaphylactic reaction|Anaphylactic shock|Angioedema|Decreased appetite|Aplastic anaemia|Arthralgia|Aspartate aminotransferase increased|Asthenia|Asthma|Blood alkaline phosphatase increa…	Abscess|Suppuration|Bronchiolitis|Bronchitis|Bacterial Infections|Meningitis, Bacterial|Central Nervous System Bacterial Infections|Meningitis|Pneumonia, Bacterial|Respiratory Tract Infections|Skin Diseases, Bacterial|Urinary Tract Infections|Bone Diseases, Infectious|Borrelia Infections|Tick-Borne Diseases|Bronchiectasis|Bronchitis|Cellulitis|Suppuration|Uterine Diseases|Bronchitis, Chronic|Bron…	Bacterial Infections	1.04e-06	FDA approved
Anikef	Abdominal discomfort|Abdominal pain|Abdominal pain upper|Activated partial thromboplastin time prolonged|Agranulocytosis|Alanine aminotransferase increased|Alcohol intolerance|Anaemia|Anaemia haemolytic autoimmune|Anaphylactic reaction|Anaphylactic shock|Angioedema|Decreased appetite|Aplastic anaemia|Arthralgia|Aspartate aminotransferase increased|Asthenia|Asthma|Blood alkaline phosphatase increa…	Abscess|Suppuration|Bronchiolitis|Bronchitis|Bacterial Infections|Meningitis, Bacterial|Central Nervous System Bacterial Infections|Meningitis|Pneumonia, Bacterial|Respiratory Tract Infections|Skin Diseases, Bacterial|Urinary Tract Infections|Bone Diseases, Infectious|Borrelia Infections|Tick-Borne Diseases|Bronchiectasis|Bronchitis|Cellulitis|Suppuration|Uterine Diseases|Bronchitis, Chronic|Bron…	Otitis Media	9.41e-06	FDA approved
Orap	Abdominal discomfort|Abdominal pain|Abnormal behaviour|Abnormal dreams|Accommodation disorder|Acute respiratory distress syndrome|Acute respiratory failure|Aggression|Agitation|Agranulocytosis|Akathisia|Akinesia|Albumin urine present|Amenorrhoea|Angioedema|Decreased appetite|Anticholinergic syndrome|Antiphospholipid syndrome|Anxiety|Appetite disorder|Areflexia|Arrhythmia|Aspartate aminotransferas…	Anorexia Nervosa|Anxiety Disorders|Basal Ganglia Diseases|Basal Ganglia Diseases|Dementia|Dyskinesias|Huntington Disease|Neuralgia|Pain|Schizophrenia|Psychotic Disorders	Schizophrenia	2.39e-21	FDA approved
Orap	Abdominal discomfort|Abdominal pain|Abnormal behaviour|Abnormal dreams|Accommodation disorder|Acute respiratory distress syndrome|Acute respiratory failure|Aggression|Agitation|Agranulocytosis|Akathisia|Akinesia|Albumin urine present|Amenorrhoea|Angioedema|Decreased appetite|Anticholinergic syndrome|Antiphospholipid syndrome|Anxiety|Appetite disorder|Areflexia|Arrhythmia|Aspartate aminotransferas…	Anorexia Nervosa|Anxiety Disorders|Basal Ganglia Diseases|Basal Ganglia Diseases|Dementia|Dyskinesias|Huntington Disease|Neuralgia|Pain|Schizophrenia|Psychotic Disorders	Depressive Disorder, Major	2.63e-09	Unknown
Orap	Abdominal discomfort|Abdominal pain|Abnormal behaviour|Abnormal dreams|Accommodation disorder|Acute respiratory distress syndrome|Acute respiratory failure|Aggression|Agitation|Agranulocytosis|Akathisia|Akinesia|Albumin urine present|Amenorrhoea|Angioedema|Decreased appetite|Anticholinergic syndrome|Antiphospholipid syndrome|Anxiety|Appetite disorder|Areflexia|Arrhythmia|Aspartate aminotransferas…	Anorexia Nervosa|Anxiety Disorders|Basal Ganglia Diseases|Basal Ganglia Diseases|Dementia|Dyskinesias|Huntington Disease|Neuralgia|Pain|Schizophrenia|Psychotic Disorders	Psychotic Disorders	6.08e-10	FDA approved
Alvesco	Abdominal pain|Abdominal pain upper|Abnormal behaviour|Adrenal suppression|Alanine aminotransferase increased|Angioedema|Anxiety|Arthralgia|Aspartate aminotransferase increased|Asthma|Back pain|Basophil count decreased|Blood albumin increased|Blood alkaline phosphatase decreased|Blood alkaline phosphatase increased|Blood calcium increased|Blood cholesterol decreased|Blood cholesterol increased|Bl…	Asthma|Respiratory Hypersensitivity|Rhinitis, Allergic, Perennial|Respiratory Hypersensitivity|Rhinitis, Allergic, Seasonal|Respiratory Hypersensitivity	Asthma	8.59e-07	FDA approved
Alvesco	Abdominal pain|Abdominal pain upper|Abnormal behaviour|Adrenal suppression|Alanine aminotransferase increased|Angioedema|Anxiety|Arthralgia|Aspartate aminotransferase increased|Asthma|Back pain|Basophil count decreased|Blood albumin increased|Blood alkaline phosphatase decreased|Blood alkaline phosphatase increased|Blood calcium increased|Blood cholesterol decreased|Blood cholesterol increased|Bl…	Asthma|Respiratory Hypersensitivity|Rhinitis, Allergic, Perennial|Respiratory Hypersensitivity|Rhinitis, Allergic, Seasonal|Respiratory Hypersensitivity	Respiratory Hypersensitivity	5.67e-06	FDA approved
Calibene	Abdominal pain upper|Agranulocytosis|Angioedema|Aplastic anaemia|Bronchospasm|Confusional state|Dermatitis atopic|Duodenal ulcer|Eye disorder|Gastric disorder|Gastric ulcer|Gastrointestinal haemorrhage|Glomerulonephritis|Haematemesis|Haemolytic anaemia|Haemorrhage|Headache|Hepatotoxicity|Hyperkalaemia|Hypersensitivity|Hypertension|Hyponatraemia|Intestinal perforation|Malaise|Melaena|Tubulointerst…	Arthritis, Rheumatoid	Spondylitis, Ankylosing	1.43e-07	Unknown
Calibene	Abdominal pain upper|Agranulocytosis|Angioedema|Aplastic anaemia|Bronchospasm|Confusional state|Dermatitis atopic|Duodenal ulcer|Eye disorder|Gastric disorder|Gastric ulcer|Gastrointestinal haemorrhage|Glomerulonephritis|Haematemesis|Haemolytic anaemia|Haemorrhage|Headache|Hepatotoxicity|Hyperkalaemia|Hypersensitivity|Hypertension|Hyponatraemia|Intestinal perforation|Malaise|Melaena|Tubulointerst…	Arthritis, Rheumatoid	Spondylarthritis	1.99e-07	Unknown
Calibene	Abdominal pain upper|Agranulocytosis|Angioedema|Aplastic anaemia|Bronchospasm|Confusional state|Dermatitis atopic|Duodenal ulcer|Eye disorder|Gastric disorder|Gastric ulcer|Gastrointestinal haemorrhage|Glomerulonephritis|Haematemesis|Haemolytic anaemia|Haemorrhage|Headache|Hepatotoxicity|Hyperkalaemia|Hypersensitivity|Hypertension|Hyponatraemia|Intestinal perforation|Malaise|Melaena|Tubulointerst…	Arthritis, Rheumatoid	Osteoarthritis	3.74e-13	FDA approved
Calibene	Abdominal pain upper|Agranulocytosis|Angioedema|Aplastic anaemia|Bronchospasm|Confusional state|Dermatitis atopic|Duodenal ulcer|Eye disorder|Gastric disorder|Gastric ulcer|Gastrointestinal haemorrhage|Glomerulonephritis|Haematemesis|Haemolytic anaemia|Haemorrhage|Headache|Hepatotoxicity|Hyperkalaemia|Hypersensitivity|Hypertension|Hyponatraemia|Intestinal perforation|Malaise|Melaena|Tubulointerst…	Arthritis, Rheumatoid	Arthritis, Rheumatoid	7.34e-17	FDA approved
Calibene	Abdominal pain upper|Agranulocytosis|Angioedema|Aplastic anaemia|Bronchospasm|Confusional state|Dermatitis atopic|Duodenal ulcer|Eye disorder|Gastric disorder|Gastric ulcer|Gastrointestinal haemorrhage|Glomerulonephritis|Haematemesis|Haemolytic anaemia|Haemorrhage|Headache|Hepatotoxicity|Hyperkalaemia|Hypersensitivity|Hypertension|Hyponatraemia|Intestinal perforation|Malaise|Melaena|Tubulointerst…	Arthritis, Rheumatoid	Spondylitis	1.99e-07	Unknown
Calibene	Abdominal pain upper|Agranulocytosis|Angioedema|Aplastic anaemia|Bronchospasm|Confusional state|Dermatitis atopic|Duodenal ulcer|Eye disorder|Gastric disorder|Gastric ulcer|Gastrointestinal haemorrhage|Glomerulonephritis|Haematemesis|Haemolytic anaemia|Haemorrhage|Headache|Hepatotoxicity|Hyperkalaemia|Hypersensitivity|Hypertension|Hyponatraemia|Intestinal perforation|Malaise|Melaena|Tubulointerst…	Arthritis, Rheumatoid	Purine-Pyrimidine Metabolism, Inborn Errors	7.1e-07	Unknown
Calibene	Abdominal pain upper|Agranulocytosis|Angioedema|Aplastic anaemia|Bronchospasm|Confusional state|Dermatitis atopic|Duodenal ulcer|Eye disorder|Gastric disorder|Gastric ulcer|Gastrointestinal haemorrhage|Glomerulonephritis|Haematemesis|Haemolytic anaemia|Haemorrhage|Headache|Hepatotoxicity|Hyperkalaemia|Hypersensitivity|Hypertension|Hyponatraemia|Intestinal perforation|Malaise|Melaena|Tubulointerst…	Arthritis, Rheumatoid	Pain	3.17e-11	Unknown
Calibene	Abdominal pain upper|Agranulocytosis|Angioedema|Aplastic anaemia|Bronchospasm|Confusional state|Dermatitis atopic|Duodenal ulcer|Eye disorder|Gastric disorder|Gastric ulcer|Gastrointestinal haemorrhage|Glomerulonephritis|Haematemesis|Haemolytic anaemia|Haemorrhage|Headache|Hepatotoxicity|Hyperkalaemia|Hypersensitivity|Hypertension|Hyponatraemia|Intestinal perforation|Malaise|Melaena|Tubulointerst…	Arthritis, Rheumatoid	Inflammation	2.74e-30	Unknown
Calibene	Abdominal pain upper|Agranulocytosis|Angioedema|Aplastic anaemia|Bronchospasm|Confusional state|Dermatitis atopic|Duodenal ulcer|Eye disorder|Gastric disorder|Gastric ulcer|Gastrointestinal haemorrhage|Glomerulonephritis|Haematemesis|Haemolytic anaemia|Haemorrhage|Headache|Hepatotoxicity|Hyperkalaemia|Hypersensitivity|Hypertension|Hyponatraemia|Intestinal perforation|Malaise|Melaena|Tubulointerst…	Arthritis, Rheumatoid	Gout	7.1e-07	FDA approved
Apo-Timop	Abdominal pain|Abnormal sensation in eye|Angina pectoris|Anterior chamber cell|Anterior chamber flare|Anterior chamber inflammation|Anterior chamber pigmentation|Anxiety|Application site reaction|Arrhythmia|Arthralgia|Arthritis|Asthenia|Asthenopia|Asthma|Back pain|Blepharitis|Blindness|Blood pressure decreased|Blood pressure increased|Bradycardia|Bronchitis|Bronchospasm|Cataract|Chest pain|Chills…	Glaucoma|Ocular Hypertension|Glaucoma, Open-Angle	Glaucoma	3.16e-14	FDA approved
Apo-Timop	Abdominal pain|Abnormal sensation in eye|Angina pectoris|Anterior chamber cell|Anterior chamber flare|Anterior chamber inflammation|Anterior chamber pigmentation|Anxiety|Application site reaction|Arrhythmia|Arthralgia|Arthritis|Asthenia|Asthenopia|Asthma|Back pain|Blepharitis|Blindness|Blood pressure decreased|Blood pressure increased|Bradycardia|Bronchitis|Bronchospasm|Cataract|Chest pain|Chills…	Glaucoma|Ocular Hypertension|Glaucoma, Open-Angle	Ocular Hypertension	1.79e-09	FDA approved
Adipex-P	Abdominal discomfort|Abdominal pain|Abortion spontaneous|Aggression|Anaemia|Angina pectoris|Decreased appetite|Aortic valve incompetence|Arrhythmia|Back pain|Blood pressure increased|Cardiac valve disease|Cardiovascular disorder|Cerebral ischaemia|Chapped lips|Cheilitis|Circulatory collapse|Clonus|Coagulation time|Colitis ischaemic|Coma|Confusional state|Constipation|Contusion|Convulsion|Dependen…	Obesity|Overweight	Overweight	3e-11	FDA approved
Adipex-P	Abdominal discomfort|Abdominal pain|Abortion spontaneous|Aggression|Anaemia|Angina pectoris|Decreased appetite|Aortic valve incompetence|Arrhythmia|Back pain|Blood pressure increased|Cardiac valve disease|Cardiovascular disorder|Cerebral ischaemia|Chapped lips|Cheilitis|Circulatory collapse|Clonus|Coagulation time|Colitis ischaemic|Coma|Confusional state|Constipation|Contusion|Convulsion|Dependen…	Obesity|Overweight	Obesity	4.2e-11	FDA approved
Cerepax	Abdominal discomfort|Abnormal behaviour|Abnormal dreams|Aggression|Agitation|Amnesia|Decreased appetite|Antisocial behaviour|Anxiety|Asthenia|Back pain|Balance disorder|Blood albumin decreased|Blood alkaline phosphatase decreased|Blood pressure orthostatic increased|Blood pressure systolic decreased|Blood uric acid decreased|Body temperature decreased|Bradycardia|Chest pain|Clumsiness|Cognitive d…	Anxiety Disorders|Sleep Disorders, Intrinsic	Anxiety Disorders	3.71e-11	FDA approved
Antagonil	Abdominal distension|Abdominal pain|Abdominal pain upper|Abnormal dreams|Affect lability|Alanine aminotransferase increased|Angina pectoris|Anxiety|Arthralgia|Arthritis|Aspartate aminotransferase increased|Asthenia|Atrial fibrillation|Atrioventricular block|Atrioventricular block first degree|Back pain|Blood alkaline phosphatase increased|Blood bilirubin increased|Blood lactate dehydrogenase incr…	Angina Pectoris|Chest Pain|Hypertension	Angina Pectoris	1.35e-08	FDA approved
Antagonil	Abdominal distension|Abdominal pain|Abdominal pain upper|Abnormal dreams|Affect lability|Alanine aminotransferase increased|Angina pectoris|Anxiety|Arthralgia|Arthritis|Aspartate aminotransferase increased|Asthenia|Atrial fibrillation|Atrioventricular block|Atrioventricular block first degree|Back pain|Blood alkaline phosphatase increased|Blood bilirubin increased|Blood lactate dehydrogenase incr…	Angina Pectoris|Chest Pain|Hypertension	Chest Pain	1.35e-08	FDA approved
Antagonil	Abdominal distension|Abdominal pain|Abdominal pain upper|Abnormal dreams|Affect lability|Alanine aminotransferase increased|Angina pectoris|Anxiety|Arthralgia|Arthritis|Aspartate aminotransferase increased|Asthenia|Atrial fibrillation|Atrioventricular block|Atrioventricular block first degree|Back pain|Blood alkaline phosphatase increased|Blood bilirubin increased|Blood lactate dehydrogenase incr…	Angina Pectoris|Chest Pain|Hypertension	Hypertension	3.95e-20	FDA approved
Pegasys	Abdominal pain|Abscess|Aggression|Alanine aminotransferase increased|Alopecia|Anaemia|Anaphylactic shock|Angina pectoris|Decreased appetite|Antibody test positive|Anxiety|Aplasia pure red cell|Aplastic anaemia|Appendicitis|Arrhythmia|Arrhythmia supraventricular|Arthralgia|Asthenia|Atrial fibrillation|Autoantibody positive|Autoimmune disorder|Autoimmune hepatitis|Back pain|Bacterial infection|Blin…	Hepatitis C|Hepatitis, Viral, Human|Hepatitis C, Chronic|Hepatitis C|Hepatitis, Chronic|Hepatitis, Viral, Human|Hepatitis B|Hepatitis, Viral, Human|Hepatitis B|Hepatitis B, Chronic|Hepatitis, Chronic|Hepatitis, Viral, Human|Liver Cirrhosis	Hepatitis C, Chronic	5.15e-06	FDA approved
Pegasys	Abdominal pain|Abscess|Aggression|Alanine aminotransferase increased|Alopecia|Anaemia|Anaphylactic shock|Angina pectoris|Decreased appetite|Antibody test positive|Anxiety|Aplasia pure red cell|Aplastic anaemia|Appendicitis|Arrhythmia|Arrhythmia supraventricular|Arthralgia|Asthenia|Atrial fibrillation|Autoantibody positive|Autoimmune disorder|Autoimmune hepatitis|Back pain|Bacterial infection|Blin…	Hepatitis C|Hepatitis, Viral, Human|Hepatitis C, Chronic|Hepatitis C|Hepatitis, Chronic|Hepatitis, Viral, Human|Hepatitis B|Hepatitis, Viral, Human|Hepatitis B|Hepatitis B, Chronic|Hepatitis, Chronic|Hepatitis, Viral, Human|Liver Cirrhosis	Hepatitis C	8.5e-06	FDA approved
Admon	Abdominal pain|Abdominal pain upper|Acne|Affect lability|Agitation|Alanine aminotransferase increased|Anaemia|Angina pectoris|Decreased appetite|Anxiety|Apathy|Arrhythmia|Arthralgia|Aspartate aminotransferase increased|Asthenia|Atrial fibrillation|Atrioventricular block|Back pain|Blepharospasm|Blood alkaline phosphatase increased|Blood bilirubin increased|Blood glucose increased|Blood lactate deh…	Dementia|Alzheimer Disease|Cerebrovascular Disorders|Intracranial Hemorrhages|Cerebrovascular Disorders|Stroke|Cerebrovascular Disorders|Brain Ischemia	Angina Pectoris	1.36e-06	Unknown
Admon	Abdominal pain|Abdominal pain upper|Acne|Affect lability|Agitation|Alanine aminotransferase increased|Anaemia|Angina pectoris|Decreased appetite|Anxiety|Apathy|Arrhythmia|Arthralgia|Aspartate aminotransferase increased|Asthenia|Atrial fibrillation|Atrioventricular block|Back pain|Blepharospasm|Blood alkaline phosphatase increased|Blood bilirubin increased|Blood glucose increased|Blood lactate deh…	Dementia|Alzheimer Disease|Cerebrovascular Disorders|Intracranial Hemorrhages|Cerebrovascular Disorders|Stroke|Cerebrovascular Disorders|Brain Ischemia	Chest Pain	1.36e-06	Unknown
Admon	Abdominal pain|Abdominal pain upper|Acne|Affect lability|Agitation|Alanine aminotransferase increased|Anaemia|Angina pectoris|Decreased appetite|Anxiety|Apathy|Arrhythmia|Arthralgia|Aspartate aminotransferase increased|Asthenia|Atrial fibrillation|Atrioventricular block|Back pain|Blepharospasm|Blood alkaline phosphatase increased|Blood bilirubin increased|Blood glucose increased|Blood lactate deh…	Dementia|Alzheimer Disease|Cerebrovascular Disorders|Intracranial Hemorrhages|Cerebrovascular Disorders|Stroke|Cerebrovascular Disorders|Brain Ischemia	Hypertension	1.6e-10	FDA approved
Diademil	Abdominal discomfort|Agranulocytosis|Alkalosis hypochloraemic|Ammonia increased|Anaphylactic reaction|Anaphylactoid reaction|Decreased appetite|Aplastic anaemia|Arrhythmia|Asthenia|Blood potassium decreased|Blood urea increased|Blood uric acid increased|Blood zinc decreased|Cerebral ischaemia|Cholecystitis|Coma|Constipation|Cutaneous vasculitis|Dehydration|Dermatitis contact|Diarrhoea|Dizziness|D…	Edema|Hypertension	Hypertension	9.52e-20	FDA approved
Diademil	Abdominal discomfort|Agranulocytosis|Alkalosis hypochloraemic|Ammonia increased|Anaphylactic reaction|Anaphylactoid reaction|Decreased appetite|Aplastic anaemia|Arrhythmia|Asthenia|Blood potassium decreased|Blood urea increased|Blood uric acid increased|Blood zinc decreased|Cerebral ischaemia|Cholecystitis|Coma|Constipation|Cutaneous vasculitis|Dehydration|Dermatitis contact|Diarrhoea|Dizziness|D…	Edema|Hypertension	Edema	5.56e-17	FDA approved
Astemisan	Abdominal pain|Abdominal pain upper|Abortion spontaneous|Affect lability|Aggression|Agitation|Agranulocytosis|Alanine aminotransferase decreased|Alanine aminotransferase increased|Angioedema|Decreased appetite|Anticholinergic syndrome|Anxiety|Aphonia|Aplastic anaemia|Arrhythmia|Arthralgia|Arthropathy|Aspartate aminotransferase increased|Asthenia|Asthma|Azoospermia|Blepharospasm|Blood alkaline pho…	Rhinitis, Allergic, Perennial|Respiratory Hypersensitivity|Urticaria	Rhinitis, Allergic, Perennial	8.2e-06	FDA approved
Imady	Abdominal discomfort|Abdominal pain upper|Agranulocytosis|Analgesic therapy|Angioedema|Aplastic anaemia|Bronchospasm|Burning sensation|Confusional state|Dermatitis|Dermatitis atopic|Dizziness|Duodenal ulcer|Dysuria|Erythema|Eye disorder|Gastric ulcer|Gastrointestinal haemorrhage|Glomerulonephritis|Haematemesis|Haemolytic anaemia|Haemorrhage|Headache|Hepatotoxicity|Hyperkalaemia|Hypersensitivity|H…	Osteoarthritis|Arthritis, Rheumatoid|Hyperuricemia	Spondylitis, Ankylosing	2.19e-08	FDA approved	PMID:6759138
Imady	Abdominal discomfort|Abdominal pain upper|Agranulocytosis|Analgesic therapy|Angioedema|Aplastic anaemia|Bronchospasm|Burning sensation|Confusional state|Dermatitis|Dermatitis atopic|Dizziness|Duodenal ulcer|Dysuria|Erythema|Eye disorder|Gastric ulcer|Gastrointestinal haemorrhage|Glomerulonephritis|Haematemesis|Haemolytic anaemia|Haemorrhage|Headache|Hepatotoxicity|Hyperkalaemia|Hypersensitivity|H…	Osteoarthritis|Arthritis, Rheumatoid|Hyperuricemia	Spondylarthritis	3.15e-08	FDA approved
Imady	Abdominal discomfort|Abdominal pain upper|Agranulocytosis|Analgesic therapy|Angioedema|Aplastic anaemia|Bronchospasm|Burning sensation|Confusional state|Dermatitis|Dermatitis atopic|Dizziness|Duodenal ulcer|Dysuria|Erythema|Eye disorder|Gastric ulcer|Gastrointestinal haemorrhage|Glomerulonephritis|Haematemesis|Haemolytic anaemia|Haemorrhage|Headache|Hepatotoxicity|Hyperkalaemia|Hypersensitivity|H…	Osteoarthritis|Arthritis, Rheumatoid|Hyperuricemia	Osteoarthritis	5.13e-15	FDA approved
Imady	Abdominal discomfort|Abdominal pain upper|Agranulocytosis|Analgesic therapy|Angioedema|Aplastic anaemia|Bronchospasm|Burning sensation|Confusional state|Dermatitis|Dermatitis atopic|Dizziness|Duodenal ulcer|Dysuria|Erythema|Eye disorder|Gastric ulcer|Gastrointestinal haemorrhage|Glomerulonephritis|Haematemesis|Haemolytic anaemia|Haemorrhage|Headache|Hepatotoxicity|Hyperkalaemia|Hypersensitivity|H…	Osteoarthritis|Arthritis, Rheumatoid|Hyperuricemia	Arthritis, Rheumatoid	1.48e-19	FDA approved
Imady	Abdominal discomfort|Abdominal pain upper|Agranulocytosis|Analgesic therapy|Angioedema|Aplastic anaemia|Bronchospasm|Burning sensation|Confusional state|Dermatitis|Dermatitis atopic|Dizziness|Duodenal ulcer|Dysuria|Erythema|Eye disorder|Gastric ulcer|Gastrointestinal haemorrhage|Glomerulonephritis|Haematemesis|Haemolytic anaemia|Haemorrhage|Headache|Hepatotoxicity|Hyperkalaemia|Hypersensitivity|H…	Osteoarthritis|Arthritis, Rheumatoid|Hyperuricemia	Spondylitis	3.15e-08	FDA approved
Imady	Abdominal discomfort|Abdominal pain upper|Agranulocytosis|Analgesic therapy|Angioedema|Aplastic anaemia|Bronchospasm|Burning sensation|Confusional state|Dermatitis|Dermatitis atopic|Dizziness|Duodenal ulcer|Dysuria|Erythema|Eye disorder|Gastric ulcer|Gastrointestinal haemorrhage|Glomerulonephritis|Haematemesis|Haemolytic anaemia|Haemorrhage|Headache|Hepatotoxicity|Hyperkalaemia|Hypersensitivity|H…	Osteoarthritis|Arthritis, Rheumatoid|Hyperuricemia	Purine-Pyrimidine Metabolism, Inborn Errors	7.94e-08	Unknown
Imady	Abdominal discomfort|Abdominal pain upper|Agranulocytosis|Analgesic therapy|Angioedema|Aplastic anaemia|Bronchospasm|Burning sensation|Confusional state|Dermatitis|Dermatitis atopic|Dizziness|Duodenal ulcer|Dysuria|Erythema|Eye disorder|Gastric ulcer|Gastrointestinal haemorrhage|Glomerulonephritis|Haematemesis|Haemolytic anaemia|Haemorrhage|Headache|Hepatotoxicity|Hyperkalaemia|Hypersensitivity|H…	Osteoarthritis|Arthritis, Rheumatoid|Hyperuricemia	Pain	2.72e-12	FDA approved
Imady	Abdominal discomfort|Abdominal pain upper|Agranulocytosis|Analgesic therapy|Angioedema|Aplastic anaemia|Bronchospasm|Burning sensation|Confusional state|Dermatitis|Dermatitis atopic|Dizziness|Duodenal ulcer|Dysuria|Erythema|Eye disorder|Gastric ulcer|Gastrointestinal haemorrhage|Glomerulonephritis|Haematemesis|Haemolytic anaemia|Haemorrhage|Headache|Hepatotoxicity|Hyperkalaemia|Hypersensitivity|H…	Osteoarthritis|Arthritis, Rheumatoid|Hyperuricemia	Inflammation	1.99e-30	FDA approved
Imady	Abdominal discomfort|Abdominal pain upper|Agranulocytosis|Analgesic therapy|Angioedema|Aplastic anaemia|Bronchospasm|Burning sensation|Confusional state|Dermatitis|Dermatitis atopic|Dizziness|Duodenal ulcer|Dysuria|Erythema|Eye disorder|Gastric ulcer|Gastrointestinal haemorrhage|Glomerulonephritis|Haematemesis|Haemolytic anaemia|Haemorrhage|Headache|Hepatotoxicity|Hyperkalaemia|Hypersensitivity|H…	Osteoarthritis|Arthritis, Rheumatoid|Hyperuricemia	Gout	7.94e-08	Clinical evidence	PMID: 7400372
Gopten	Abdominal discomfort|Abdominal distension|Abdominal pain|Abdominal pain upper|Adams-Stokes syndrome|Adenocarcinoma|Affective disorder|Alanine aminotransferase increased|Anaemia|Aneurysm|Angina pectoris|Angioedema|Angiopathy|Angle closure glaucoma|Decreased appetite|Anxiety|Aortic arteriosclerosis|Aortic stenosis|Apathy|Arrhythmia|Arteritis|Arthralgia|Arthritis|Arthropathy|Aspartate aminotransfera…	Heart Failure|Hypertension|Myocardial Infarction	Hypertension	3.65e-06	FDA approved
Gardrin	Abdominal pain|Abdominal pain upper|Angina pectoris|Blood pressure decreased|Bradycardia|Bronchospasm|Chills|Conjunctival hyperaemia|Convulsion|Diarrhoea|Dizziness|Exostosis|Eye pruritus|Flatulence|Gastrointestinal disorder|Gingivitis|Growth of eyelashes|Headache|Hyperglycaemia|Hyperthermia|Injection site inflammation|Injection site pain|Intraocular pressure increased|Iris hyperpigmentation|Iriti…	Duodenal Diseases|Peptic Ulcer|Duodenal Diseases|Duodenal Ulcer|Stomach Ulcer|Peptic Ulcer	Abortion, Spontaneous	4.61e-07	Unknown
Cosopt	Abdominal pain|Abnormal behaviour|Abnormal sensation in eye|Abscess|Affect lability|Agranulocytosis|Alopecia|Amnesia|Angina pectoris|Angioedema|Decreased appetite|Anterior chamber cell|Anterior chamber disorder|Anxiety|Aplastic anaemia|Arcus lipoides|Arrhythmia|Arterial insufficiency|Arthralgia|Arthritis|Asthenia|Atrioventricular block|Back pain|Blepharitis|Blood disorder|Blood pressure increased…	Glaucoma	Glaucoma	7.45e-15	FDA approved
Cosopt	Abdominal pain|Abnormal behaviour|Abnormal sensation in eye|Abscess|Affect lability|Agranulocytosis|Alopecia|Amnesia|Angina pectoris|Angioedema|Decreased appetite|Anterior chamber cell|Anterior chamber disorder|Anxiety|Aplastic anaemia|Arcus lipoides|Arrhythmia|Arterial insufficiency|Arthralgia|Arthritis|Asthenia|Atrioventricular block|Back pain|Blepharitis|Blood disorder|Blood pressure increased…	Glaucoma	Ocular Hypertension	8.3e-11	Unknown
Apo-Timol	Abdominal discomfort|Abdominal pain|Abnormal behaviour|Abnormal dreams|Abnormal sensation in eye|Acne|Acute myocardial infarction|Affect lability|Agitation|Agranulocytosis|Alopecia|Amnesia|Anaemia|Anaphylactic reaction|Angina pectoris|Angioedema|Angle closure glaucoma|Anorectal disorder|Decreased appetite|Anuria|Anxiety|Application site irritation|Arrhythmia|Arterial insufficiency|Arthralgia|Arth…	Ocular Hypertension|Glaucoma|Hypertension|Heart Failure	Angina Pectoris	1.61e-11	Clinical evidence	PMID: 798650
Apo-Timol	Abdominal discomfort|Abdominal pain|Abnormal behaviour|Abnormal dreams|Abnormal sensation in eye|Acne|Acute myocardial infarction|Affect lability|Agitation|Agranulocytosis|Alopecia|Amnesia|Anaemia|Anaphylactic reaction|Angina pectoris|Angioedema|Angle closure glaucoma|Anorectal disorder|Decreased appetite|Anuria|Anxiety|Application site irritation|Arrhythmia|Arterial insufficiency|Arthralgia|Arth…	Ocular Hypertension|Glaucoma|Hypertension|Heart Failure	Chest Pain	1.61e-11	Unknown
Apo-Timol	Abdominal discomfort|Abdominal pain|Abnormal behaviour|Abnormal dreams|Abnormal sensation in eye|Acne|Acute myocardial infarction|Affect lability|Agitation|Agranulocytosis|Alopecia|Amnesia|Anaemia|Anaphylactic reaction|Angina pectoris|Angioedema|Angle closure glaucoma|Anorectal disorder|Decreased appetite|Anuria|Anxiety|Application site irritation|Arrhythmia|Arterial insufficiency|Arthralgia|Arth…	Ocular Hypertension|Glaucoma|Hypertension|Heart Failure	Hypertension	4.62e-09	FDA approved
Ablok	Abdominal discomfort|Abdominal distension|Abdominal pain|Abdominal pain upper|Abnormal dreams|Acute myocardial infarction|Affect lability|Agitation|Agranulocytosis|Alopecia|Amnesia|Anaphylactic reaction|Angina pectoris|Angina unstable|Decreased appetite|Antinuclear antibody|Antinuclear antibody positive|Anxiety|Arrhythmia|Arrhythmia supraventricular|Arthralgia|Aspartate aminotransferase increased…	Angina Pectoris|Chest Pain|Hypertension|Myocardial Infarction|Thrombosis	Angina Pectoris	4.3e-08	FDA approved
Ablok	Abdominal discomfort|Abdominal distension|Abdominal pain|Abdominal pain upper|Abnormal dreams|Acute myocardial infarction|Affect lability|Agitation|Agranulocytosis|Alopecia|Amnesia|Anaphylactic reaction|Angina pectoris|Angina unstable|Decreased appetite|Antinuclear antibody|Antinuclear antibody positive|Anxiety|Arrhythmia|Arrhythmia supraventricular|Arthralgia|Aspartate aminotransferase increased…	Angina Pectoris|Chest Pain|Hypertension|Myocardial Infarction|Thrombosis	Chest Pain	4.3e-08	FDA approved
Ablok	Abdominal discomfort|Abdominal distension|Abdominal pain|Abdominal pain upper|Abnormal dreams|Acute myocardial infarction|Affect lability|Agitation|Agranulocytosis|Alopecia|Amnesia|Anaphylactic reaction|Angina pectoris|Angina unstable|Decreased appetite|Antinuclear antibody|Antinuclear antibody positive|Anxiety|Arrhythmia|Arrhythmia supraventricular|Arthralgia|Aspartate aminotransferase increased…	Angina Pectoris|Chest Pain|Hypertension|Myocardial Infarction|Thrombosis	Hypertension	1.89e-11	FDA approved
Mabthera	Abdominal mass|Abdominal pain|Abdominal pain upper|Acute myocardial infarction|Acute respiratory distress syndrome|Acute respiratory failure|Agitation|Alanine aminotransferase increased|Allergic oedema|Alopecia|Alveolitis|Anaemia|Anaphylactic reaction|Anaphylactic shock|Anaphylactoid reaction|Angina pectoris|Angioedema|Decreased appetite|Antibody test positive|Anxiety|Aplasia pure red cell|Aplast…	Lymphoma, Non-Hodgkin|Lymphoma|Leukemia, Lymphoid|Polyarteritis Nodosa|Arteritis|Systemic Vasculitis|Arthritis, Rheumatoid|Vasculitis|Wegener Granulomatosis|Systemic Vasculitis	Lymphoma, Non-Hodgkin	8.71e-06	FDA approved
Mabthera	Abdominal mass|Abdominal pain|Abdominal pain upper|Acute myocardial infarction|Acute respiratory distress syndrome|Acute respiratory failure|Agitation|Alanine aminotransferase increased|Allergic oedema|Alopecia|Alveolitis|Anaemia|Anaphylactic reaction|Anaphylactic shock|Anaphylactoid reaction|Angina pectoris|Angioedema|Decreased appetite|Antibody test positive|Anxiety|Aplasia pure red cell|Aplast…	Lymphoma, Non-Hodgkin|Lymphoma|Leukemia, Lymphoid|Polyarteritis Nodosa|Arteritis|Systemic Vasculitis|Arthritis, Rheumatoid|Vasculitis|Wegener Granulomatosis|Systemic Vasculitis	Gastrointestinal Neoplasms	5.92e-06	FDA approved
Mabthera	Abdominal mass|Abdominal pain|Abdominal pain upper|Acute myocardial infarction|Acute respiratory distress syndrome|Acute respiratory failure|Agitation|Alanine aminotransferase increased|Allergic oedema|Alopecia|Alveolitis|Anaemia|Anaphylactic reaction|Anaphylactic shock|Anaphylactoid reaction|Angina pectoris|Angioedema|Decreased appetite|Antibody test positive|Anxiety|Aplasia pure red cell|Aplast…	Lymphoma, Non-Hodgkin|Lymphoma|Leukemia, Lymphoid|Polyarteritis Nodosa|Arteritis|Systemic Vasculitis|Arthritis, Rheumatoid|Vasculitis|Wegener Granulomatosis|Systemic Vasculitis	Lymphoma	3.39e-06	FDA approved
Tomudex	Abdominal discomfort|Abdominal pain|Alopecia|Anaemia|Decreased appetite|Asthenia|Azoospermia|Bacterial infection|Blood follicle stimulating hormone increased|Blood prolactin increased|Blood thyroid stimulating hormone increased|Bone marrow failure|Calciphylaxis|Death|Diarrhoea|Erythema of eyelid|Fatigue|Gastrointestinal injury|Gastrointestinal toxicity|Granulocyte count decreased|Gynaecomastia|He…	Gastrointestinal Neoplasms|Intestinal Neoplasms|Colonic Diseases|Rectal Diseases	Leukemia, Lymphoid	6.31e-06	Phase I	PMID: 15756014
Tomudex	Abdominal discomfort|Abdominal pain|Alopecia|Anaemia|Decreased appetite|Asthenia|Azoospermia|Bacterial infection|Blood follicle stimulating hormone increased|Blood prolactin increased|Blood thyroid stimulating hormone increased|Bone marrow failure|Calciphylaxis|Death|Diarrhoea|Erythema of eyelid|Fatigue|Gastrointestinal injury|Gastrointestinal toxicity|Granulocyte count decreased|Gynaecomastia|He…	Gastrointestinal Neoplasms|Intestinal Neoplasms|Colonic Diseases|Rectal Diseases	Lymphoma	5.45e-06	Phase I	NCT00003528
Arzerra	Abdominal discomfort|Abdominal distension|Abdominal pain|Abdominal pain upper|Dermatitis|Adenocarcinoma|Agranulocytosis|Alanine aminotransferase increased|Anaemia|Anaemia haemolytic autoimmune|Anaphylactic reaction|Anaphylactic shock|Anaphylactoid reaction|Angina pectoris|Angioedema|Anuria|Anxiety|Aplasia pure red cell|Arthralgia|Aspartate aminotransferase increased|Aspergilloma|Aspergillosis|Ast…	Leukemia, Lymphoid	Lymphoma, Non-Hodgkin	4.4e-06	Clinical evidence	PMID: 21595596
Cenestin	Abdominal distension|Abdominal pain|Acne|Activated partial thromboplastin time shortened|Alopecia|Anaphylactic reaction|Angioedema|Anxiety|Application site irritation|Application site pruritus|Arthralgia|Arthritis|Asthenia|Asthma|Back pain|Blood calcium increased|Blood cholesterol increased|Blood creatine increased|Blood fibrinogen increased|Blood pressure increased|Blood thyroid stimulating horm…	Premenstrual Syndrome	Premenstrual Syndrome	2.07e-06	FDA approved
Cenestin	Abdominal distension|Abdominal pain|Acne|Activated partial thromboplastin time shortened|Alopecia|Anaphylactic reaction|Angioedema|Anxiety|Application site irritation|Application site pruritus|Arthralgia|Arthritis|Asthenia|Asthma|Back pain|Blood calcium increased|Blood cholesterol increased|Blood creatine increased|Blood fibrinogen increased|Blood pressure increased|Blood thyroid stimulating horm…	Premenstrual Syndrome	Osteoporosis	3.47e-06	FDA approved
Mepem	Abdominal mass|Abdominal pain|Abscess|Activated partial thromboplastin time abnormal|Activated partial thromboplastin time shortened|Agitation|Agranulocytosis|Alanine aminotransferase increased|Anaemia|Anaphylactic reaction|Angioedema|Decreased appetite|Anxiety|Apnoea|Aspartate aminotransferase increased|Asphyxia|Asthenia|Asthma|Atrial fibrillation|Back pain|Blood alkaline phosphatase increased|B…	Appendicitis|Cecal Diseases|Bacterial Infections|Meningitis, Bacterial|Central Nervous System Bacterial Infections|Meningitis|Pneumonia, Bacterial|Respiratory Tract Infections|Skin Diseases, Bacterial|Urinary Tract Infections|Bacteroidaceae Infections|Gram-Positive Bacterial Infections|Enterobacteriaceae Infections|Pasteurellaceae Infections|Meningitis, Bacterial|Neisseriaceae Infections|Central …	Respiratory Tract Infections	4.99e-09	FDA approved
Mepem	Abdominal mass|Abdominal pain|Abscess|Activated partial thromboplastin time abnormal|Activated partial thromboplastin time shortened|Agitation|Agranulocytosis|Alanine aminotransferase increased|Anaemia|Anaphylactic reaction|Angioedema|Decreased appetite|Anxiety|Apnoea|Aspartate aminotransferase increased|Asphyxia|Asthenia|Asthma|Atrial fibrillation|Back pain|Blood alkaline phosphatase increased|B…	Appendicitis|Cecal Diseases|Bacterial Infections|Meningitis, Bacterial|Central Nervous System Bacterial Infections|Meningitis|Pneumonia, Bacterial|Respiratory Tract Infections|Skin Diseases, Bacterial|Urinary Tract Infections|Bacteroidaceae Infections|Gram-Positive Bacterial Infections|Enterobacteriaceae Infections|Pasteurellaceae Infections|Meningitis, Bacterial|Neisseriaceae Infections|Central …	Skin Diseases, Bacterial	1.41e-09	FDA approved
Mepem	Abdominal mass|Abdominal pain|Abscess|Activated partial thromboplastin time abnormal|Activated partial thromboplastin time shortened|Agitation|Agranulocytosis|Alanine aminotransferase increased|Anaemia|Anaphylactic reaction|Angioedema|Decreased appetite|Anxiety|Apnoea|Aspartate aminotransferase increased|Asphyxia|Asthenia|Asthma|Atrial fibrillation|Back pain|Blood alkaline phosphatase increased|B…	Appendicitis|Cecal Diseases|Bacterial Infections|Meningitis, Bacterial|Central Nervous System Bacterial Infections|Meningitis|Pneumonia, Bacterial|Respiratory Tract Infections|Skin Diseases, Bacterial|Urinary Tract Infections|Bacteroidaceae Infections|Gram-Positive Bacterial Infections|Enterobacteriaceae Infections|Pasteurellaceae Infections|Meningitis, Bacterial|Neisseriaceae Infections|Central …	Skin Diseases, Infectious	4.53e-10	FDA approved
Mepem	Abdominal mass|Abdominal pain|Abscess|Activated partial thromboplastin time abnormal|Activated partial thromboplastin time shortened|Agitation|Agranulocytosis|Alanine aminotransferase increased|Anaemia|Anaphylactic reaction|Angioedema|Decreased appetite|Anxiety|Apnoea|Aspartate aminotransferase increased|Asphyxia|Asthenia|Asthma|Atrial fibrillation|Back pain|Blood alkaline phosphatase increased|B…	Appendicitis|Cecal Diseases|Bacterial Infections|Meningitis, Bacterial|Central Nervous System Bacterial Infections|Meningitis|Pneumonia, Bacterial|Respiratory Tract Infections|Skin Diseases, Bacterial|Urinary Tract Infections|Bacteroidaceae Infections|Gram-Positive Bacterial Infections|Enterobacteriaceae Infections|Pasteurellaceae Infections|Meningitis, Bacterial|Neisseriaceae Infections|Central …	Moraxellaceae Infections	2.8e-07	FDA approved
Mepem	Abdominal mass|Abdominal pain|Abscess|Activated partial thromboplastin time abnormal|Activated partial thromboplastin time shortened|Agitation|Agranulocytosis|Alanine aminotransferase increased|Anaemia|Anaphylactic reaction|Angioedema|Decreased appetite|Anxiety|Apnoea|Aspartate aminotransferase increased|Asphyxia|Asthenia|Asthma|Atrial fibrillation|Back pain|Blood alkaline phosphatase increased|B…	Appendicitis|Cecal Diseases|Bacterial Infections|Meningitis, Bacterial|Central Nervous System Bacterial Infections|Meningitis|Pneumonia, Bacterial|Respiratory Tract Infections|Skin Diseases, Bacterial|Urinary Tract Infections|Bacteroidaceae Infections|Gram-Positive Bacterial Infections|Enterobacteriaceae Infections|Pasteurellaceae Infections|Meningitis, Bacterial|Neisseriaceae Infections|Central …	Streptococcal Infections	1.17e-07	FDA approved
Mepem	Abdominal mass|Abdominal pain|Abscess|Activated partial thromboplastin time abnormal|Activated partial thromboplastin time shortened|Agitation|Agranulocytosis|Alanine aminotransferase increased|Anaemia|Anaphylactic reaction|Angioedema|Decreased appetite|Anxiety|Apnoea|Aspartate aminotransferase increased|Asphyxia|Asthenia|Asthma|Atrial fibrillation|Back pain|Blood alkaline phosphatase increased|B…	Appendicitis|Cecal Diseases|Bacterial Infections|Meningitis, Bacterial|Central Nervous System Bacterial Infections|Meningitis|Pneumonia, Bacterial|Respiratory Tract Infections|Skin Diseases, Bacterial|Urinary Tract Infections|Bacteroidaceae Infections|Gram-Positive Bacterial Infections|Enterobacteriaceae Infections|Pasteurellaceae Infections|Meningitis, Bacterial|Neisseriaceae Infections|Central …	Urinary Tract Infections	1.31e-06	FDA approved
Mepem	Abdominal mass|Abdominal pain|Abscess|Activated partial thromboplastin time abnormal|Activated partial thromboplastin time shortened|Agitation|Agranulocytosis|Alanine aminotransferase increased|Anaemia|Anaphylactic reaction|Angioedema|Decreased appetite|Anxiety|Apnoea|Aspartate aminotransferase increased|Asphyxia|Asthenia|Asthma|Atrial fibrillation|Back pain|Blood alkaline phosphatase increased|B…	Appendicitis|Cecal Diseases|Bacterial Infections|Meningitis, Bacterial|Central Nervous System Bacterial Infections|Meningitis|Pneumonia, Bacterial|Respiratory Tract Infections|Skin Diseases, Bacterial|Urinary Tract Infections|Bacteroidaceae Infections|Gram-Positive Bacterial Infections|Enterobacteriaceae Infections|Pasteurellaceae Infections|Meningitis, Bacterial|Neisseriaceae Infections|Central …	Pneumonia, Bacterial	1.41e-09	FDA approved
Mepem	Abdominal mass|Abdominal pain|Abscess|Activated partial thromboplastin time abnormal|Activated partial thromboplastin time shortened|Agitation|Agranulocytosis|Alanine aminotransferase increased|Anaemia|Anaphylactic reaction|Angioedema|Decreased appetite|Anxiety|Apnoea|Aspartate aminotransferase increased|Asphyxia|Asthenia|Asthma|Atrial fibrillation|Back pain|Blood alkaline phosphatase increased|B…	Appendicitis|Cecal Diseases|Bacterial Infections|Meningitis, Bacterial|Central Nervous System Bacterial Infections|Meningitis|Pneumonia, Bacterial|Respiratory Tract Infections|Skin Diseases, Bacterial|Urinary Tract Infections|Bacteroidaceae Infections|Gram-Positive Bacterial Infections|Enterobacteriaceae Infections|Pasteurellaceae Infections|Meningitis, Bacterial|Neisseriaceae Infections|Central …	Staphylococcal Infections	9.3e-09	FDA approved
Mepem	Abdominal mass|Abdominal pain|Abscess|Activated partial thromboplastin time abnormal|Activated partial thromboplastin time shortened|Agitation|Agranulocytosis|Alanine aminotransferase increased|Anaemia|Anaphylactic reaction|Angioedema|Decreased appetite|Anxiety|Apnoea|Aspartate aminotransferase increased|Asphyxia|Asthenia|Asthma|Atrial fibrillation|Back pain|Blood alkaline phosphatase increased|B…	Appendicitis|Cecal Diseases|Bacterial Infections|Meningitis, Bacterial|Central Nervous System Bacterial Infections|Meningitis|Pneumonia, Bacterial|Respiratory Tract Infections|Skin Diseases, Bacterial|Urinary Tract Infections|Bacteroidaceae Infections|Gram-Positive Bacterial Infections|Enterobacteriaceae Infections|Pasteurellaceae Infections|Meningitis, Bacterial|Neisseriaceae Infections|Central …	Bacterial Infections	3.6e-10	FDA approved
Mepem	Abdominal mass|Abdominal pain|Abscess|Activated partial thromboplastin time abnormal|Activated partial thromboplastin time shortened|Agitation|Agranulocytosis|Alanine aminotransferase increased|Anaemia|Anaphylactic reaction|Angioedema|Decreased appetite|Anxiety|Apnoea|Aspartate aminotransferase increased|Asphyxia|Asthenia|Asthma|Atrial fibrillation|Back pain|Blood alkaline phosphatase increased|B…	Appendicitis|Cecal Diseases|Bacterial Infections|Meningitis, Bacterial|Central Nervous System Bacterial Infections|Meningitis|Pneumonia, Bacterial|Respiratory Tract Infections|Skin Diseases, Bacterial|Urinary Tract Infections|Bacteroidaceae Infections|Gram-Positive Bacterial Infections|Enterobacteriaceae Infections|Pasteurellaceae Infections|Meningitis, Bacterial|Neisseriaceae Infections|Central …	Pasteurellaceae Infections	2.86e-06	FDA approved
Antihistamin-D	Abdominal distension|Abdominal pain|Agitation|Agranulocytosis|Anaphylactic shock|Angina pectoris|Decreased appetite|Anticholinergic syndrome|Anxiety|Apnoea|Arrhythmia|Asthenia|Chest discomfort|Chest pain|Chills|Circulatory collapse|Coma|Confusional state|Constipation|Conversion disorder|Convulsion|Coordination abnormal|Death|Delusion|Depressed level of consciousness|Diarrhoea|Diplopia|Dizziness|D…	Hypersensitivity	Rhinitis, Allergic, Perennial	9.33e-06	Clinical evidence	PMID: 12196053
Depakote	Abdominal pain|Abdominal pain upper|Abnormal behaviour|Abnormal dreams|Abortion spontaneous|Abulia|Acne|Activated partial thromboplastin time abnormal|Adnexa uteri pain|Affect lability|Aggression|Agitation|Agranulocytosis|Akinesia|Alanine aminotransferase increased|Alopecia|Amblyopia|Amenorrhoea|Ammonia increased|Amnesia|Anaemia|Anaemia macrocytic|Anaphylactic reaction|Androgens increased|Angioed…	Epilepsy|Bipolar Disorder|Headache Disorders	Depressive Disorder, Major	1.39e-06	Clinical evidence	PMID: 15780695
Depakote	Abdominal pain|Abdominal pain upper|Abnormal behaviour|Abnormal dreams|Abortion spontaneous|Abulia|Acne|Activated partial thromboplastin time abnormal|Adnexa uteri pain|Affect lability|Aggression|Agitation|Agranulocytosis|Akinesia|Alanine aminotransferase increased|Alopecia|Amblyopia|Amenorrhoea|Ammonia increased|Amnesia|Anaemia|Anaemia macrocytic|Anaphylactic reaction|Androgens increased|Angioed…	Epilepsy|Bipolar Disorder|Headache Disorders	Epilepsy	1.89e-06	FDA approved
Depakote	Abdominal pain|Abdominal pain upper|Abnormal behaviour|Abnormal dreams|Abortion spontaneous|Abulia|Acne|Activated partial thromboplastin time abnormal|Adnexa uteri pain|Affect lability|Aggression|Agitation|Agranulocytosis|Akinesia|Alanine aminotransferase increased|Alopecia|Amblyopia|Amenorrhoea|Ammonia increased|Amnesia|Anaemia|Anaemia macrocytic|Anaphylactic reaction|Androgens increased|Angioed…	Epilepsy|Bipolar Disorder|Headache Disorders	Depressive Disorder	2.89e-06	Clinical evidence	PMID: 15780695
Acercomp	Abdominal distension|Abdominal pain|Abnormal dreams|Agranulocytosis|Alanine aminotransferase increased|Alkalosis hypochloraemic|Alopecia|Anaemia|Anaphylactic reaction|Anaphylactoid reaction|Angina pectoris|Angioedema|Decreased appetite|Anuria|Anxiety|Aplastic anaemia|Appendicitis|Arrhythmia|Arterial thrombosis|Arthralgia|Arthritis|Aspartate aminotransferase increased|Asthenia|Asthma|Atrial fibril…	Hypertension	Hypertension	1.54e-13	FDA approved
Apo-Flurazepam	Abnormal behaviour|Abnormal dreams|Aggression|Agitation|Alanine aminotransferase increased|Amnesia|Decreased appetite|Antisocial behaviour|Anxiety|Arthralgia|Aspartate aminotransferase increased|Asthenia|Balance disorder|Blood alkaline phosphatase increased|Blood bilirubin increased|Chest pain|Clumsiness|Cognitive disorder|Coma|Completed suicide|Confusional state|Constipation|Convulsion|Coordinat…	Sleep Disorders, Intrinsic|Sleep Disorders	Sleep Disorders, Intrinsic	8.35e-06	FDA approved
Apo-Flurazepam	Abnormal behaviour|Abnormal dreams|Aggression|Agitation|Alanine aminotransferase increased|Amnesia|Decreased appetite|Antisocial behaviour|Anxiety|Arthralgia|Aspartate aminotransferase increased|Asthenia|Balance disorder|Blood alkaline phosphatase increased|Blood bilirubin increased|Chest pain|Clumsiness|Cognitive disorder|Coma|Completed suicide|Confusional state|Constipation|Convulsion|Coordinat…	Sleep Disorders, Intrinsic|Sleep Disorders	Anxiety Disorders	2.41e-11	Unknown
Aruzilina	Abdominal distension|Abdominal pain|Abdominal pain upper|Acoustic stimulation tests abnormal|Affect lability|Aggression|Agitation|Alanine aminotransferase increased|Allergic granulomatous angiitis|Anaemia|Anaphylactic reaction|Angioedema|Anorectal disorder|Decreased appetite|Anxiety|Application site inflammation|Application site reaction|Arrhythmia|Arthralgia|Arthritis|Aspartate aminotransferase …	Abscess|Suppuration|Sinusitis|Bacterial Infections|Pneumonia, Bacterial|Respiratory Tract Infections|Skin Diseases, Bacterial|Bronchitis|Chlamydiaceae Infections|Chlamydiaceae Infections|Chlamydia Infections|Sexually Transmitted Diseases, Bacterial|Sexually Transmitted Diseases|Pulmonary Disease, Chronic Obstructive|Reproductive Tract Infections|Ulcer|Pasteurellaceae Infections|Chancroid|Sexually…	Respiratory Tract Infections	5.2e-06	FDA approved
Azlin	Abdominal discomfort|Abdominal pain|Abdominal pain upper|Acute respiratory distress syndrome|Agranulocytosis|Alanine aminotransferase increased|Allergic bronchitis|Anaphylactic reaction|Anaphylactic shock|Angioedema|Aplastic anaemia|Arthralgia|Aspartate aminotransferase increased|Asthma|Band neutrophil count decreased|Benign intracranial hypertension|Bleeding time prolonged|Blood alkaline phospha…	Bacterial Infections|Gram-Negative Bacterial Infections|Pseudomonas Infections|Respiratory Tract Infections|Urinary Tract Infections|Sepsis|Systemic Inflammatory Response Syndrome	Respiratory Tract Infections	9.05e-15	FDA approved
Azlin	Abdominal discomfort|Abdominal pain|Abdominal pain upper|Acute respiratory distress syndrome|Agranulocytosis|Alanine aminotransferase increased|Allergic bronchitis|Anaphylactic reaction|Anaphylactic shock|Angioedema|Aplastic anaemia|Arthralgia|Aspartate aminotransferase increased|Asthma|Band neutrophil count decreased|Benign intracranial hypertension|Bleeding time prolonged|Blood alkaline phospha…	Bacterial Infections|Gram-Negative Bacterial Infections|Pseudomonas Infections|Respiratory Tract Infections|Urinary Tract Infections|Sepsis|Systemic Inflammatory Response Syndrome	Urinary Tract Infections	1.88e-11	FDA approved
Azlin	Abdominal discomfort|Abdominal pain|Abdominal pain upper|Acute respiratory distress syndrome|Agranulocytosis|Alanine aminotransferase increased|Allergic bronchitis|Anaphylactic reaction|Anaphylactic shock|Angioedema|Aplastic anaemia|Arthralgia|Aspartate aminotransferase increased|Asthma|Band neutrophil count decreased|Benign intracranial hypertension|Bleeding time prolonged|Blood alkaline phospha…	Bacterial Infections|Gram-Negative Bacterial Infections|Pseudomonas Infections|Respiratory Tract Infections|Urinary Tract Infections|Sepsis|Systemic Inflammatory Response Syndrome	Bone Diseases, Infectious	5.45e-07	FDA approved
Azlin	Abdominal discomfort|Abdominal pain|Abdominal pain upper|Acute respiratory distress syndrome|Agranulocytosis|Alanine aminotransferase increased|Allergic bronchitis|Anaphylactic reaction|Anaphylactic shock|Angioedema|Aplastic anaemia|Arthralgia|Aspartate aminotransferase increased|Asthma|Band neutrophil count decreased|Benign intracranial hypertension|Bleeding time prolonged|Blood alkaline phospha…	Bacterial Infections|Gram-Negative Bacterial Infections|Pseudomonas Infections|Respiratory Tract Infections|Urinary Tract Infections|Sepsis|Systemic Inflammatory Response Syndrome	Infection	2.65e-09	FDA approved
Azlin	Abdominal discomfort|Abdominal pain|Abdominal pain upper|Acute respiratory distress syndrome|Agranulocytosis|Alanine aminotransferase increased|Allergic bronchitis|Anaphylactic reaction|Anaphylactic shock|Angioedema|Aplastic anaemia|Arthralgia|Aspartate aminotransferase increased|Asthma|Band neutrophil count decreased|Benign intracranial hypertension|Bleeding time prolonged|Blood alkaline phospha…	Bacterial Infections|Gram-Negative Bacterial Infections|Pseudomonas Infections|Respiratory Tract Infections|Urinary Tract Infections|Sepsis|Systemic Inflammatory Response Syndrome	Bacterial Infections	2.27e-06	FDA approved
Mycamine	Abdominal distension|Abdominal pain|Abdominal pain upper|Abnormal dreams|Abnormal faeces|Acidosis|Acne|Acquired immunodeficiency syndrome|Acute lymphocytic leukaemia|Acute myeloid leukaemia|Acute respiratory distress syndrome|Adrenal insufficiency|Adrenocortical insufficiency acute|Affect lability|Ageusia|Agitation|Agranulocytosis|Alanine aminotransferase|Alanine aminotransferase increased|Albumi…	Abscess|Suppuration|Dermatomycoses|Hyalohyphomycosis|Aspergillosis|Candidiasis|Mycoses|Respiratory Tract Infections|Peritonitis	Depressive Disorder, Major	6.7e-06	Unknown
Priaxim	Abdominal pain upper|Agranulocytosis|Angioedema|Aplastic anaemia|Bronchospasm|Confusional state|Dermatitis atopic|Duodenal ulcer|Eye disorder|Gastric ulcer|Gastrointestinal disorder|Gastrointestinal haemorrhage|Glomerulonephritis|Haematemesis|Haemolytic anaemia|Haemorrhage|Hepatotoxicity|Hyperkalaemia|Hypersensitivity|Hypertension|Hyponatraemia|Intestinal perforation|Malaise|Melaena|Tubulointerst…	Inflammation|Arthritis, Rheumatoid|Osteoarthritis|Arthralgia|Cataract	Osteoarthritis	2.06e-11	FDA approved
Priaxim	Abdominal pain upper|Agranulocytosis|Angioedema|Aplastic anaemia|Bronchospasm|Confusional state|Dermatitis atopic|Duodenal ulcer|Eye disorder|Gastric ulcer|Gastrointestinal disorder|Gastrointestinal haemorrhage|Glomerulonephritis|Haematemesis|Haemolytic anaemia|Haemorrhage|Hepatotoxicity|Hyperkalaemia|Hypersensitivity|Hypertension|Hyponatraemia|Intestinal perforation|Malaise|Melaena|Tubulointerst…	Inflammation|Arthritis, Rheumatoid|Osteoarthritis|Arthralgia|Cataract	Arthritis, Rheumatoid	4.36e-15	FDA approved
Priaxim	Abdominal pain upper|Agranulocytosis|Angioedema|Aplastic anaemia|Bronchospasm|Confusional state|Dermatitis atopic|Duodenal ulcer|Eye disorder|Gastric ulcer|Gastrointestinal disorder|Gastrointestinal haemorrhage|Glomerulonephritis|Haematemesis|Haemolytic anaemia|Haemorrhage|Hepatotoxicity|Hyperkalaemia|Hypersensitivity|Hypertension|Hyponatraemia|Intestinal perforation|Malaise|Melaena|Tubulointerst…	Inflammation|Arthritis, Rheumatoid|Osteoarthritis|Arthralgia|Cataract	Pain	8.26e-11	FDA approved
Priaxim	Abdominal pain upper|Agranulocytosis|Angioedema|Aplastic anaemia|Bronchospasm|Confusional state|Dermatitis atopic|Duodenal ulcer|Eye disorder|Gastric ulcer|Gastrointestinal disorder|Gastrointestinal haemorrhage|Glomerulonephritis|Haematemesis|Haemolytic anaemia|Haemorrhage|Hepatotoxicity|Hyperkalaemia|Hypersensitivity|Hypertension|Hyponatraemia|Intestinal perforation|Malaise|Melaena|Tubulointerst…	Inflammation|Arthritis, Rheumatoid|Osteoarthritis|Arthralgia|Cataract	Inflammation	2.14e-28	FDA approved
Nitrazepam	Abnormal behaviour|Abnormal dreams|Aggression|Agitation|Amnesia|Antisocial behaviour|Anxiety|Balance disorder|Clumsiness|Cognitive disorder|Completed suicide|Confusional state|Convulsion|Coordination abnormal|Death|Decreased appetite|Delirium|Dependence|Depression|Dermatitis bullous|Dizziness|Drug withdrawal syndrome neonatal|Dysgeusia|Epilepsy|Euphoric mood|Female orgasmic disorder|Gastrointesti…	Epilepsy|Sleep Disorders, Intrinsic	Sleep Disorders, Intrinsic	8.85e-07	FDA approved
Nitrazepam	Abnormal behaviour|Abnormal dreams|Aggression|Agitation|Amnesia|Antisocial behaviour|Anxiety|Balance disorder|Clumsiness|Cognitive disorder|Completed suicide|Confusional state|Convulsion|Coordination abnormal|Death|Decreased appetite|Delirium|Dependence|Depression|Dermatitis bullous|Dizziness|Drug withdrawal syndrome neonatal|Dysgeusia|Epilepsy|Euphoric mood|Female orgasmic disorder|Gastrointesti…	Epilepsy|Sleep Disorders, Intrinsic	Anxiety Disorders	6.4e-12	FDA approved
Apidra	Abdominal pain|Abdominal pain upper|Abnormal behaviour|Anaphylactic reaction|Anaphylactic shock|Angina pectoris|Angioedema|Anxiety|Apathy|Appendicitis|Arrhythmia|Arthralgia|Asthenia|Asthma|Back pain|Blindness transient|Blood alkaline phosphatase decreased|Blood glucose decreased|Brain oedema|Bronchospasm|Burning sensation|Chest discomfort|Cold sweat|Coma|Confusional state|Conjunctivitis allergic|…	Diabetes Mellitus|Diabetes Mellitus|Diabetes Mellitus, Type 1|Diabetes Mellitus|Diabetes Mellitus, Type 2	Diabetes Mellitus	2.83e-07	FDA approved
Apidra	Abdominal pain|Abdominal pain upper|Abnormal behaviour|Anaphylactic reaction|Anaphylactic shock|Angina pectoris|Angioedema|Anxiety|Apathy|Appendicitis|Arrhythmia|Arthralgia|Asthenia|Asthma|Back pain|Blindness transient|Blood alkaline phosphatase decreased|Blood glucose decreased|Brain oedema|Bronchospasm|Burning sensation|Chest discomfort|Cold sweat|Coma|Confusional state|Conjunctivitis allergic|…	Diabetes Mellitus|Diabetes Mellitus|Diabetes Mellitus, Type 1|Diabetes Mellitus|Diabetes Mellitus, Type 2	Diabetes Mellitus, Type 1	1.2e-10	FDA approved
Anatensol	Abdominal discomfort|Abdominal pain|Abnormal behaviour|Abnormal dreams|Acute respiratory failure|Agitation|Agranulocytosis|Akathisia|Amenorrhoea|Anaphylactic reaction|Angioedema|Anticholinergic syndrome|Antiphospholipid syndrome|Anxiety|Appetite disorder|Areflexia|Arrhythmia|Aspermia|Asphyxia|Aspiration|Asthma|Autonomic nervous system imbalance|Azoospermia|Blepharospasm|Blood antidiuretic hormone…	Psychotic Disorders	Schizophrenia	1.77e-24	FDA approved
Anatensol	Abdominal discomfort|Abdominal pain|Abnormal behaviour|Abnormal dreams|Acute respiratory failure|Agitation|Agranulocytosis|Akathisia|Amenorrhoea|Anaphylactic reaction|Angioedema|Anticholinergic syndrome|Antiphospholipid syndrome|Anxiety|Appetite disorder|Areflexia|Arrhythmia|Aspermia|Asphyxia|Aspiration|Asthma|Autonomic nervous system imbalance|Azoospermia|Blepharospasm|Blood antidiuretic hormone…	Psychotic Disorders	Psychotic Disorders	7.95e-10	FDA approved
Antiflex	Accommodation disorder|Agitation|Anaphylactic reaction|Angle closure glaucoma|Anxiety|Apnoea|Arrhythmia|Asthenia|Blindness|Coma|Confusional state|Constipation|Convulsion|Coordination abnormal|Delirium|Dependence|Dermatosis|Disorientation|Dizziness|Dry mouth|Dysarthria|Dysphoria|Euphoric mood|Fear|Flushing|Hallucination|Headache|Hyperreflexia|Hypersensitivity|Hypertonia|Incoherent|Intraocular pres…	Spasm|Neuromuscular Manifestations|Pain|Basal Ganglia Diseases|Parkinsonian Disorders|Parkinson Disease	Duodenal Diseases	2.94e-06	Unknown
Antiflex	Accommodation disorder|Agitation|Anaphylactic reaction|Angle closure glaucoma|Anxiety|Apnoea|Arrhythmia|Asthenia|Blindness|Coma|Confusional state|Constipation|Convulsion|Coordination abnormal|Delirium|Dependence|Dermatosis|Disorientation|Dizziness|Dry mouth|Dysarthria|Dysphoria|Euphoric mood|Fear|Flushing|Hallucination|Headache|Hyperreflexia|Hypersensitivity|Hypertonia|Incoherent|Intraocular pres…	Spasm|Neuromuscular Manifestations|Pain|Basal Ganglia Diseases|Parkinsonian Disorders|Parkinson Disease	Peptic Ulcer	2.72e-07	Unknown
Amlodipine	Abdominal pain upper|Alopecia|Angina pectoris|Arthralgia|Atrioventricular block|Blood bilirubin increased|Bradyarrhythmia|Bradycardia|Cardiac failure congestive|Chills|Conduction disorder|Constipation|Convulsion|Cutaneous lupus erythematosus|Depression|Dermatitis|Dermatitis exfoliative|Dizziness|Dry skin|Erythema|Erythema multiforme|Fat necrosis|Fatigue|Flushing|Gastrointestinal haemorrhage|Gastr…	Angina Pectoris|Chest Pain|Hypertension	Angina Pectoris	3.05e-06	FDA approved
Amlodipine	Abdominal pain upper|Alopecia|Angina pectoris|Arthralgia|Atrioventricular block|Blood bilirubin increased|Bradyarrhythmia|Bradycardia|Cardiac failure congestive|Chills|Conduction disorder|Constipation|Convulsion|Cutaneous lupus erythematosus|Depression|Dermatitis|Dermatitis exfoliative|Dizziness|Dry skin|Erythema|Erythema multiforme|Fat necrosis|Fatigue|Flushing|Gastrointestinal haemorrhage|Gastr…	Angina Pectoris|Chest Pain|Hypertension	Chest Pain	3.05e-06	FDA approved
Dineurin	Abdominal pain|Abdominal pain upper|Abnormal behaviour|Abnormal dreams|Abnormal faeces|Abortion spontaneous|Abscess|Accommodation disorder|Acne|Affect lability|Ageusia|Aggression|Agitation|Alanine aminotransferase increased|Albuminuria|Alcohol intolerance|Alopecia|Amblyopia|Amenorrhoea|Ammonia increased|Amnesia|Anaemia|Angina pectoris|Angioedema|Anorectal disorder|Decreased appetite|Anorgasmia|An…	Epilepsy|Neuralgia|Pain|Diabetic Neuropathies|Hot Flashes|Premenstrual Syndrome	Depressive Disorder, Major	7.22e-07	Unknown
Dineurin	Abdominal pain|Abdominal pain upper|Abnormal behaviour|Abnormal dreams|Abnormal faeces|Abortion spontaneous|Abscess|Accommodation disorder|Acne|Affect lability|Ageusia|Aggression|Agitation|Alanine aminotransferase increased|Albuminuria|Alcohol intolerance|Alopecia|Amblyopia|Amenorrhoea|Ammonia increased|Amnesia|Anaemia|Angina pectoris|Angioedema|Anorectal disorder|Decreased appetite|Anorgasmia|An…	Epilepsy|Neuralgia|Pain|Diabetic Neuropathies|Hot Flashes|Premenstrual Syndrome	Depressive Disorder	6.71e-07	Unknown
Timolide 10-25	Alopecia|Angina pectoris|Arrhythmia|Arterial insufficiency|Arthralgia|Asthenia|Atrioventricular block|Blood potassium decreased|Bradycardia|Bronchospasm|Cardiac arrest|Cardiac failure|Cardiomegaly|Cerebral ischaemia|Cerebrovascular accident|Chest pain|Cold sweat|Confusional state|Constipation|Cough|Depression|Diarrhoea|Diplopia|Disturbance in attention|Dizziness|Dry eye|Dry throat|Dyspepsia|Dyspn…	Edema	Angina Pectoris	8.44e-06	Unknown
Timolide 10-25	Alopecia|Angina pectoris|Arrhythmia|Arterial insufficiency|Arthralgia|Asthenia|Atrioventricular block|Blood potassium decreased|Bradycardia|Bronchospasm|Cardiac arrest|Cardiac failure|Cardiomegaly|Cerebral ischaemia|Cerebrovascular accident|Chest pain|Cold sweat|Confusional state|Constipation|Cough|Depression|Diarrhoea|Diplopia|Disturbance in attention|Dizziness|Dry eye|Dry throat|Dyspepsia|Dyspn…	Edema	Chest Pain	8.44e-06	Unknown
Aceclofenaco	Abdominal pain|Abdominal pain upper|Agranulocytosis|Angioedema|Aplastic anaemia|Bronchospasm|Burning sensation|Confusional state|Dermatitis atopic|Duodenal ulcer|Embolism|Erythema|Eye disorder|Food intolerance|Gastric ulcer|Gastrointestinal haemorrhage|Gastrointestinal ulcer|Glomerulonephritis|Haematemesis|Haemolytic anaemia|Haemorrhage|Hepatitis acute|Hepatotoxicity|Hyperkalaemia|Hypersensitivit…	Spondylitis|Spondylitis, Ankylosing|Spondylarthritis|Inflammation|Musculoskeletal Pain|Osteoarthritis|Pain|Arthritis, Rheumatoid|Arthralgia	Spondylitis, Ankylosing	1.16e-06	FDA approved
Aceclofenaco	Abdominal pain|Abdominal pain upper|Agranulocytosis|Angioedema|Aplastic anaemia|Bronchospasm|Burning sensation|Confusional state|Dermatitis atopic|Duodenal ulcer|Embolism|Erythema|Eye disorder|Food intolerance|Gastric ulcer|Gastrointestinal haemorrhage|Gastrointestinal ulcer|Glomerulonephritis|Haematemesis|Haemolytic anaemia|Haemorrhage|Hepatitis acute|Hepatotoxicity|Hyperkalaemia|Hypersensitivit…	Spondylitis|Spondylitis, Ankylosing|Spondylarthritis|Inflammation|Musculoskeletal Pain|Osteoarthritis|Pain|Arthritis, Rheumatoid|Arthralgia	Spondylarthritis	1.58e-06	FDA approved
Aceclofenaco	Abdominal pain|Abdominal pain upper|Agranulocytosis|Angioedema|Aplastic anaemia|Bronchospasm|Burning sensation|Confusional state|Dermatitis atopic|Duodenal ulcer|Embolism|Erythema|Eye disorder|Food intolerance|Gastric ulcer|Gastrointestinal haemorrhage|Gastrointestinal ulcer|Glomerulonephritis|Haematemesis|Haemolytic anaemia|Haemorrhage|Hepatitis acute|Hepatotoxicity|Hyperkalaemia|Hypersensitivit…	Spondylitis|Spondylitis, Ankylosing|Spondylarthritis|Inflammation|Musculoskeletal Pain|Osteoarthritis|Pain|Arthritis, Rheumatoid|Arthralgia	Osteoarthritis	3.49e-12	FDA approved
Aceclofenaco	Abdominal pain|Abdominal pain upper|Agranulocytosis|Angioedema|Aplastic anaemia|Bronchospasm|Burning sensation|Confusional state|Dermatitis atopic|Duodenal ulcer|Embolism|Erythema|Eye disorder|Food intolerance|Gastric ulcer|Gastrointestinal haemorrhage|Gastrointestinal ulcer|Glomerulonephritis|Haematemesis|Haemolytic anaemia|Haemorrhage|Hepatitis acute|Hepatotoxicity|Hyperkalaemia|Hypersensitivit…	Spondylitis|Spondylitis, Ankylosing|Spondylarthritis|Inflammation|Musculoskeletal Pain|Osteoarthritis|Pain|Arthritis, Rheumatoid|Arthralgia	Arthritis, Rheumatoid	7.34e-17	FDA approved
Aceclofenaco	Abdominal pain|Abdominal pain upper|Agranulocytosis|Angioedema|Aplastic anaemia|Bronchospasm|Burning sensation|Confusional state|Dermatitis atopic|Duodenal ulcer|Embolism|Erythema|Eye disorder|Food intolerance|Gastric ulcer|Gastrointestinal haemorrhage|Gastrointestinal ulcer|Glomerulonephritis|Haematemesis|Haemolytic anaemia|Haemorrhage|Hepatitis acute|Hepatotoxicity|Hyperkalaemia|Hypersensitivit…	Spondylitis|Spondylitis, Ankylosing|Spondylarthritis|Inflammation|Musculoskeletal Pain|Osteoarthritis|Pain|Arthritis, Rheumatoid|Arthralgia	Spondylitis	1.58e-06	FDA approved
Aceclofenaco	Abdominal pain|Abdominal pain upper|Agranulocytosis|Angioedema|Aplastic anaemia|Bronchospasm|Burning sensation|Confusional state|Dermatitis atopic|Duodenal ulcer|Embolism|Erythema|Eye disorder|Food intolerance|Gastric ulcer|Gastrointestinal haemorrhage|Gastrointestinal ulcer|Glomerulonephritis|Haematemesis|Haemolytic anaemia|Haemorrhage|Hepatitis acute|Hepatotoxicity|Hyperkalaemia|Hypersensitivit…	Spondylitis|Spondylitis, Ankylosing|Spondylarthritis|Inflammation|Musculoskeletal Pain|Osteoarthritis|Pain|Arthritis, Rheumatoid|Arthralgia	Purine-Pyrimidine Metabolism, Inborn Errors	7.1e-07	Unknown
Aceclofenaco	Abdominal pain|Abdominal pain upper|Agranulocytosis|Angioedema|Aplastic anaemia|Bronchospasm|Burning sensation|Confusional state|Dermatitis atopic|Duodenal ulcer|Embolism|Erythema|Eye disorder|Food intolerance|Gastric ulcer|Gastrointestinal haemorrhage|Gastrointestinal ulcer|Glomerulonephritis|Haematemesis|Haemolytic anaemia|Haemorrhage|Hepatitis acute|Hepatotoxicity|Hyperkalaemia|Hypersensitivit…	Spondylitis|Spondylitis, Ankylosing|Spondylarthritis|Inflammation|Musculoskeletal Pain|Osteoarthritis|Pain|Arthritis, Rheumatoid|Arthralgia	Pain	2.08e-10	FDA approved
Aceclofenaco	Abdominal pain|Abdominal pain upper|Agranulocytosis|Angioedema|Aplastic anaemia|Bronchospasm|Burning sensation|Confusional state|Dermatitis atopic|Duodenal ulcer|Embolism|Erythema|Eye disorder|Food intolerance|Gastric ulcer|Gastrointestinal haemorrhage|Gastrointestinal ulcer|Glomerulonephritis|Haematemesis|Haemolytic anaemia|Haemorrhage|Hepatitis acute|Hepatotoxicity|Hyperkalaemia|Hypersensitivit…	Spondylitis|Spondylitis, Ankylosing|Spondylarthritis|Inflammation|Musculoskeletal Pain|Osteoarthritis|Pain|Arthritis, Rheumatoid|Arthralgia	Inflammation	5.36e-29	FDA approved
Aceclofenaco	Abdominal pain|Abdominal pain upper|Agranulocytosis|Angioedema|Aplastic anaemia|Bronchospasm|Burning sensation|Confusional state|Dermatitis atopic|Duodenal ulcer|Embolism|Erythema|Eye disorder|Food intolerance|Gastric ulcer|Gastrointestinal haemorrhage|Gastrointestinal ulcer|Glomerulonephritis|Haematemesis|Haemolytic anaemia|Haemorrhage|Hepatitis acute|Hepatotoxicity|Hyperkalaemia|Hypersensitivit…	Spondylitis|Spondylitis, Ankylosing|Spondylarthritis|Inflammation|Musculoskeletal Pain|Osteoarthritis|Pain|Arthritis, Rheumatoid|Arthralgia	Gout	7.1e-07	Unknown
Biovir	Abdominal pain|Abdominal pain upper|Abnormal behaviour|Alanine aminotransferase increased|Alopecia|Anaemia|Anaphylactic reaction|Angioedema|Decreased appetite|Anxiety|Aplasia|Aplasia pure red cell|Aplastic anaemia|Arthralgia|Aspartate aminotransferase increased|Asthenia|Amylase increased|Blood bilirubin increased|Blood creatine phosphokinase increased|Bone marrow failure|Breath sounds abnormal|Ca…	Lentivirus Infections|HIV Infections	HIV Infections	7.67e-18	FDA approved
Biovir	Abdominal pain|Abdominal pain upper|Abnormal behaviour|Alanine aminotransferase increased|Alopecia|Anaemia|Anaphylactic reaction|Angioedema|Decreased appetite|Anxiety|Aplasia|Aplasia pure red cell|Aplastic anaemia|Arthralgia|Aspartate aminotransferase increased|Asthenia|Amylase increased|Blood bilirubin increased|Blood creatine phosphokinase increased|Bone marrow failure|Breath sounds abnormal|Ca…	Lentivirus Infections|HIV Infections	Lentivirus Infections	7.67e-18	FDA approved
Replagal	Abdominal discomfort|Abdominal pain|Acne|Adrenal insufficiency|Anaphylactoid reaction|Angioedema|Arrhythmia|Arthralgia|Asthenia|Back pain|Balance disorder|Blood creatinine increased|Blood pressure increased|Bone pain|Cerebral infarction|Chest pain|Chills|Circumoral oedema|Cough|Death|Diarrhoea|Discomfort|Dizziness|Drug specific antibody present|Dysgeusia|Dysphonia|Dyspnoea|Erythema|Fatigue|Feelin…	Brain Diseases, Metabolic|Cerebrovascular Disorders|Cerebral Small Vessel Diseases|Fabry Disease|Brain Diseases, Metabolic, Inborn|Lipid Metabolism, Inborn Errors|Lysosomal Storage Diseases|Lipidoses	Brain Diseases, Metabolic	5.6e-06	FDA approved
Replagal	Abdominal discomfort|Abdominal pain|Acne|Adrenal insufficiency|Anaphylactoid reaction|Angioedema|Arrhythmia|Arthralgia|Asthenia|Back pain|Balance disorder|Blood creatinine increased|Blood pressure increased|Bone pain|Cerebral infarction|Chest pain|Chills|Circumoral oedema|Cough|Death|Diarrhoea|Discomfort|Dizziness|Drug specific antibody present|Dysgeusia|Dysphonia|Dyspnoea|Erythema|Fatigue|Feelin…	Brain Diseases, Metabolic|Cerebrovascular Disorders|Cerebral Small Vessel Diseases|Fabry Disease|Brain Diseases, Metabolic, Inborn|Lipid Metabolism, Inborn Errors|Lysosomal Storage Diseases|Lipidoses	Lipidoses	3.92e-06	FDA approved
Replagal	Abdominal discomfort|Abdominal pain|Acne|Adrenal insufficiency|Anaphylactoid reaction|Angioedema|Arrhythmia|Arthralgia|Asthenia|Back pain|Balance disorder|Blood creatinine increased|Blood pressure increased|Bone pain|Cerebral infarction|Chest pain|Chills|Circumoral oedema|Cough|Death|Diarrhoea|Discomfort|Dizziness|Drug specific antibody present|Dysgeusia|Dysphonia|Dyspnoea|Erythema|Fatigue|Feelin…	Brain Diseases, Metabolic|Cerebrovascular Disorders|Cerebral Small Vessel Diseases|Fabry Disease|Brain Diseases, Metabolic, Inborn|Lipid Metabolism, Inborn Errors|Lysosomal Storage Diseases|Lipidoses	Brain Diseases, Metabolic, Inborn	3.92e-06	FDA approved
Daren	Abdominal pain upper|Abnormal dreams|Abnormal sensation in eye|Agitation|Anticholinergic syndrome|Aplastic anaemia|Arrhythmia|Asthenia|Asthenopia|Asthma|Back pain|Blepharospasm|Burning sensation|Coma|Confusional state|Constipation|Convulsion|Corneal epithelium defect|Corneal infiltrates|Vital dye staining cornea present|Depression|Dermatitis|Diarrhoea|Discomfort|Dry eye|Dysgeusia|Dyskinesia|Dysme…	Conjunctivitis, Allergic|Hypersensitivity|Asthma|Respiratory Hypersensitivity|Eczema|Skin Diseases, Papulosquamous|Urticaria|Urinary Tract Infections|Respiratory Tract Infections|Rhinitis, Allergic, Perennial|Respiratory Hypersensitivity	Hypersensitivity	1.64e-06	FDA approved
Daren	Abdominal pain upper|Abnormal dreams|Abnormal sensation in eye|Agitation|Anticholinergic syndrome|Aplastic anaemia|Arrhythmia|Asthenia|Asthenopia|Asthma|Back pain|Blepharospasm|Burning sensation|Coma|Confusional state|Constipation|Convulsion|Corneal epithelium defect|Corneal infiltrates|Vital dye staining cornea present|Depression|Dermatitis|Diarrhoea|Discomfort|Dry eye|Dysgeusia|Dyskinesia|Dysme…	Conjunctivitis, Allergic|Hypersensitivity|Asthma|Respiratory Hypersensitivity|Eczema|Skin Diseases, Papulosquamous|Urticaria|Urinary Tract Infections|Respiratory Tract Infections|Rhinitis, Allergic, Perennial|Respiratory Hypersensitivity	Rhinitis, Allergic, Perennial	8.28e-11	FDA approved
Daren	Abdominal pain upper|Abnormal dreams|Abnormal sensation in eye|Agitation|Anticholinergic syndrome|Aplastic anaemia|Arrhythmia|Asthenia|Asthenopia|Asthma|Back pain|Blepharospasm|Burning sensation|Coma|Confusional state|Constipation|Convulsion|Corneal epithelium defect|Corneal infiltrates|Vital dye staining cornea present|Depression|Dermatitis|Diarrhoea|Discomfort|Dry eye|Dysgeusia|Dyskinesia|Dysme…	Conjunctivitis, Allergic|Hypersensitivity|Asthma|Respiratory Hypersensitivity|Eczema|Skin Diseases, Papulosquamous|Urticaria|Urinary Tract Infections|Respiratory Tract Infections|Rhinitis, Allergic, Perennial|Respiratory Hypersensitivity	Respiratory Hypersensitivity	1.62e-09	FDA approved
Daren	Abdominal pain upper|Abnormal dreams|Abnormal sensation in eye|Agitation|Anticholinergic syndrome|Aplastic anaemia|Arrhythmia|Asthenia|Asthenopia|Asthma|Back pain|Blepharospasm|Burning sensation|Coma|Confusional state|Constipation|Convulsion|Corneal epithelium defect|Corneal infiltrates|Vital dye staining cornea present|Depression|Dermatitis|Diarrhoea|Discomfort|Dry eye|Dysgeusia|Dyskinesia|Dysme…	Conjunctivitis, Allergic|Hypersensitivity|Asthma|Respiratory Hypersensitivity|Eczema|Skin Diseases, Papulosquamous|Urticaria|Urinary Tract Infections|Respiratory Tract Infections|Rhinitis, Allergic, Perennial|Respiratory Hypersensitivity	Urticaria	4.23e-06	FDA approved
Hy-Pam 25	Abdominal pain upper|Agitation|Analgesic therapy|Anticholinergic syndrome|Aplastic anaemia|Arrhythmia|Blepharospasm|Coma|Confusional state|Constipation|Convulsion|Depression|Diarrhoea|Dry mouth|Dyskinesia|Dysphagia|Dysphoria|Electrocardiogram QT prolonged|Hallucination|Hepatitis|Hypersensitivity|Hypertension|Insomnia|Irritability|Jaundice cholestatic|Muscle fibrosis|Nausea|Nervous system disorder…	Pruritus	Hypersensitivity	5.49e-10	Unknown
Hy-Pam 25	Abdominal pain upper|Agitation|Analgesic therapy|Anticholinergic syndrome|Aplastic anaemia|Arrhythmia|Blepharospasm|Coma|Confusional state|Constipation|Convulsion|Depression|Diarrhoea|Dry mouth|Dyskinesia|Dysphagia|Dysphoria|Electrocardiogram QT prolonged|Hallucination|Hepatitis|Hypersensitivity|Hypertension|Insomnia|Irritability|Jaundice cholestatic|Muscle fibrosis|Nausea|Nervous system disorder…	Pruritus	Rhinitis, Allergic, Perennial	8.31e-12	Unknown
Hy-Pam 25	Abdominal pain upper|Agitation|Analgesic therapy|Anticholinergic syndrome|Aplastic anaemia|Arrhythmia|Blepharospasm|Coma|Confusional state|Constipation|Convulsion|Depression|Diarrhoea|Dry mouth|Dyskinesia|Dysphagia|Dysphoria|Electrocardiogram QT prolonged|Hallucination|Hepatitis|Hypersensitivity|Hypertension|Insomnia|Irritability|Jaundice cholestatic|Muscle fibrosis|Nausea|Nervous system disorder…	Pruritus	Respiratory Hypersensitivity	2.21e-10	Unknown
Hy-Pam 25	Abdominal pain upper|Agitation|Analgesic therapy|Anticholinergic syndrome|Aplastic anaemia|Arrhythmia|Blepharospasm|Coma|Confusional state|Constipation|Convulsion|Depression|Diarrhoea|Dry mouth|Dyskinesia|Dysphagia|Dysphoria|Electrocardiogram QT prolonged|Hallucination|Hepatitis|Hypersensitivity|Hypertension|Insomnia|Irritability|Jaundice cholestatic|Muscle fibrosis|Nausea|Nervous system disorder…	Pruritus	Urticaria	4.16e-07	Unknown
Hydromox	Agranulocytosis|Decreased appetite|Aplastic anaemia|Arrhythmia|Asthenia|Constipation|Cutaneous vasculitis|Dehydration|Diarrhoea|Dizziness|Ejaculation disorder|Erectile dysfunction|Glucose tolerance decreased|Glycosuria|Gout|Headache|Hypercalciuria|Hyperglycaemia|Hyperlipidaemia|Hypersensitivity|Hyperuricaemia|Hypokalaemia|Hypomagnesaemia|Hyponatraemia|Hypotension|Jaundice|Jaundice cholestatic|Leu…	Heart Failure|Edema|Hypertension|Renal Insufficiency|Kidney Diseases	Hypertension	1.35e-21	FDA approved
Hydromox	Agranulocytosis|Decreased appetite|Aplastic anaemia|Arrhythmia|Asthenia|Constipation|Cutaneous vasculitis|Dehydration|Diarrhoea|Dizziness|Ejaculation disorder|Erectile dysfunction|Glucose tolerance decreased|Glycosuria|Gout|Headache|Hypercalciuria|Hyperglycaemia|Hyperlipidaemia|Hypersensitivity|Hyperuricaemia|Hypokalaemia|Hypomagnesaemia|Hyponatraemia|Hypotension|Jaundice|Jaundice cholestatic|Leu…	Heart Failure|Edema|Hypertension|Renal Insufficiency|Kidney Diseases	Edema	1.62e-23	FDA approved
Adepril	Abnormal dreams|Accommodation disorder|Ageusia|Aggression|Agitation|Agranulocytosis|Akathisia|Alopecia|Amenorrhoea|Decreased appetite|Anorgasmia|Anticholinergic syndrome|Antinuclear antibody positive|Anxiety|Arrhythmia|Asthenia|Atrial fibrillation|Atrioventricular block|Atrioventricular block first degree|Azotaemia|Blood alkaline phosphatase|Blood glucose decreased|Blood pressure decreased|Body t…	Depressive Disorder, Major|Neuralgia|Pain|Pain|Panic Disorder|Growth Disorders|Genital Neoplasms, Male|Prostatic Neoplasms	Depressive Disorder, Major	3.33e-15	FDA approved
Adepril	Abnormal dreams|Accommodation disorder|Ageusia|Aggression|Agitation|Agranulocytosis|Akathisia|Alopecia|Amenorrhoea|Decreased appetite|Anorgasmia|Anticholinergic syndrome|Antinuclear antibody positive|Anxiety|Arrhythmia|Asthenia|Atrial fibrillation|Atrioventricular block|Atrioventricular block first degree|Azotaemia|Blood alkaline phosphatase|Blood glucose decreased|Blood pressure decreased|Body t…	Depressive Disorder, Major|Neuralgia|Pain|Pain|Panic Disorder|Growth Disorders|Genital Neoplasms, Male|Prostatic Neoplasms	Depressive Disorder	9.84e-10	FDA approved
Metoprolol	Abdominal discomfort|Abdominal pain|Abdominal pain upper|Abnormal dreams|Acute myocardial infarction|Affect lability|Agitation|Agranulocytosis|Alanine aminotransferase increased|Alopecia|Amnesia|Anaemia|Anaphylactic reaction|Anaphylactoid reaction|Angina pectoris|Anxiety|Apathy|Arthralgia|Asthenia|Atrial fibrillation|Atrioventricular block|Bipolar I disorder|Blood alkaline phosphatase increased|B…	Angina Pectoris|Chest Pain|Hypertension|Heart Failure	Arrhythmias, Cardiac	6.26e-06	Clinical evidence	PMID: 6858932
Metoprolol	Abdominal discomfort|Abdominal pain|Abdominal pain upper|Abnormal dreams|Acute myocardial infarction|Affect lability|Agitation|Agranulocytosis|Alanine aminotransferase increased|Alopecia|Amnesia|Anaemia|Anaphylactic reaction|Anaphylactoid reaction|Angina pectoris|Anxiety|Apathy|Arthralgia|Asthenia|Atrial fibrillation|Atrioventricular block|Bipolar I disorder|Blood alkaline phosphatase increased|B…	Angina Pectoris|Chest Pain|Hypertension|Heart Failure	Angina Pectoris	1.75e-11	FDA approved
Metoprolol	Abdominal discomfort|Abdominal pain|Abdominal pain upper|Abnormal dreams|Acute myocardial infarction|Affect lability|Agitation|Agranulocytosis|Alanine aminotransferase increased|Alopecia|Amnesia|Anaemia|Anaphylactic reaction|Anaphylactoid reaction|Angina pectoris|Anxiety|Apathy|Arthralgia|Asthenia|Atrial fibrillation|Atrioventricular block|Bipolar I disorder|Blood alkaline phosphatase increased|B…	Angina Pectoris|Chest Pain|Hypertension|Heart Failure	Chest Pain	1.75e-11	FDA approved
Metoprolol	Abdominal discomfort|Abdominal pain|Abdominal pain upper|Abnormal dreams|Acute myocardial infarction|Affect lability|Agitation|Agranulocytosis|Alanine aminotransferase increased|Alopecia|Amnesia|Anaemia|Anaphylactic reaction|Anaphylactoid reaction|Angina pectoris|Anxiety|Apathy|Arthralgia|Asthenia|Atrial fibrillation|Atrioventricular block|Bipolar I disorder|Blood alkaline phosphatase increased|B…	Angina Pectoris|Chest Pain|Hypertension|Heart Failure	Hypertension	5.17e-20	FDA approved
Amlodipine Besylate and Benazepril Hydrochloride	Abdominal discomfort|Abdominal pain|Abdominal pain upper|Alanine aminotransferase increased|Alopecia|Anaemia|Angina pectoris|Angioedema|Anxiety|Aspartate aminotransferase increased|Asthenia|Azotaemia|Back pain|Blood alkaline phosphatase increased|Blood bilirubin increased|Blood creatinine increased|Blood potassium abnormal|Blood potassium increased|Blood urea increased|Blood uric acid increased|C…	Hypertension	Hypertension	1.29e-24	FDA approved
Amlodipine Besylate and Benazepril Hydrochloride	Abdominal discomfort|Abdominal pain|Abdominal pain upper|Alanine aminotransferase increased|Alopecia|Anaemia|Angina pectoris|Angioedema|Anxiety|Aspartate aminotransferase increased|Asthenia|Azotaemia|Back pain|Blood alkaline phosphatase increased|Blood bilirubin increased|Blood creatinine increased|Blood potassium abnormal|Blood potassium increased|Blood urea increased|Blood uric acid increased|C…	Hypertension	Heart Failure	1.19e-06	FDA approved
Fosfestrol	Abdominal distension|Abdominal pain|Abortion spontaneous|Adrenal insufficiency|Alopecia|Autoimmune disorder|Breast cancer|Burning sensation|Cardiovascular disorder|Chloasma|Chorea|Contact lens intolerance|Corneal disorder|Depressed mood|Dizziness|Ecchymosis|Ectopic pregnancy|Embolism|Endometrial cancer|Erythema multiforme|Erythema nodosum|Fluid retention|Gallbladder disorder|Glucose tolerance dec…	Vaginal Diseases|Osteoporosis|Genital Neoplasms, Male|Prostatic Neoplasms|Adnexal Diseases|Primary Ovarian Insufficiency|Breast Neoplasms|Gonadal Dysgenesis|Sex Chromosome Disorders of Sex Development|Disorders of Sex Development|Turner Syndrome|Heart Defects, Congenital|Sex Chromosome Disorders|Cerebrovascular Disorders|Carotid Artery Diseases	Premenstrual Syndrome	8.66e-06	FDA approved
Fosfestrol	Abdominal distension|Abdominal pain|Abortion spontaneous|Adrenal insufficiency|Alopecia|Autoimmune disorder|Breast cancer|Burning sensation|Cardiovascular disorder|Chloasma|Chorea|Contact lens intolerance|Corneal disorder|Depressed mood|Dizziness|Ecchymosis|Ectopic pregnancy|Embolism|Endometrial cancer|Erythema multiforme|Erythema nodosum|Fluid retention|Gallbladder disorder|Glucose tolerance dec…	Vaginal Diseases|Osteoporosis|Genital Neoplasms, Male|Prostatic Neoplasms|Adnexal Diseases|Primary Ovarian Insufficiency|Breast Neoplasms|Gonadal Dysgenesis|Sex Chromosome Disorders of Sex Development|Disorders of Sex Development|Turner Syndrome|Heart Defects, Congenital|Sex Chromosome Disorders|Cerebrovascular Disorders|Carotid Artery Diseases	Hypogonadism	2.8e-07	Unknown
Ludiomil	Abdominal pain|Accommodation disorder|Agitation|Agranulocytosis|Akathisia|Alopecia|Anxiety|Arrhythmia|Aspartate aminotransferase increased|Asthenia|Atrioventricular block|Blood glucose decreased|Blood glucose increased|Bone marrow failure|Breast enlargement|Bronchospasm|Cerebellar ataxia|Cerebrovascular accident|Coma|Confusional state|Constipation|Convulsion|Coordination abnormal|Cyanosis|Delusio…	Depressive Disorder, Major	Depressive Disorder, Major	2.49e-11	FDA approved
Clotam (TN)	Abdominal pain upper|Agranulocytosis|Angioedema|Aplastic anaemia|Asthenia|Bronchospasm|Confusional state|Dermatitis atopic|Diarrhoea|Drug eruption|Duodenal ulcer|Dyspepsia|Dysuria|Eye disorder|Fluid retention|Gastric ulcer|Gastrointestinal haemorrhage|Glomerulonephritis|Haematemesis|Haemolytic anaemia|Haemorrhage|Hepatitis|Hepatotoxicity|Hyperkalaemia|Hypersensitivity|Hypertension|Hyponatraemia|I…	Inflammation|Headache Disorders	Spondylitis, Ankylosing	2.07e-07	Clinical evidence	PMID: 7013054
Clotam (TN)	Abdominal pain upper|Agranulocytosis|Angioedema|Aplastic anaemia|Asthenia|Bronchospasm|Confusional state|Dermatitis atopic|Diarrhoea|Drug eruption|Duodenal ulcer|Dyspepsia|Dysuria|Eye disorder|Fluid retention|Gastric ulcer|Gastrointestinal haemorrhage|Glomerulonephritis|Haematemesis|Haemolytic anaemia|Haemorrhage|Hepatitis|Hepatotoxicity|Hyperkalaemia|Hypersensitivity|Hypertension|Hyponatraemia|I…	Inflammation|Headache Disorders	Spondylarthritis	2.89e-07	Unknown
Clotam (TN)	Abdominal pain upper|Agranulocytosis|Angioedema|Aplastic anaemia|Asthenia|Bronchospasm|Confusional state|Dermatitis atopic|Diarrhoea|Drug eruption|Duodenal ulcer|Dyspepsia|Dysuria|Eye disorder|Fluid retention|Gastric ulcer|Gastrointestinal haemorrhage|Glomerulonephritis|Haematemesis|Haemolytic anaemia|Haemorrhage|Hepatitis|Hepatotoxicity|Hyperkalaemia|Hypersensitivity|Hypertension|Hyponatraemia|I…	Inflammation|Headache Disorders	Osteoarthritis	4.72e-15	Clinical evidence	PMID: 373086
Clotam (TN)	Abdominal pain upper|Agranulocytosis|Angioedema|Aplastic anaemia|Asthenia|Bronchospasm|Confusional state|Dermatitis atopic|Diarrhoea|Drug eruption|Duodenal ulcer|Dyspepsia|Dysuria|Eye disorder|Fluid retention|Gastric ulcer|Gastrointestinal haemorrhage|Glomerulonephritis|Haematemesis|Haemolytic anaemia|Haemorrhage|Hepatitis|Hepatotoxicity|Hyperkalaemia|Hypersensitivity|Hypertension|Hyponatraemia|I…	Inflammation|Headache Disorders	Arthritis, Rheumatoid	1.04e-19	Clinical evidence	PMID: 373086
Clotam (TN)	Abdominal pain upper|Agranulocytosis|Angioedema|Aplastic anaemia|Asthenia|Bronchospasm|Confusional state|Dermatitis atopic|Diarrhoea|Drug eruption|Duodenal ulcer|Dyspepsia|Dysuria|Eye disorder|Fluid retention|Gastric ulcer|Gastrointestinal haemorrhage|Glomerulonephritis|Haematemesis|Haemolytic anaemia|Haemorrhage|Hepatitis|Hepatotoxicity|Hyperkalaemia|Hypersensitivity|Hypertension|Hyponatraemia|I…	Inflammation|Headache Disorders	Spondylitis	2.89e-07	Unknown
Clotam (TN)	Abdominal pain upper|Agranulocytosis|Angioedema|Aplastic anaemia|Asthenia|Bronchospasm|Confusional state|Dermatitis atopic|Diarrhoea|Drug eruption|Duodenal ulcer|Dyspepsia|Dysuria|Eye disorder|Fluid retention|Gastric ulcer|Gastrointestinal haemorrhage|Glomerulonephritis|Haematemesis|Haemolytic anaemia|Haemorrhage|Hepatitis|Hepatotoxicity|Hyperkalaemia|Hypersensitivity|Hypertension|Hyponatraemia|I…	Inflammation|Headache Disorders	Purine-Pyrimidine Metabolism, Inborn Errors	9.47e-07	Unknown
Clotam (TN)	Abdominal pain upper|Agranulocytosis|Angioedema|Aplastic anaemia|Asthenia|Bronchospasm|Confusional state|Dermatitis atopic|Diarrhoea|Drug eruption|Duodenal ulcer|Dyspepsia|Dysuria|Eye disorder|Fluid retention|Gastric ulcer|Gastrointestinal haemorrhage|Glomerulonephritis|Haematemesis|Haemolytic anaemia|Haemorrhage|Hepatitis|Hepatotoxicity|Hyperkalaemia|Hypersensitivity|Hypertension|Hyponatraemia|I…	Inflammation|Headache Disorders	Pain	1.23e-11	Clinical evidence	PMID: 373086
Clotam (TN)	Abdominal pain upper|Agranulocytosis|Angioedema|Aplastic anaemia|Asthenia|Bronchospasm|Confusional state|Dermatitis atopic|Diarrhoea|Drug eruption|Duodenal ulcer|Dyspepsia|Dysuria|Eye disorder|Fluid retention|Gastric ulcer|Gastrointestinal haemorrhage|Glomerulonephritis|Haematemesis|Haemolytic anaemia|Haemorrhage|Hepatitis|Hepatotoxicity|Hyperkalaemia|Hypersensitivity|Hypertension|Hyponatraemia|I…	Inflammation|Headache Disorders	Inflammation	3.64e-28	FDA approved
Clotam (TN)	Abdominal pain upper|Agranulocytosis|Angioedema|Aplastic anaemia|Asthenia|Bronchospasm|Confusional state|Dermatitis atopic|Diarrhoea|Drug eruption|Duodenal ulcer|Dyspepsia|Dysuria|Eye disorder|Fluid retention|Gastric ulcer|Gastrointestinal haemorrhage|Glomerulonephritis|Haematemesis|Haemolytic anaemia|Haemorrhage|Hepatitis|Hepatotoxicity|Hyperkalaemia|Hypersensitivity|Hypertension|Hyponatraemia|I…	Inflammation|Headache Disorders	Gout	9.47e-07	Clinical evidence	PMID: 373086
Lamepil	Abasia|Abdominal discomfort|Abdominal distension|Abdominal pain|Abdominal pain upper|Abnormal behaviour|Abnormal dreams|Abnormal faeces|Abnormal sensation in eye|Abortion spontaneous|Abscess|Petit mal epilepsy|Accommodation disorder|Acidosis|Acne|Acute generalised exanthematous pustulosis|Acute hepatic failure|Affect lability|Ageusia|Aggression|Agitation|Agranulocytosis|Akathisia|Alanine aminotra…	Bipolar Disorder|Epilepsy|Intellectual Disability|Neurobehavioral Manifestations|Epilepsy	Depressive Disorder, Major	1.83e-07	FDA approved
Lamepil	Abasia|Abdominal discomfort|Abdominal distension|Abdominal pain|Abdominal pain upper|Abnormal behaviour|Abnormal dreams|Abnormal faeces|Abnormal sensation in eye|Abortion spontaneous|Abscess|Petit mal epilepsy|Accommodation disorder|Acidosis|Acne|Acute generalised exanthematous pustulosis|Acute hepatic failure|Affect lability|Ageusia|Aggression|Agitation|Agranulocytosis|Akathisia|Alanine aminotra…	Bipolar Disorder|Epilepsy|Intellectual Disability|Neurobehavioral Manifestations|Epilepsy	Epilepsy	5.65e-06	FDA approved
Lamepil	Abasia|Abdominal discomfort|Abdominal distension|Abdominal pain|Abdominal pain upper|Abnormal behaviour|Abnormal dreams|Abnormal faeces|Abnormal sensation in eye|Abortion spontaneous|Abscess|Petit mal epilepsy|Accommodation disorder|Acidosis|Acne|Acute generalised exanthematous pustulosis|Acute hepatic failure|Affect lability|Ageusia|Aggression|Agitation|Agranulocytosis|Akathisia|Alanine aminotra…	Bipolar Disorder|Epilepsy|Intellectual Disability|Neurobehavioral Manifestations|Epilepsy	Depressive Disorder	2.13e-07	FDA approved
Lamepil	Abasia|Abdominal discomfort|Abdominal distension|Abdominal pain|Abdominal pain upper|Abnormal behaviour|Abnormal dreams|Abnormal faeces|Abnormal sensation in eye|Abortion spontaneous|Abscess|Petit mal epilepsy|Accommodation disorder|Acidosis|Acne|Acute generalised exanthematous pustulosis|Acute hepatic failure|Affect lability|Ageusia|Aggression|Agitation|Agranulocytosis|Akathisia|Alanine aminotra…	Bipolar Disorder|Epilepsy|Intellectual Disability|Neurobehavioral Manifestations|Epilepsy	Bipolar Disorder	3.85e-06	FDA approved
Quetiapine	Abdominal distension|Abdominal pain|Abnormal behaviour|Abnormal dreams|Abscess|Accommodation disorder|Acne|Acute respiratory failure|Affect lability|Aggression|Agitation|Agranulocytosis|Akathisia|Akinesia|Alanine aminotransferase increased|Albuminuria|Alcohol intolerance|Alcoholism|Alopecia|Amblyopia|Amenorrhoea|Amnesia|Anaemia|Anal fistula|Anaphylactic reaction|Anaphylactoid reaction|Anger|Angin…	Bipolar Disorder|Schizophrenia|Depressive Disorder, Major|Depressive Disorder	Schizophrenia	6.2e-08	FDA approved
Quetiapine	Abdominal distension|Abdominal pain|Abnormal behaviour|Abnormal dreams|Abscess|Accommodation disorder|Acne|Acute respiratory failure|Affect lability|Aggression|Agitation|Agranulocytosis|Akathisia|Akinesia|Alanine aminotransferase increased|Albuminuria|Alcohol intolerance|Alcoholism|Alopecia|Amblyopia|Amenorrhoea|Amnesia|Anaemia|Anal fistula|Anaphylactic reaction|Anaphylactoid reaction|Anger|Angin…	Bipolar Disorder|Schizophrenia|Depressive Disorder, Major|Depressive Disorder	Depressive Disorder, Major	1.35e-07	FDA approved
Quetiapine	Abdominal distension|Abdominal pain|Abnormal behaviour|Abnormal dreams|Abscess|Accommodation disorder|Acne|Acute respiratory failure|Affect lability|Aggression|Agitation|Agranulocytosis|Akathisia|Akinesia|Alanine aminotransferase increased|Albuminuria|Alcohol intolerance|Alcoholism|Alopecia|Amblyopia|Amenorrhoea|Amnesia|Anaemia|Anal fistula|Anaphylactic reaction|Anaphylactoid reaction|Anger|Angin…	Bipolar Disorder|Schizophrenia|Depressive Disorder, Major|Depressive Disorder	Depressive Disorder	3.02e-06	FDA approved
Anspor	Abdominal discomfort|Abdominal pain|Agranulocytosis|Alanine aminotransferase increased|Alcohol intolerance|Anaemia haemolytic autoimmune|Anaphylactic reaction|Anaphylactic shock|Angioedema|Aplastic anaemia|Arthralgia|Aspartate aminotransferase increased|Asthma|Blood alkaline phosphatase increased|Blood bilirubin increased|Blood creatinine increased|Blood sodium abnormal|Blood urea increased|Bone …	Otitis Media|Respiratory Tract Infections|Skin Diseases, Infectious|Urinary Tract Infections	Respiratory Tract Infections	2.19e-13	FDA approved
Anspor	Abdominal discomfort|Abdominal pain|Agranulocytosis|Alanine aminotransferase increased|Alcohol intolerance|Anaemia haemolytic autoimmune|Anaphylactic reaction|Anaphylactic shock|Angioedema|Aplastic anaemia|Arthralgia|Aspartate aminotransferase increased|Asthma|Blood alkaline phosphatase increased|Blood bilirubin increased|Blood creatinine increased|Blood sodium abnormal|Blood urea increased|Bone …	Otitis Media|Respiratory Tract Infections|Skin Diseases, Infectious|Urinary Tract Infections	Urinary Tract Infections	3.41e-10	FDA approved
Anspor	Abdominal discomfort|Abdominal pain|Agranulocytosis|Alanine aminotransferase increased|Alcohol intolerance|Anaemia haemolytic autoimmune|Anaphylactic reaction|Anaphylactic shock|Angioedema|Aplastic anaemia|Arthralgia|Aspartate aminotransferase increased|Asthma|Blood alkaline phosphatase increased|Blood bilirubin increased|Blood creatinine increased|Blood sodium abnormal|Blood urea increased|Bone …	Otitis Media|Respiratory Tract Infections|Skin Diseases, Infectious|Urinary Tract Infections	Infection	1.37e-10	FDA approved
Anspor	Abdominal discomfort|Abdominal pain|Agranulocytosis|Alanine aminotransferase increased|Alcohol intolerance|Anaemia haemolytic autoimmune|Anaphylactic reaction|Anaphylactic shock|Angioedema|Aplastic anaemia|Arthralgia|Aspartate aminotransferase increased|Asthma|Blood alkaline phosphatase increased|Blood bilirubin increased|Blood creatinine increased|Blood sodium abnormal|Blood urea increased|Bone …	Otitis Media|Respiratory Tract Infections|Skin Diseases, Infectious|Urinary Tract Infections	Bacterial Infections	1.94e-08	FDA approved
BMY-27857	Abdominal discomfort|Abdominal distension|Abdominal pain|Abnormal behaviour|Abnormal dreams|Abortion spontaneous|Acidosis|Affect lability|Alanine aminotransferase increased|Anaemia|Angina unstable|Decreased appetite|Anxiety|Arthralgia|Ascites|Aspartate aminotransferase increased|Asthenia|Band neutrophil count decreased|Blood alkaline phosphatase increased|Amylase increased|Blood bilirubin increas…	Lentivirus Infections|HIV Infections	HIV Infections	2.73e-21	FDA approved
BMY-27857	Abdominal discomfort|Abdominal distension|Abdominal pain|Abnormal behaviour|Abnormal dreams|Abortion spontaneous|Acidosis|Affect lability|Alanine aminotransferase increased|Anaemia|Angina unstable|Decreased appetite|Anxiety|Arthralgia|Ascites|Aspartate aminotransferase increased|Asthenia|Band neutrophil count decreased|Blood alkaline phosphatase increased|Amylase increased|Blood bilirubin increas…	Lentivirus Infections|HIV Infections	Lentivirus Infections	2.73e-21	FDA approved
Aprinox	Abdominal distension|Abdominal pain|Acidosis|Agranulocytosis|Anaphylactoid reaction|Decreased appetite|Aplastic anaemia|Arrhythmia|Asthenia|Blood cholesterol increased|Blood insulin increased|Blood potassium decreased|Blood pressure decreased|Blood pressure diastolic decreased|Blood uric acid increased|Blood zinc decreased|Cerebral ischaemia|Cholecystitis|Constipation|Cutaneous vasculitis|Dehydra…	Edema|Hypertension|Urolithiasis	Hypertension	9.52e-20	FDA approved
Aprinox	Abdominal distension|Abdominal pain|Acidosis|Agranulocytosis|Anaphylactoid reaction|Decreased appetite|Aplastic anaemia|Arrhythmia|Asthenia|Blood cholesterol increased|Blood insulin increased|Blood potassium decreased|Blood pressure decreased|Blood pressure diastolic decreased|Blood uric acid increased|Blood zinc decreased|Cerebral ischaemia|Cholecystitis|Constipation|Cutaneous vasculitis|Dehydra…	Edema|Hypertension|Urolithiasis	Edema	5.56e-17	FDA approved
Demadex	Abdominal distension|Abdominal pain|Abdominal pain lower|Adverse event|Agitation|Alanine aminotransferase increased|Albuminuria|Alkalosis hypochloraemic|Anaemia|Angina pectoris|Angioedema|Decreased appetite|Anxiety|Arrhythmia|Arthralgia|Arthritis|Arthropathy|Aspartate aminotransferase increased|Asthenia|Atrial fibrillation|Atrioventricular block first degree|Back pain|Basophil count decreased|Blo…	Edema|Hypertension	Hypertension	2.13e-11	FDA approved
Acusprain	Abdominal discomfort|Abdominal pain|Abdominal pain upper|Abnormal behaviour|Abnormal dreams|Acne|Activated partial thromboplastin time abnormal|Agranulocytosis|Alopecia|Anaemia|Anaemia haemolytic autoimmune|Anaphylactoid reaction|Angioedema|Anovulatory cycle|Aplastic anaemia|Apnoea|Asthenia|Asthma|Bleeding time prolonged|Blood creatinine increased|Blood urea increased|Bronchitis|Bronchospasm|Card…	Spondylitis|Spondylitis, Ankylosing|Spondylarthritis|Bursitis|Dysmenorrhea|Pelvic Pain|Gout|Purine-Pyrimidine Metabolism, Inborn Errors|Osteoarthritis|Arthritis, Rheumatoid|Inflammation|Pain	Spondylitis, Ankylosing	4.97e-09	FDA approved
Acusprain	Abdominal discomfort|Abdominal pain|Abdominal pain upper|Abnormal behaviour|Abnormal dreams|Acne|Activated partial thromboplastin time abnormal|Agranulocytosis|Alopecia|Anaemia|Anaemia haemolytic autoimmune|Anaphylactoid reaction|Angioedema|Anovulatory cycle|Aplastic anaemia|Apnoea|Asthenia|Asthma|Bleeding time prolonged|Blood creatinine increased|Blood urea increased|Bronchitis|Bronchospasm|Card…	Spondylitis|Spondylitis, Ankylosing|Spondylarthritis|Bursitis|Dysmenorrhea|Pelvic Pain|Gout|Purine-Pyrimidine Metabolism, Inborn Errors|Osteoarthritis|Arthritis, Rheumatoid|Inflammation|Pain	Spondylarthritis	7.08e-09	FDA approved
Acusprain	Abdominal discomfort|Abdominal pain|Abdominal pain upper|Abnormal behaviour|Abnormal dreams|Acne|Activated partial thromboplastin time abnormal|Agranulocytosis|Alopecia|Anaemia|Anaemia haemolytic autoimmune|Anaphylactoid reaction|Angioedema|Anovulatory cycle|Aplastic anaemia|Apnoea|Asthenia|Asthma|Bleeding time prolonged|Blood creatinine increased|Blood urea increased|Bronchitis|Bronchospasm|Card…	Spondylitis|Spondylitis, Ankylosing|Spondylarthritis|Bursitis|Dysmenorrhea|Pelvic Pain|Gout|Purine-Pyrimidine Metabolism, Inborn Errors|Osteoarthritis|Arthritis, Rheumatoid|Inflammation|Pain	Osteoarthritis	1.63e-17	FDA approved
Acusprain	Abdominal discomfort|Abdominal pain|Abdominal pain upper|Abnormal behaviour|Abnormal dreams|Acne|Activated partial thromboplastin time abnormal|Agranulocytosis|Alopecia|Anaemia|Anaemia haemolytic autoimmune|Anaphylactoid reaction|Angioedema|Anovulatory cycle|Aplastic anaemia|Apnoea|Asthenia|Asthma|Bleeding time prolonged|Blood creatinine increased|Blood urea increased|Bronchitis|Bronchospasm|Card…	Spondylitis|Spondylitis, Ankylosing|Spondylarthritis|Bursitis|Dysmenorrhea|Pelvic Pain|Gout|Purine-Pyrimidine Metabolism, Inborn Errors|Osteoarthritis|Arthritis, Rheumatoid|Inflammation|Pain	Arthritis, Rheumatoid	2.12e-18	FDA approved
Acusprain	Abdominal discomfort|Abdominal pain|Abdominal pain upper|Abnormal behaviour|Abnormal dreams|Acne|Activated partial thromboplastin time abnormal|Agranulocytosis|Alopecia|Anaemia|Anaemia haemolytic autoimmune|Anaphylactoid reaction|Angioedema|Anovulatory cycle|Aplastic anaemia|Apnoea|Asthenia|Asthma|Bleeding time prolonged|Blood creatinine increased|Blood urea increased|Bronchitis|Bronchospasm|Card…	Spondylitis|Spondylitis, Ankylosing|Spondylarthritis|Bursitis|Dysmenorrhea|Pelvic Pain|Gout|Purine-Pyrimidine Metabolism, Inborn Errors|Osteoarthritis|Arthritis, Rheumatoid|Inflammation|Pain	Spondylitis	7.08e-09	FDA approved
Acusprain	Abdominal discomfort|Abdominal pain|Abdominal pain upper|Abnormal behaviour|Abnormal dreams|Acne|Activated partial thromboplastin time abnormal|Agranulocytosis|Alopecia|Anaemia|Anaemia haemolytic autoimmune|Anaphylactoid reaction|Angioedema|Anovulatory cycle|Aplastic anaemia|Apnoea|Asthenia|Asthma|Bleeding time prolonged|Blood creatinine increased|Blood urea increased|Bronchitis|Bronchospasm|Card…	Spondylitis|Spondylitis, Ankylosing|Spondylarthritis|Bursitis|Dysmenorrhea|Pelvic Pain|Gout|Purine-Pyrimidine Metabolism, Inborn Errors|Osteoarthritis|Arthritis, Rheumatoid|Inflammation|Pain	Dysmenorrhea	5.01e-07	FDA approved
Acusprain	Abdominal discomfort|Abdominal pain|Abdominal pain upper|Abnormal behaviour|Abnormal dreams|Acne|Activated partial thromboplastin time abnormal|Agranulocytosis|Alopecia|Anaemia|Anaemia haemolytic autoimmune|Anaphylactoid reaction|Angioedema|Anovulatory cycle|Aplastic anaemia|Apnoea|Asthenia|Asthma|Bleeding time prolonged|Blood creatinine increased|Blood urea increased|Bronchitis|Bronchospasm|Card…	Spondylitis|Spondylitis, Ankylosing|Spondylarthritis|Bursitis|Dysmenorrhea|Pelvic Pain|Gout|Purine-Pyrimidine Metabolism, Inborn Errors|Osteoarthritis|Arthritis, Rheumatoid|Inflammation|Pain	Pain	5.56e-12	FDA approved
Acusprain	Abdominal discomfort|Abdominal pain|Abdominal pain upper|Abnormal behaviour|Abnormal dreams|Acne|Activated partial thromboplastin time abnormal|Agranulocytosis|Alopecia|Anaemia|Anaemia haemolytic autoimmune|Anaphylactoid reaction|Angioedema|Anovulatory cycle|Aplastic anaemia|Apnoea|Asthenia|Asthma|Bleeding time prolonged|Blood creatinine increased|Blood urea increased|Bronchitis|Bronchospasm|Card…	Spondylitis|Spondylitis, Ankylosing|Spondylarthritis|Bursitis|Dysmenorrhea|Pelvic Pain|Gout|Purine-Pyrimidine Metabolism, Inborn Errors|Osteoarthritis|Arthritis, Rheumatoid|Inflammation|Pain	Inflammation	3.96e-13	FDA approved
Acusprain	Abdominal discomfort|Abdominal pain|Abdominal pain upper|Abnormal behaviour|Abnormal dreams|Acne|Activated partial thromboplastin time abnormal|Agranulocytosis|Alopecia|Anaemia|Anaemia haemolytic autoimmune|Anaphylactoid reaction|Angioedema|Anovulatory cycle|Aplastic anaemia|Apnoea|Asthenia|Asthma|Bleeding time prolonged|Blood creatinine increased|Blood urea increased|Bronchitis|Bronchospasm|Card…	Spondylitis|Spondylitis, Ankylosing|Spondylarthritis|Bursitis|Dysmenorrhea|Pelvic Pain|Gout|Purine-Pyrimidine Metabolism, Inborn Errors|Osteoarthritis|Arthritis, Rheumatoid|Inflammation|Pain	Arthritis	9.49e-07	FDA approved
Acusprain	Abdominal discomfort|Abdominal pain|Abdominal pain upper|Abnormal behaviour|Abnormal dreams|Acne|Activated partial thromboplastin time abnormal|Agranulocytosis|Alopecia|Anaemia|Anaemia haemolytic autoimmune|Anaphylactoid reaction|Angioedema|Anovulatory cycle|Aplastic anaemia|Apnoea|Asthenia|Asthma|Bleeding time prolonged|Blood creatinine increased|Blood urea increased|Bronchitis|Bronchospasm|Card…	Spondylitis|Spondylitis, Ankylosing|Spondylarthritis|Bursitis|Dysmenorrhea|Pelvic Pain|Gout|Purine-Pyrimidine Metabolism, Inborn Errors|Osteoarthritis|Arthritis, Rheumatoid|Inflammation|Pain	Pelvic Pain	5.01e-07	FDA approved
BRN 1313047	Abdominal pain upper|Abnormal behaviour|Abortion spontaneous|Acne|Alopecia|Angioedema|Decreased appetite|Appetite disorder|Arrhythmia|Blood alkaline phosphatase increased|Blood calcium decreased|Blood follicle stimulating hormone decreased|Blood phosphorus decreased|Bone density decreased|Cognitive disorder|Conjunctivitis|Convulsion|Coordination abnormal|Dehydroepiandrosterone increased|Depressed…	Epilepsy	Epilepsy	3.61e-11	FDA approved
Ebastine	Abdominal pain upper|Agitation|Anticholinergic syndrome|Aplastic anaemia|Arrhythmia|Blepharospasm|Coma|Confusional state|Constipation|Convulsion|Depression|Diarrhoea|Dyskinesia|Dysphagia|Dysphoria|Electrocardiogram QT prolonged|Hallucination|Heart rate increased|Hepatitis|Hypertension|Insomnia|Irritability|Jaundice cholestatic|Muscle fibrosis|Nausea|Nervous system disorder|Nightmare|Psychiatric s…	Rhinitis, Allergic, Perennial|Respiratory Hypersensitivity|Hypersensitivity|Asthma|Respiratory Hypersensitivity|Pruritus|Urticaria|Rhinitis, Allergic, Seasonal|Respiratory Hypersensitivity|Dermatitis, Contact|Dermatitis, Allergic Contact	Hypersensitivity	1.22e-06	FDA approved
Ebastine	Abdominal pain upper|Agitation|Anticholinergic syndrome|Aplastic anaemia|Arrhythmia|Blepharospasm|Coma|Confusional state|Constipation|Convulsion|Depression|Diarrhoea|Dyskinesia|Dysphagia|Dysphoria|Electrocardiogram QT prolonged|Hallucination|Heart rate increased|Hepatitis|Hypertension|Insomnia|Irritability|Jaundice cholestatic|Muscle fibrosis|Nausea|Nervous system disorder|Nightmare|Psychiatric s…	Rhinitis, Allergic, Perennial|Respiratory Hypersensitivity|Hypersensitivity|Asthma|Respiratory Hypersensitivity|Pruritus|Urticaria|Rhinitis, Allergic, Seasonal|Respiratory Hypersensitivity|Dermatitis, Contact|Dermatitis, Allergic Contact	Rhinitis, Allergic, Perennial	1.06e-09	FDA approved
Ebastine	Abdominal pain upper|Agitation|Anticholinergic syndrome|Aplastic anaemia|Arrhythmia|Blepharospasm|Coma|Confusional state|Constipation|Convulsion|Depression|Diarrhoea|Dyskinesia|Dysphagia|Dysphoria|Electrocardiogram QT prolonged|Hallucination|Heart rate increased|Hepatitis|Hypertension|Insomnia|Irritability|Jaundice cholestatic|Muscle fibrosis|Nausea|Nervous system disorder|Nightmare|Psychiatric s…	Rhinitis, Allergic, Perennial|Respiratory Hypersensitivity|Hypersensitivity|Asthma|Respiratory Hypersensitivity|Pruritus|Urticaria|Rhinitis, Allergic, Seasonal|Respiratory Hypersensitivity|Dermatitis, Contact|Dermatitis, Allergic Contact	Respiratory Hypersensitivity	1.37e-08	FDA approved
Alastine	Abdominal discomfort|Abdominal pain|Abdominal pain lower|Abdominal pain upper|Abortion spontaneous|Acne|Acute sinusitis|Ageusia|Agitation|Alanine aminotransferase increased|Albuminuria|Amenorrhoea|Anaphylactoid reaction|Anger|Angina pectoris|Angioimmunoblastic T-cell lymphoma|Anosmia|Anticholinergic syndrome|Anxiety|Aphthous stomatitis|Aplastic anaemia|Application site irritation|Application site…	Conjunctivitis, Allergic|Rhinitis, Allergic, Perennial|Respiratory Hypersensitivity|Hypersensitivity|Rhinitis|Asthma|Respiratory Hypersensitivity|Rhinitis, Allergic, Seasonal|Respiratory Hypersensitivity|Urticaria|Dermatitis, Contact|Dermatitis, Allergic Contact	Rhinitis, Allergic, Perennial	8.05e-12	FDA approved
Alastine	Abdominal discomfort|Abdominal pain|Abdominal pain lower|Abdominal pain upper|Abortion spontaneous|Acne|Acute sinusitis|Ageusia|Agitation|Alanine aminotransferase increased|Albuminuria|Amenorrhoea|Anaphylactoid reaction|Anger|Angina pectoris|Angioimmunoblastic T-cell lymphoma|Anosmia|Anticholinergic syndrome|Anxiety|Aphthous stomatitis|Aplastic anaemia|Application site irritation|Application site…	Conjunctivitis, Allergic|Rhinitis, Allergic, Perennial|Respiratory Hypersensitivity|Hypersensitivity|Rhinitis|Asthma|Respiratory Hypersensitivity|Rhinitis, Allergic, Seasonal|Respiratory Hypersensitivity|Urticaria|Dermatitis, Contact|Dermatitis, Allergic Contact	Asthma	8.2e-06	FDA approved
Alastine	Abdominal discomfort|Abdominal pain|Abdominal pain lower|Abdominal pain upper|Abortion spontaneous|Acne|Acute sinusitis|Ageusia|Agitation|Alanine aminotransferase increased|Albuminuria|Amenorrhoea|Anaphylactoid reaction|Anger|Angina pectoris|Angioimmunoblastic T-cell lymphoma|Anosmia|Anticholinergic syndrome|Anxiety|Aphthous stomatitis|Aplastic anaemia|Application site irritation|Application site…	Conjunctivitis, Allergic|Rhinitis, Allergic, Perennial|Respiratory Hypersensitivity|Hypersensitivity|Rhinitis|Asthma|Respiratory Hypersensitivity|Rhinitis, Allergic, Seasonal|Respiratory Hypersensitivity|Urticaria|Dermatitis, Contact|Dermatitis, Allergic Contact	Respiratory Hypersensitivity	5.73e-11	FDA approved
Aquatag	Agranulocytosis|Anaphylactoid reaction|Decreased appetite|Aplastic anaemia|Arrhythmia|Asthenia|Blood zinc decreased|Bone marrow failure|Cerebral ischaemia|Cholecystitis|Coma|Confusional state|Constipation|Convulsion|Cutaneous vasculitis|Dehydration|Dermatitis contact|Diarrhoea|Dizziness|Dry mouth|Ejaculation disorder|Electrolyte imbalance|Erectile dysfunction|Erythema|Food intolerance|Gastrointes…	Edema|Hypertension	Hypertension	6.86e-18	FDA approved
Aquatag	Agranulocytosis|Anaphylactoid reaction|Decreased appetite|Aplastic anaemia|Arrhythmia|Asthenia|Blood zinc decreased|Bone marrow failure|Cerebral ischaemia|Cholecystitis|Coma|Confusional state|Constipation|Convulsion|Cutaneous vasculitis|Dehydration|Dermatitis contact|Diarrhoea|Dizziness|Dry mouth|Ejaculation disorder|Electrolyte imbalance|Erectile dysfunction|Erythema|Food intolerance|Gastrointes…	Edema|Hypertension	Edema	6.92e-20	FDA approved
Altocor	Abdominal pain|Alanine aminotransferase increased|Alopecia|Amnesia|Anaphylactic reaction|Angioedema|Decreased appetite|Antinuclear antibody positive|Anxiety|Arthralgia|Arthritis|Aspartate aminotransferase increased|Asthenia|Back pain|Biliary cirrhosis|Blood alkaline phosphatase increased|Blood bilirubin increased|Blood creatine phosphokinase increased|Cataract|Cervical spinal stenosis|Chest pain|…	Arteriosclerosis|Dyslipidemias|Lipid Metabolism Disorders	Dyslipidemias	5.7e-14	FDA approved
Xusal	Abdominal pain upper|Agitation|Anticholinergic syndrome|Aplastic anaemia|Arrhythmia|Blepharospasm|Coma|Confusional state|Constipation|Convulsion|Depression|Diarrhoea|Dyskinesia|Dysphagia|Dysphoria|Electrocardiogram QT prolonged|Fatigue|Hallucination|Hepatitis|Hypertension|Insomnia|Irritability|Jaundice cholestatic|Muscle fibrosis|Nausea|Nervous system disorder|Nightmare|Psychiatric symptom|Sedati…	Rhinitis, Allergic, Perennial|Respiratory Hypersensitivity|Hypersensitivity|Rhinitis, Allergic, Seasonal|Respiratory Hypersensitivity|Urticaria	Hypersensitivity	1.64e-06	FDA approved
Xusal	Abdominal pain upper|Agitation|Anticholinergic syndrome|Aplastic anaemia|Arrhythmia|Blepharospasm|Coma|Confusional state|Constipation|Convulsion|Depression|Diarrhoea|Dyskinesia|Dysphagia|Dysphoria|Electrocardiogram QT prolonged|Fatigue|Hallucination|Hepatitis|Hypertension|Insomnia|Irritability|Jaundice cholestatic|Muscle fibrosis|Nausea|Nervous system disorder|Nightmare|Psychiatric symptom|Sedati…	Rhinitis, Allergic, Perennial|Respiratory Hypersensitivity|Hypersensitivity|Rhinitis, Allergic, Seasonal|Respiratory Hypersensitivity|Urticaria	Rhinitis, Allergic, Perennial	1.67e-09	FDA approved
Xusal	Abdominal pain upper|Agitation|Anticholinergic syndrome|Aplastic anaemia|Arrhythmia|Blepharospasm|Coma|Confusional state|Constipation|Convulsion|Depression|Diarrhoea|Dyskinesia|Dysphagia|Dysphoria|Electrocardiogram QT prolonged|Fatigue|Hallucination|Hepatitis|Hypertension|Insomnia|Irritability|Jaundice cholestatic|Muscle fibrosis|Nausea|Nervous system disorder|Nightmare|Psychiatric symptom|Sedati…	Rhinitis, Allergic, Perennial|Respiratory Hypersensitivity|Hypersensitivity|Rhinitis, Allergic, Seasonal|Respiratory Hypersensitivity|Urticaria	Respiratory Hypersensitivity	2.25e-08	FDA approved
Canef	Abdominal discomfort|Abdominal pain|Abdominal pain upper|Abdominal tenderness|Abnormal behaviour|Aggression|Alanine aminotransferase increased|Albuminuria|Alopecia|Amnesia|Anaemia haemolytic autoimmune|Anaphylactic reaction|Anaphylactic shock|Angina pectoris|Angina unstable|Angioedema|Decreased appetite|Antinuclear antibody positive|Anxiety|Arthralgia|Arthritis|Arthropathy|Aspartate aminotransfer…	Arteriosclerosis|Lipid Metabolism, Inborn Errors|Dyslipidemias|Dyslipidemias	Dyslipidemias	9.22e-10	FDA approved
Canef	Abdominal discomfort|Abdominal pain|Abdominal pain upper|Abdominal tenderness|Abnormal behaviour|Aggression|Alanine aminotransferase increased|Albuminuria|Alopecia|Amnesia|Anaemia haemolytic autoimmune|Anaphylactic reaction|Anaphylactic shock|Angina pectoris|Angina unstable|Angioedema|Decreased appetite|Antinuclear antibody positive|Anxiety|Arthralgia|Arthritis|Arthropathy|Aspartate aminotransfer…	Arteriosclerosis|Lipid Metabolism, Inborn Errors|Dyslipidemias|Dyslipidemias	Arteriosclerosis	1.55e-06	FDA approved
Ampiclox	Abdominal discomfort|Abdominal pain|Acute respiratory distress syndrome|Agranulocytosis|Allergic bronchitis|Anaphylactic reaction|Anaphylactic shock|Angioedema|Aplastic anaemia|Arthralgia|Aspartate aminotransferase increased|Asthma|Benign intracranial hypertension|Blood alkaline phosphatase increased|Blood bilirubin increased|Bone marrow failure|Bronchospasm|Cholestasis|Circulatory collapse|Coagu…	Osteomyelitis|Staphylococcal Infections|Anxiety Disorders|Depressive Disorder	Respiratory Tract Infections	1.2e-13	FDA approved
Ampiclox	Abdominal discomfort|Abdominal pain|Acute respiratory distress syndrome|Agranulocytosis|Allergic bronchitis|Anaphylactic reaction|Anaphylactic shock|Angioedema|Aplastic anaemia|Arthralgia|Aspartate aminotransferase increased|Asthma|Benign intracranial hypertension|Blood alkaline phosphatase increased|Blood bilirubin increased|Bone marrow failure|Bronchospasm|Cholestasis|Circulatory collapse|Coagu…	Osteomyelitis|Staphylococcal Infections|Anxiety Disorders|Depressive Disorder	Urinary Tract Infections	2.32e-10	FDA approved
Ampiclox	Abdominal discomfort|Abdominal pain|Acute respiratory distress syndrome|Agranulocytosis|Allergic bronchitis|Anaphylactic reaction|Anaphylactic shock|Angioedema|Aplastic anaemia|Arthralgia|Aspartate aminotransferase increased|Asthma|Benign intracranial hypertension|Blood alkaline phosphatase increased|Blood bilirubin increased|Bone marrow failure|Bronchospasm|Cholestasis|Circulatory collapse|Coagu…	Osteomyelitis|Staphylococcal Infections|Anxiety Disorders|Depressive Disorder	Systemic Inflammatory Response Syndrome	4.21e-06	Unknown
Ampiclox	Abdominal discomfort|Abdominal pain|Acute respiratory distress syndrome|Agranulocytosis|Allergic bronchitis|Anaphylactic reaction|Anaphylactic shock|Angioedema|Aplastic anaemia|Arthralgia|Aspartate aminotransferase increased|Asthma|Benign intracranial hypertension|Blood alkaline phosphatase increased|Blood bilirubin increased|Bone marrow failure|Bronchospasm|Cholestasis|Circulatory collapse|Coagu…	Osteomyelitis|Staphylococcal Infections|Anxiety Disorders|Depressive Disorder	Bone Diseases, Infectious	9.22e-06	Unknown
Ampiclox	Abdominal discomfort|Abdominal pain|Acute respiratory distress syndrome|Agranulocytosis|Allergic bronchitis|Anaphylactic reaction|Anaphylactic shock|Angioedema|Aplastic anaemia|Arthralgia|Aspartate aminotransferase increased|Asthma|Benign intracranial hypertension|Blood alkaline phosphatase increased|Blood bilirubin increased|Bone marrow failure|Bronchospasm|Cholestasis|Circulatory collapse|Coagu…	Osteomyelitis|Staphylococcal Infections|Anxiety Disorders|Depressive Disorder	Infection	1.68e-09	FDA approved
Ampiclox	Abdominal discomfort|Abdominal pain|Acute respiratory distress syndrome|Agranulocytosis|Allergic bronchitis|Anaphylactic reaction|Anaphylactic shock|Angioedema|Aplastic anaemia|Arthralgia|Aspartate aminotransferase increased|Asthma|Benign intracranial hypertension|Blood alkaline phosphatase increased|Blood bilirubin increased|Bone marrow failure|Bronchospasm|Cholestasis|Circulatory collapse|Coagu…	Osteomyelitis|Staphylococcal Infections|Anxiety Disorders|Depressive Disorder	Bacterial Infections	1.76e-06	FDA approved
Altizida	Agranulocytosis|Anaphylactoid reaction|Arrhythmia|Blood zinc decreased|Cerebral ischaemia|Cholecystitis|Dehydration|Dermatitis contact|Dizziness|Ejaculation disorder|Erectile dysfunction|Gout|Granulocytopenia|Haemolytic anaemia|Hypercalciuria|Hyperglycaemia|Hypersensitivity|Hypokalaemia|Hypomagnesaemia|Hyponatraemia|Intestinal ischaemia|Jaundice|Jaundice cholestatic|Lens disorder|Leukocytoclastic…	Hypertension	Hypertension	3.81e-14	FDA approved
Altizida	Agranulocytosis|Anaphylactoid reaction|Arrhythmia|Blood zinc decreased|Cerebral ischaemia|Cholecystitis|Dehydration|Dermatitis contact|Dizziness|Ejaculation disorder|Erectile dysfunction|Gout|Granulocytopenia|Haemolytic anaemia|Hypercalciuria|Hyperglycaemia|Hypersensitivity|Hypokalaemia|Hypomagnesaemia|Hyponatraemia|Intestinal ischaemia|Jaundice|Jaundice cholestatic|Lens disorder|Leukocytoclastic…	Hypertension	Edema	5.23e-16	Unknown
Abbocillin-DC	Abdominal discomfort|Abdominal pain|Acute respiratory distress syndrome|Agitation|Agranulocytosis|Allergic bronchitis|Anaphylactic reaction|Anaphylactic shock|Anaphylactoid shock|Angioedema|Anxiety|Aplastic anaemia|Arthralgia|Asthma|Benign intracranial hypertension|Blood alkaline phosphatase increased|Bone marrow failure|Bronchospasm|Chest pain|Chills|Cholestasis|Circulatory collapse|Coagulopathy…	Bacterial Infections|Streptococcal Infections|Neisseriaceae Infections|Gonorrhea|Sexually Transmitted Diseases, Bacterial|Sexually Transmitted Diseases|Skin Diseases, Infectious|Treponemal Infections|Syphilis|Sexually Transmitted Diseases, Bacterial|Sexually Transmitted Diseases|Treponemal Infections|Yaws|Skin Diseases, Bacterial|Respiratory Tract Infections	Respiratory Tract Infections	1.1e-11	FDA approved
Abbocillin-DC	Abdominal discomfort|Abdominal pain|Acute respiratory distress syndrome|Agitation|Agranulocytosis|Allergic bronchitis|Anaphylactic reaction|Anaphylactic shock|Anaphylactoid shock|Angioedema|Anxiety|Aplastic anaemia|Arthralgia|Asthma|Benign intracranial hypertension|Blood alkaline phosphatase increased|Bone marrow failure|Bronchospasm|Chest pain|Chills|Cholestasis|Circulatory collapse|Coagulopathy…	Bacterial Infections|Streptococcal Infections|Neisseriaceae Infections|Gonorrhea|Sexually Transmitted Diseases, Bacterial|Sexually Transmitted Diseases|Skin Diseases, Infectious|Treponemal Infections|Syphilis|Sexually Transmitted Diseases, Bacterial|Sexually Transmitted Diseases|Treponemal Infections|Yaws|Skin Diseases, Bacterial|Respiratory Tract Infections	Urinary Tract Infections	1.29e-09	FDA approved
Abbocillin-DC	Abdominal discomfort|Abdominal pain|Acute respiratory distress syndrome|Agitation|Agranulocytosis|Allergic bronchitis|Anaphylactic reaction|Anaphylactic shock|Anaphylactoid shock|Angioedema|Anxiety|Aplastic anaemia|Arthralgia|Asthma|Benign intracranial hypertension|Blood alkaline phosphatase increased|Bone marrow failure|Bronchospasm|Chest pain|Chills|Cholestasis|Circulatory collapse|Coagulopathy…	Bacterial Infections|Streptococcal Infections|Neisseriaceae Infections|Gonorrhea|Sexually Transmitted Diseases, Bacterial|Sexually Transmitted Diseases|Skin Diseases, Infectious|Treponemal Infections|Syphilis|Sexually Transmitted Diseases, Bacterial|Sexually Transmitted Diseases|Treponemal Infections|Yaws|Skin Diseases, Bacterial|Respiratory Tract Infections	Infection	6.28e-10	FDA approved
Aprovel HCT	Abdominal discomfort|Abdominal pain|Abdominal pain upper|Agranulocytosis|Anaemia|Anaphylactic reaction|Angina pectoris|Angioedema|Angle closure glaucoma|Decreased appetite|Anxiety|Aplastic anaemia|Appetite disorder|Arrhythmia|Arrhythmia supraventricular|Arthralgia|Arthritis|Asthenia|Blood cholesterol increased|Blood creatine phosphokinase increased|Blood creatinine increased|Blood glucose increas…	Diabetic Nephropathies|Kidney Diseases|Hypertension|Kidney Diseases|Heart Failure	Hypertension	4.68e-27	FDA approved
Aprovel HCT	Abdominal discomfort|Abdominal pain|Abdominal pain upper|Agranulocytosis|Anaemia|Anaphylactic reaction|Angina pectoris|Angioedema|Angle closure glaucoma|Decreased appetite|Anxiety|Aplastic anaemia|Appetite disorder|Arrhythmia|Arrhythmia supraventricular|Arthralgia|Arthritis|Asthenia|Blood cholesterol increased|Blood creatine phosphokinase increased|Blood creatinine increased|Blood glucose increas…	Diabetic Nephropathies|Kidney Diseases|Hypertension|Kidney Diseases|Heart Failure	Heart Failure	2.73e-06	FDA approved
Antidep	Abdominal pain|Abnormal dreams|Accommodation disorder|Affect lability|Aggression|Agitation|Agranulocytosis|Akathisia|Alopecia|Amenorrhoea|Decreased appetite|Anorgasmia|Anticholinergic syndrome|Anxiety|Arrhythmia|Asthenia|Athetosis|Atrial fibrillation|Atrioventricular block|Atrioventricular block first degree|Azotaemia|Blood alkaline phosphatase|Blood glucose decreased|Blood glucose increased|Bone…	Anxiety Disorders|Enuresis|Urination Disorders|Depressive Disorder, Major|Muscular Dystrophies|Muscular Disorders, Atrophic|Urinary Incontinence|Urination Disorders|Lower Urinary Tract Symptoms	Depressive Disorder, Major	8.52e-14	FDA approved
Antidep	Abdominal pain|Abnormal dreams|Accommodation disorder|Affect lability|Aggression|Agitation|Agranulocytosis|Akathisia|Alopecia|Amenorrhoea|Decreased appetite|Anorgasmia|Anticholinergic syndrome|Anxiety|Arrhythmia|Asthenia|Athetosis|Atrial fibrillation|Atrioventricular block|Atrioventricular block first degree|Azotaemia|Blood alkaline phosphatase|Blood glucose decreased|Blood glucose increased|Bone…	Anxiety Disorders|Enuresis|Urination Disorders|Depressive Disorder, Major|Muscular Dystrophies|Muscular Disorders, Atrophic|Urinary Incontinence|Urination Disorders|Lower Urinary Tract Symptoms	Depressive Disorder	5.6e-09	FDA approved
Oftalar	Abdominal pain upper|Agranulocytosis|Angioedema|Aplastic anaemia|Bronchospasm|Confusional state|Dermatitis atopic|Duodenal ulcer|Eye disorder|Gastric ulcer|Gastrointestinal haemorrhage|Glomerulonephritis|Haematemesis|Haemolytic anaemia|Haemorrhage|Hepatotoxicity|Hyperkalaemia|Hypersensitivity|Hypertension|Hyponatraemia|Intestinal perforation|Large intestinal ulcer|Malaise|Melaena|Tubulointerstiti…	Inflammation|Pain|Arthralgia|Musculoskeletal Pain|Pain, Postoperative	Osteoarthritis	2.2e-12	FDA approved
Oftalar	Abdominal pain upper|Agranulocytosis|Angioedema|Aplastic anaemia|Bronchospasm|Confusional state|Dermatitis atopic|Duodenal ulcer|Eye disorder|Gastric ulcer|Gastrointestinal haemorrhage|Glomerulonephritis|Haematemesis|Haemolytic anaemia|Haemorrhage|Hepatotoxicity|Hyperkalaemia|Hypersensitivity|Hypertension|Hyponatraemia|Intestinal perforation|Large intestinal ulcer|Malaise|Melaena|Tubulointerstiti…	Inflammation|Pain|Arthralgia|Musculoskeletal Pain|Pain, Postoperative	Arthritis, Rheumatoid	4.13e-16	Clinical evidence	PMID: 395672
Oftalar	Abdominal pain upper|Agranulocytosis|Angioedema|Aplastic anaemia|Bronchospasm|Confusional state|Dermatitis atopic|Duodenal ulcer|Eye disorder|Gastric ulcer|Gastrointestinal haemorrhage|Glomerulonephritis|Haematemesis|Haemolytic anaemia|Haemorrhage|Hepatotoxicity|Hyperkalaemia|Hypersensitivity|Hypertension|Hyponatraemia|Intestinal perforation|Large intestinal ulcer|Malaise|Melaena|Tubulointerstiti…	Inflammation|Pain|Arthralgia|Musculoskeletal Pain|Pain, Postoperative	Pain	5.47e-10	FDA approved
Oftalar	Abdominal pain upper|Agranulocytosis|Angioedema|Aplastic anaemia|Bronchospasm|Confusional state|Dermatitis atopic|Duodenal ulcer|Eye disorder|Gastric ulcer|Gastrointestinal haemorrhage|Glomerulonephritis|Haematemesis|Haemolytic anaemia|Haemorrhage|Hepatotoxicity|Hyperkalaemia|Hypersensitivity|Hypertension|Hyponatraemia|Intestinal perforation|Large intestinal ulcer|Malaise|Melaena|Tubulointerstiti…	Inflammation|Pain|Arthralgia|Musculoskeletal Pain|Pain, Postoperative	Inflammation	2.14e-28	FDA approved
Sibelium	Abdominal pain upper|Agitation|Akathisia|Anticholinergic syndrome|Apathy|Aplastic anaemia|Arrhythmia|Blepharospasm|Coma|Confusional state|Constipation|Convulsion|Depression|Diarrhoea|Dyskinesia|Dysphagia|Dysphoria|Electrocardiogram QT prolonged|Extrapyramidal disorder|Fatigue|Hallucination|Hepatitis|Hyperhidrosis|Hypertension|Insomnia|Irritability|Jaundice cholestatic|Lethargy|Muscle fibrosis|Nau…	Headache Disorders|Peripheral Vascular Diseases|Vestibular Diseases|Vertigo|Hemiplegia|Paralysis	Hypersensitivity	7.25e-09	Unknown
Sibelium	Abdominal pain upper|Agitation|Akathisia|Anticholinergic syndrome|Apathy|Aplastic anaemia|Arrhythmia|Blepharospasm|Coma|Confusional state|Constipation|Convulsion|Depression|Diarrhoea|Dyskinesia|Dysphagia|Dysphoria|Electrocardiogram QT prolonged|Extrapyramidal disorder|Fatigue|Hallucination|Hepatitis|Hyperhidrosis|Hypertension|Insomnia|Irritability|Jaundice cholestatic|Lethargy|Muscle fibrosis|Nau…	Headache Disorders|Peripheral Vascular Diseases|Vestibular Diseases|Vertigo|Hemiplegia|Paralysis	Rhinitis, Allergic, Perennial	1.07e-10	Unknown
Sibelium	Abdominal pain upper|Agitation|Akathisia|Anticholinergic syndrome|Apathy|Aplastic anaemia|Arrhythmia|Blepharospasm|Coma|Confusional state|Constipation|Convulsion|Depression|Diarrhoea|Dyskinesia|Dysphagia|Dysphoria|Electrocardiogram QT prolonged|Extrapyramidal disorder|Fatigue|Hallucination|Hepatitis|Hyperhidrosis|Hypertension|Insomnia|Irritability|Jaundice cholestatic|Lethargy|Muscle fibrosis|Nau…	Headache Disorders|Peripheral Vascular Diseases|Vestibular Diseases|Vertigo|Hemiplegia|Paralysis	Respiratory Hypersensitivity	1.9e-09	Unknown
Sibelium	Abdominal pain upper|Agitation|Akathisia|Anticholinergic syndrome|Apathy|Aplastic anaemia|Arrhythmia|Blepharospasm|Coma|Confusional state|Constipation|Convulsion|Depression|Diarrhoea|Dyskinesia|Dysphagia|Dysphoria|Electrocardiogram QT prolonged|Extrapyramidal disorder|Fatigue|Hallucination|Hepatitis|Hyperhidrosis|Hypertension|Insomnia|Irritability|Jaundice cholestatic|Lethargy|Muscle fibrosis|Nau…	Headache Disorders|Peripheral Vascular Diseases|Vestibular Diseases|Vertigo|Hemiplegia|Paralysis	Urticaria	5.38e-06	Clinical evidence	PMID: 3391721
Diovan	Abdominal distension|Abdominal pain|Abdominal pain upper|Acute tonsillitis|Agitation|Alanine aminotransferase increased|Alopecia|Anaemia|Anal haemorrhage|Angina pectoris|Angina unstable|Angioedema|Decreased appetite|Anuria|Anxiety|Arrhythmia|Arthralgia|Aspartate aminotransferase increased|Asthenia|Asthma|Atrioventricular block|Azotaemia|Back pain|Beta 2 microglobulin urine increased|Blood aldoste…	Heart Failure|Hypertension|Myocardial Infarction|Hyperglycemia	Hypertension	8.82e-17	FDA approved
Allermin	Abdominal pain upper|Agitation|Agranulocytosis|Anaphylactic shock|Decreased appetite|Anticholinergic syndrome|Aplastic anaemia|Arrhythmia|Blepharospasm|Cardiac arrest|Chest discomfort|Chills|Cognitive disorder|Coma|Confusional state|Constipation|Convulsion|Coordination abnormal|Death|Delirium|Dementia|Depressed level of consciousness|Depression|Diarrhoea|Diplopia|Disorientation|Dizziness|Drug dep…	Hypersensitivity|Hypersensitivity, Immediate|Motion Sickness	Hypersensitivity	1.63e-10	FDA approved
Allermin	Abdominal pain upper|Agitation|Agranulocytosis|Anaphylactic shock|Decreased appetite|Anticholinergic syndrome|Aplastic anaemia|Arrhythmia|Blepharospasm|Cardiac arrest|Chest discomfort|Chills|Cognitive disorder|Coma|Confusional state|Constipation|Convulsion|Coordination abnormal|Death|Delirium|Dementia|Depressed level of consciousness|Depression|Diarrhoea|Diplopia|Disorientation|Dizziness|Drug dep…	Hypersensitivity|Hypersensitivity, Immediate|Motion Sickness	Rhinitis, Allergic, Perennial	6.25e-13	FDA approved
Allermin	Abdominal pain upper|Agitation|Agranulocytosis|Anaphylactic shock|Decreased appetite|Anticholinergic syndrome|Aplastic anaemia|Arrhythmia|Blepharospasm|Cardiac arrest|Chest discomfort|Chills|Cognitive disorder|Coma|Confusional state|Constipation|Convulsion|Coordination abnormal|Death|Delirium|Dementia|Depressed level of consciousness|Depression|Diarrhoea|Diplopia|Disorientation|Dizziness|Drug dep…	Hypersensitivity|Hypersensitivity, Immediate|Motion Sickness	Respiratory Hypersensitivity	7.42e-11	Unknown
Allermin	Abdominal pain upper|Agitation|Agranulocytosis|Anaphylactic shock|Decreased appetite|Anticholinergic syndrome|Aplastic anaemia|Arrhythmia|Blepharospasm|Cardiac arrest|Chest discomfort|Chills|Cognitive disorder|Coma|Confusional state|Constipation|Convulsion|Coordination abnormal|Death|Delirium|Dementia|Depressed level of consciousness|Depression|Diarrhoea|Diplopia|Disorientation|Dizziness|Drug dep…	Hypersensitivity|Hypersensitivity, Immediate|Motion Sickness	Urticaria	4.6e-08	Clinical evidence	PMID: 2404434
Anxiedin	Abnormal behaviour|Abnormal dreams|Aggression|Agitation|Amnesia|Anaesthetic complication neurological|Antisocial behaviour|Anxiety|Appetite disorder|Arrhythmia|Asthenia|Asthma|Balance disorder|Blood lactate dehydrogenase increased|Blood pressure decreased|Burning sensation|Cheyne-Stokes respiration|Clumsiness|Cognitive disorder|Coma|Completed suicide|Confusional state|Contusion|Convulsion|Coordin…	Anxiety Disorders	Sleep Disorders, Intrinsic	3.81e-08	Unknown
Anxiedin	Abnormal behaviour|Abnormal dreams|Aggression|Agitation|Amnesia|Anaesthetic complication neurological|Antisocial behaviour|Anxiety|Appetite disorder|Arrhythmia|Asthenia|Asthma|Balance disorder|Blood lactate dehydrogenase increased|Blood pressure decreased|Burning sensation|Cheyne-Stokes respiration|Clumsiness|Cognitive disorder|Coma|Completed suicide|Confusional state|Contusion|Convulsion|Coordin…	Anxiety Disorders	Anxiety Disorders	2.26e-10	FDA approved
Axepim	Abdominal discomfort|Abdominal pain|Abdominal pain upper|Abdominal rigidity|Abnormal behaviour|Activated partial thromboplastin time|Activated partial thromboplastin time abnormal|Activated partial thromboplastin time prolonged|Affect lability|Agitation|Agranulocytosis|Alanine aminotransferase abnormal|Alanine aminotransferase increased|Altered state of consciousness|Anaemia|Anaphylactic reaction…	Bacterial Infections|Pneumonia, Bacterial|Skin Diseases, Bacterial|Urinary Tract Infections|Nephritis|Kidney Diseases|Sepsis|Systemic Inflammatory Response Syndrome|Respiratory Tract Infections|Intraabdominal Infections|Skin Diseases, Infectious|Streptococcal Infections	Respiratory Tract Infections	2.69e-10	FDA approved
Axepim	Abdominal discomfort|Abdominal pain|Abdominal pain upper|Abdominal rigidity|Abnormal behaviour|Activated partial thromboplastin time|Activated partial thromboplastin time abnormal|Activated partial thromboplastin time prolonged|Affect lability|Agitation|Agranulocytosis|Alanine aminotransferase abnormal|Alanine aminotransferase increased|Altered state of consciousness|Anaemia|Anaphylactic reaction…	Bacterial Infections|Pneumonia, Bacterial|Skin Diseases, Bacterial|Urinary Tract Infections|Nephritis|Kidney Diseases|Sepsis|Systemic Inflammatory Response Syndrome|Respiratory Tract Infections|Intraabdominal Infections|Skin Diseases, Infectious|Streptococcal Infections	Skin Diseases, Bacterial	1.46e-08	FDA approved
Axepim	Abdominal discomfort|Abdominal pain|Abdominal pain upper|Abdominal rigidity|Abnormal behaviour|Activated partial thromboplastin time|Activated partial thromboplastin time abnormal|Activated partial thromboplastin time prolonged|Affect lability|Agitation|Agranulocytosis|Alanine aminotransferase abnormal|Alanine aminotransferase increased|Altered state of consciousness|Anaemia|Anaphylactic reaction…	Bacterial Infections|Pneumonia, Bacterial|Skin Diseases, Bacterial|Urinary Tract Infections|Nephritis|Kidney Diseases|Sepsis|Systemic Inflammatory Response Syndrome|Respiratory Tract Infections|Intraabdominal Infections|Skin Diseases, Infectious|Streptococcal Infections	Skin Diseases, Infectious	6.71e-06	FDA approved
Axepim	Abdominal discomfort|Abdominal pain|Abdominal pain upper|Abdominal rigidity|Abnormal behaviour|Activated partial thromboplastin time|Activated partial thromboplastin time abnormal|Activated partial thromboplastin time prolonged|Affect lability|Agitation|Agranulocytosis|Alanine aminotransferase abnormal|Alanine aminotransferase increased|Altered state of consciousness|Anaemia|Anaphylactic reaction…	Bacterial Infections|Pneumonia, Bacterial|Skin Diseases, Bacterial|Urinary Tract Infections|Nephritis|Kidney Diseases|Sepsis|Systemic Inflammatory Response Syndrome|Respiratory Tract Infections|Intraabdominal Infections|Skin Diseases, Infectious|Streptococcal Infections	Pseudomonas Infections	1.67e-06	FDA approved
Axepim	Abdominal discomfort|Abdominal pain|Abdominal pain upper|Abdominal rigidity|Abnormal behaviour|Activated partial thromboplastin time|Activated partial thromboplastin time abnormal|Activated partial thromboplastin time prolonged|Affect lability|Agitation|Agranulocytosis|Alanine aminotransferase abnormal|Alanine aminotransferase increased|Altered state of consciousness|Anaemia|Anaphylactic reaction…	Bacterial Infections|Pneumonia, Bacterial|Skin Diseases, Bacterial|Urinary Tract Infections|Nephritis|Kidney Diseases|Sepsis|Systemic Inflammatory Response Syndrome|Respiratory Tract Infections|Intraabdominal Infections|Skin Diseases, Infectious|Streptococcal Infections	Moraxellaceae Infections	1.42e-08	FDA approved
Axepim	Abdominal discomfort|Abdominal pain|Abdominal pain upper|Abdominal rigidity|Abnormal behaviour|Activated partial thromboplastin time|Activated partial thromboplastin time abnormal|Activated partial thromboplastin time prolonged|Affect lability|Agitation|Agranulocytosis|Alanine aminotransferase abnormal|Alanine aminotransferase increased|Altered state of consciousness|Anaemia|Anaphylactic reaction…	Bacterial Infections|Pneumonia, Bacterial|Skin Diseases, Bacterial|Urinary Tract Infections|Nephritis|Kidney Diseases|Sepsis|Systemic Inflammatory Response Syndrome|Respiratory Tract Infections|Intraabdominal Infections|Skin Diseases, Infectious|Streptococcal Infections	Streptococcal Infections	8.57e-08	FDA approved
Axepim	Abdominal discomfort|Abdominal pain|Abdominal pain upper|Abdominal rigidity|Abnormal behaviour|Activated partial thromboplastin time|Activated partial thromboplastin time abnormal|Activated partial thromboplastin time prolonged|Affect lability|Agitation|Agranulocytosis|Alanine aminotransferase abnormal|Alanine aminotransferase increased|Altered state of consciousness|Anaemia|Anaphylactic reaction…	Bacterial Infections|Pneumonia, Bacterial|Skin Diseases, Bacterial|Urinary Tract Infections|Nephritis|Kidney Diseases|Sepsis|Systemic Inflammatory Response Syndrome|Respiratory Tract Infections|Intraabdominal Infections|Skin Diseases, Infectious|Streptococcal Infections	Urinary Tract Infections	9.09e-09	FDA approved
Axepim	Abdominal discomfort|Abdominal pain|Abdominal pain upper|Abdominal rigidity|Abnormal behaviour|Activated partial thromboplastin time|Activated partial thromboplastin time abnormal|Activated partial thromboplastin time prolonged|Affect lability|Agitation|Agranulocytosis|Alanine aminotransferase abnormal|Alanine aminotransferase increased|Altered state of consciousness|Anaemia|Anaphylactic reaction…	Bacterial Infections|Pneumonia, Bacterial|Skin Diseases, Bacterial|Urinary Tract Infections|Nephritis|Kidney Diseases|Sepsis|Systemic Inflammatory Response Syndrome|Respiratory Tract Infections|Intraabdominal Infections|Skin Diseases, Infectious|Streptococcal Infections	Pneumonia, Bacterial	1.92e-07	FDA approved
Axepim	Abdominal discomfort|Abdominal pain|Abdominal pain upper|Abdominal rigidity|Abnormal behaviour|Activated partial thromboplastin time|Activated partial thromboplastin time abnormal|Activated partial thromboplastin time prolonged|Affect lability|Agitation|Agranulocytosis|Alanine aminotransferase abnormal|Alanine aminotransferase increased|Altered state of consciousness|Anaemia|Anaphylactic reaction…	Bacterial Infections|Pneumonia, Bacterial|Skin Diseases, Bacterial|Urinary Tract Infections|Nephritis|Kidney Diseases|Sepsis|Systemic Inflammatory Response Syndrome|Respiratory Tract Infections|Intraabdominal Infections|Skin Diseases, Infectious|Streptococcal Infections	Gram-Positive Bacterial Infections	1.79e-06	FDA approved
Axepim	Abdominal discomfort|Abdominal pain|Abdominal pain upper|Abdominal rigidity|Abnormal behaviour|Activated partial thromboplastin time|Activated partial thromboplastin time abnormal|Activated partial thromboplastin time prolonged|Affect lability|Agitation|Agranulocytosis|Alanine aminotransferase abnormal|Alanine aminotransferase increased|Altered state of consciousness|Anaemia|Anaphylactic reaction…	Bacterial Infections|Pneumonia, Bacterial|Skin Diseases, Bacterial|Urinary Tract Infections|Nephritis|Kidney Diseases|Sepsis|Systemic Inflammatory Response Syndrome|Respiratory Tract Infections|Intraabdominal Infections|Skin Diseases, Infectious|Streptococcal Infections	Staphylococcal Infections	8.78e-09	FDA approved
Axepim	Abdominal discomfort|Abdominal pain|Abdominal pain upper|Abdominal rigidity|Abnormal behaviour|Activated partial thromboplastin time|Activated partial thromboplastin time abnormal|Activated partial thromboplastin time prolonged|Affect lability|Agitation|Agranulocytosis|Alanine aminotransferase abnormal|Alanine aminotransferase increased|Altered state of consciousness|Anaemia|Anaphylactic reaction…	Bacterial Infections|Pneumonia, Bacterial|Skin Diseases, Bacterial|Urinary Tract Infections|Nephritis|Kidney Diseases|Sepsis|Systemic Inflammatory Response Syndrome|Respiratory Tract Infections|Intraabdominal Infections|Skin Diseases, Infectious|Streptococcal Infections	Bacterial Infections	2.23e-10	FDA approved
Axepim	Abdominal discomfort|Abdominal pain|Abdominal pain upper|Abdominal rigidity|Abnormal behaviour|Activated partial thromboplastin time|Activated partial thromboplastin time abnormal|Activated partial thromboplastin time prolonged|Affect lability|Agitation|Agranulocytosis|Alanine aminotransferase abnormal|Alanine aminotransferase increased|Altered state of consciousness|Anaemia|Anaphylactic reaction…	Bacterial Infections|Pneumonia, Bacterial|Skin Diseases, Bacterial|Urinary Tract Infections|Nephritis|Kidney Diseases|Sepsis|Systemic Inflammatory Response Syndrome|Respiratory Tract Infections|Intraabdominal Infections|Skin Diseases, Infectious|Streptococcal Infections	Nephritis	4.04e-07	FDA approved
Axepim	Abdominal discomfort|Abdominal pain|Abdominal pain upper|Abdominal rigidity|Abnormal behaviour|Activated partial thromboplastin time|Activated partial thromboplastin time abnormal|Activated partial thromboplastin time prolonged|Affect lability|Agitation|Agranulocytosis|Alanine aminotransferase abnormal|Alanine aminotransferase increased|Altered state of consciousness|Anaemia|Anaphylactic reaction…	Bacterial Infections|Pneumonia, Bacterial|Skin Diseases, Bacterial|Urinary Tract Infections|Nephritis|Kidney Diseases|Sepsis|Systemic Inflammatory Response Syndrome|Respiratory Tract Infections|Intraabdominal Infections|Skin Diseases, Infectious|Streptococcal Infections	Pasteurellaceae Infections	1.86e-08	FDA approved
Axepim	Abdominal discomfort|Abdominal pain|Abdominal pain upper|Abdominal rigidity|Abnormal behaviour|Activated partial thromboplastin time|Activated partial thromboplastin time abnormal|Activated partial thromboplastin time prolonged|Affect lability|Agitation|Agranulocytosis|Alanine aminotransferase abnormal|Alanine aminotransferase increased|Altered state of consciousness|Anaemia|Anaphylactic reaction…	Bacterial Infections|Pneumonia, Bacterial|Skin Diseases, Bacterial|Urinary Tract Infections|Nephritis|Kidney Diseases|Sepsis|Systemic Inflammatory Response Syndrome|Respiratory Tract Infections|Intraabdominal Infections|Skin Diseases, Infectious|Streptococcal Infections	Enterobacteriaceae Infections	3.4e-08	FDA approved
Spiriva	Abdominal discomfort|Abdominal distension|Abdominal pain|Accommodation disorder|Agitation|Angina pectoris|Angioedema|Angle closure glaucoma|Anxiety|Arrhythmia|Arthritis|Atrial fibrillation|Back pain|Bladder disorder|Blindness|Blood cholesterol increased|Blood glucose increased|Blood lactate dehydrogenase increased|Blood potassium increased|Blood pressure increased|Bone pain|Breast neoplasm|Bundle…	Pulmonary Disease, Chronic Obstructive	Peptic Ulcer	4.84e-06	Unknown
Maxicam	Abdominal pain|Abdominal pain upper|Agranulocytosis|Angioedema|Aplastic anaemia|Bronchospasm|Confusional state|Constipation|Dermatitis atopic|Dry mouth|Duodenal ulcer|Dysgeusia|Dyspepsia|Dyspnoea|Epistaxis|Eye disorder|Gastric ulcer|Gastrointestinal haemorrhage|Glomerulonephritis|Haematemesis|Haemolytic anaemia|Haemorrhage|Hepatotoxicity|Hot flush|Hyperhidrosis|Hyperkalaemia|Hypersensitivity|Hype…	Osteoarthritis|Arthritis, Rheumatoid|Spondylitis|Spondylitis, Ankylosing|Spondylarthritis|Hyperuricemia	Spondylitis, Ankylosing	2.1e-07	FDA approved
Maxicam	Abdominal pain|Abdominal pain upper|Agranulocytosis|Angioedema|Aplastic anaemia|Bronchospasm|Confusional state|Constipation|Dermatitis atopic|Dry mouth|Duodenal ulcer|Dysgeusia|Dyspepsia|Dyspnoea|Epistaxis|Eye disorder|Gastric ulcer|Gastrointestinal haemorrhage|Glomerulonephritis|Haematemesis|Haemolytic anaemia|Haemorrhage|Hepatotoxicity|Hot flush|Hyperhidrosis|Hyperkalaemia|Hypersensitivity|Hype…	Osteoarthritis|Arthritis, Rheumatoid|Spondylitis|Spondylitis, Ankylosing|Spondylarthritis|Hyperuricemia	Spondylarthritis	2.96e-07	FDA approved
Maxicam	Abdominal pain|Abdominal pain upper|Agranulocytosis|Angioedema|Aplastic anaemia|Bronchospasm|Confusional state|Constipation|Dermatitis atopic|Dry mouth|Duodenal ulcer|Dysgeusia|Dyspepsia|Dyspnoea|Epistaxis|Eye disorder|Gastric ulcer|Gastrointestinal haemorrhage|Glomerulonephritis|Haematemesis|Haemolytic anaemia|Haemorrhage|Hepatotoxicity|Hot flush|Hyperhidrosis|Hyperkalaemia|Hypersensitivity|Hype…	Osteoarthritis|Arthritis, Rheumatoid|Spondylitis|Spondylitis, Ankylosing|Spondylarthritis|Hyperuricemia	Osteoarthritis	7.85e-15	FDA approved
Maxicam	Abdominal pain|Abdominal pain upper|Agranulocytosis|Angioedema|Aplastic anaemia|Bronchospasm|Confusional state|Constipation|Dermatitis atopic|Dry mouth|Duodenal ulcer|Dysgeusia|Dyspepsia|Dyspnoea|Epistaxis|Eye disorder|Gastric ulcer|Gastrointestinal haemorrhage|Glomerulonephritis|Haematemesis|Haemolytic anaemia|Haemorrhage|Hepatotoxicity|Hot flush|Hyperhidrosis|Hyperkalaemia|Hypersensitivity|Hype…	Osteoarthritis|Arthritis, Rheumatoid|Spondylitis|Spondylitis, Ankylosing|Spondylarthritis|Hyperuricemia	Arthritis, Rheumatoid	2.83e-19	FDA approved
Maxicam	Abdominal pain|Abdominal pain upper|Agranulocytosis|Angioedema|Aplastic anaemia|Bronchospasm|Confusional state|Constipation|Dermatitis atopic|Dry mouth|Duodenal ulcer|Dysgeusia|Dyspepsia|Dyspnoea|Epistaxis|Eye disorder|Gastric ulcer|Gastrointestinal haemorrhage|Glomerulonephritis|Haematemesis|Haemolytic anaemia|Haemorrhage|Hepatotoxicity|Hot flush|Hyperhidrosis|Hyperkalaemia|Hypersensitivity|Hype…	Osteoarthritis|Arthritis, Rheumatoid|Spondylitis|Spondylitis, Ankylosing|Spondylarthritis|Hyperuricemia	Spondylitis	2.96e-07	FDA approved
Maxicam	Abdominal pain|Abdominal pain upper|Agranulocytosis|Angioedema|Aplastic anaemia|Bronchospasm|Confusional state|Constipation|Dermatitis atopic|Dry mouth|Duodenal ulcer|Dysgeusia|Dyspepsia|Dyspnoea|Epistaxis|Eye disorder|Gastric ulcer|Gastrointestinal haemorrhage|Glomerulonephritis|Haematemesis|Haemolytic anaemia|Haemorrhage|Hepatotoxicity|Hot flush|Hyperhidrosis|Hyperkalaemia|Hypersensitivity|Hype…	Osteoarthritis|Arthritis, Rheumatoid|Spondylitis|Spondylitis, Ankylosing|Spondylarthritis|Hyperuricemia	Purine-Pyrimidine Metabolism, Inborn Errors	9.29e-08	Unknown
Maxicam	Abdominal pain|Abdominal pain upper|Agranulocytosis|Angioedema|Aplastic anaemia|Bronchospasm|Confusional state|Constipation|Dermatitis atopic|Dry mouth|Duodenal ulcer|Dysgeusia|Dyspepsia|Dyspnoea|Epistaxis|Eye disorder|Gastric ulcer|Gastrointestinal haemorrhage|Glomerulonephritis|Haematemesis|Haemolytic anaemia|Haemorrhage|Hepatotoxicity|Hot flush|Hyperhidrosis|Hyperkalaemia|Hypersensitivity|Hype…	Osteoarthritis|Arthritis, Rheumatoid|Spondylitis|Spondylitis, Ankylosing|Spondylarthritis|Hyperuricemia	Pain	5.95e-13	Clinical evidence	PMID: 3620276
Maxicam	Abdominal pain|Abdominal pain upper|Agranulocytosis|Angioedema|Aplastic anaemia|Bronchospasm|Confusional state|Constipation|Dermatitis atopic|Dry mouth|Duodenal ulcer|Dysgeusia|Dyspepsia|Dyspnoea|Epistaxis|Eye disorder|Gastric ulcer|Gastrointestinal haemorrhage|Glomerulonephritis|Haematemesis|Haemolytic anaemia|Haemorrhage|Hepatotoxicity|Hot flush|Hyperhidrosis|Hyperkalaemia|Hypersensitivity|Hype…	Osteoarthritis|Arthritis, Rheumatoid|Spondylitis|Spondylitis, Ankylosing|Spondylarthritis|Hyperuricemia	Inflammation	5.3e-30	FDA approved
Maxicam	Abdominal pain|Abdominal pain upper|Agranulocytosis|Angioedema|Aplastic anaemia|Bronchospasm|Confusional state|Constipation|Dermatitis atopic|Dry mouth|Duodenal ulcer|Dysgeusia|Dyspepsia|Dyspnoea|Epistaxis|Eye disorder|Gastric ulcer|Gastrointestinal haemorrhage|Glomerulonephritis|Haematemesis|Haemolytic anaemia|Haemorrhage|Hepatotoxicity|Hot flush|Hyperhidrosis|Hyperkalaemia|Hypersensitivity|Hype…	Osteoarthritis|Arthritis, Rheumatoid|Spondylitis|Spondylitis, Ankylosing|Spondylarthritis|Hyperuricemia	Gout	9.29e-08	Clinical evidence	PMID: 3885989
Apo-Trimip	Abdominal pain|Abnormal dreams|Accommodation disorder|Aggression|Agitation|Agranulocytosis|Akathisia|Alopecia|Amenorrhoea|Decreased appetite|Anorgasmia|Anticholinergic syndrome|Anxiety|Arrhythmia|Asthenia|Atrial fibrillation|Atrioventricular block|Atrioventricular block first degree|Azotaemia|Balance disorder|Blood alkaline phosphatase|Blood glucose decreased|Blood glucose increased|Bone marrow f…	Anorexia Nervosa|Anxiety Disorders|Depressive Disorder, Major|Headache Disorders|Neuralgia|Pain|Panic Disorder|Premenstrual Syndrome|Depressive Disorder	Depressive Disorder, Major	1.35e-15	FDA approved
Apo-Trimip	Abdominal pain|Abnormal dreams|Accommodation disorder|Aggression|Agitation|Agranulocytosis|Akathisia|Alopecia|Amenorrhoea|Decreased appetite|Anorgasmia|Anticholinergic syndrome|Anxiety|Arrhythmia|Asthenia|Atrial fibrillation|Atrioventricular block|Atrioventricular block first degree|Azotaemia|Balance disorder|Blood alkaline phosphatase|Blood glucose decreased|Blood glucose increased|Bone marrow f…	Anorexia Nervosa|Anxiety Disorders|Depressive Disorder, Major|Headache Disorders|Neuralgia|Pain|Panic Disorder|Premenstrual Syndrome|Depressive Disorder	Depressive Disorder	5.73e-08	FDA approved
Bromday	Abdominal pain|Abdominal pain upper|Abnormal sensation in eye|Agranulocytosis|Alanine aminotransferase increased|Anaemia|Angioedema|Aplastic anaemia|Application site irritation|Aspartate aminotransferase increased|Asthma|Benign neoplasm|Blepharitis|Blood bilirubin increased|Blood urea increased|Breast cancer|Breast neoplasm|Bronchospasm|Cervix carcinoma|Confusional state|Conjunctival disorder|Con…	Pain|Inflammation|Eye Pain|Pain, Postoperative	Spondylitis, Ankylosing	1.86e-06	Unknown
Bromday	Abdominal pain|Abdominal pain upper|Abnormal sensation in eye|Agranulocytosis|Alanine aminotransferase increased|Anaemia|Angioedema|Aplastic anaemia|Application site irritation|Aspartate aminotransferase increased|Asthma|Benign neoplasm|Blepharitis|Blood bilirubin increased|Blood urea increased|Breast cancer|Breast neoplasm|Bronchospasm|Cervix carcinoma|Confusional state|Conjunctival disorder|Con…	Pain|Inflammation|Eye Pain|Pain, Postoperative	Spondylarthritis	2.51e-06	Unknown
Bromday	Abdominal pain|Abdominal pain upper|Abnormal sensation in eye|Agranulocytosis|Alanine aminotransferase increased|Anaemia|Angioedema|Aplastic anaemia|Application site irritation|Aspartate aminotransferase increased|Asthma|Benign neoplasm|Blepharitis|Blood bilirubin increased|Blood urea increased|Breast cancer|Breast neoplasm|Bronchospasm|Cervix carcinoma|Confusional state|Conjunctival disorder|Con…	Pain|Inflammation|Eye Pain|Pain, Postoperative	Osteoarthritis	3.02e-15	Unknown
Bromday	Abdominal pain|Abdominal pain upper|Abnormal sensation in eye|Agranulocytosis|Alanine aminotransferase increased|Anaemia|Angioedema|Aplastic anaemia|Application site irritation|Aspartate aminotransferase increased|Asthma|Benign neoplasm|Blepharitis|Blood bilirubin increased|Blood urea increased|Breast cancer|Breast neoplasm|Bronchospasm|Cervix carcinoma|Confusional state|Conjunctival disorder|Con…	Pain|Inflammation|Eye Pain|Pain, Postoperative	Arthritis, Rheumatoid	8.35e-19	Unknown
Bromday	Abdominal pain|Abdominal pain upper|Abnormal sensation in eye|Agranulocytosis|Alanine aminotransferase increased|Anaemia|Angioedema|Aplastic anaemia|Application site irritation|Aspartate aminotransferase increased|Asthma|Benign neoplasm|Blepharitis|Blood bilirubin increased|Blood urea increased|Breast cancer|Breast neoplasm|Bronchospasm|Cervix carcinoma|Confusional state|Conjunctival disorder|Con…	Pain|Inflammation|Eye Pain|Pain, Postoperative	Spondylitis	2.51e-06	Unknown
Bromday	Abdominal pain|Abdominal pain upper|Abnormal sensation in eye|Agranulocytosis|Alanine aminotransferase increased|Anaemia|Angioedema|Aplastic anaemia|Application site irritation|Aspartate aminotransferase increased|Asthma|Benign neoplasm|Blepharitis|Blood bilirubin increased|Blood urea increased|Breast cancer|Breast neoplasm|Bronchospasm|Cervix carcinoma|Confusional state|Conjunctival disorder|Con…	Pain|Inflammation|Eye Pain|Pain, Postoperative	Pain	4.73e-11	FDA approved
Bromday	Abdominal pain|Abdominal pain upper|Abnormal sensation in eye|Agranulocytosis|Alanine aminotransferase increased|Anaemia|Angioedema|Aplastic anaemia|Application site irritation|Aspartate aminotransferase increased|Asthma|Benign neoplasm|Blepharitis|Blood bilirubin increased|Blood urea increased|Breast cancer|Breast neoplasm|Bronchospasm|Cervix carcinoma|Confusional state|Conjunctival disorder|Con…	Pain|Inflammation|Eye Pain|Pain, Postoperative	Inflammation	1.42e-28	FDA approved
Butiserpine	Abnormal dreams|Agranulocytosis|Alkalosis hypochloraemic|Decreased appetite|Aplastic anaemia|Asthenia|Bradycardia|Contusion|Dehydration|Depressed mood|Diarrhoea|Dizziness|Dry skin|Electrolyte imbalance|Epistaxis|Fatigue|Headache|Hypokalaemia|Hyponatraemia|Hypotension|Jaundice|Leukopenia|Muscle spasms|Nasal congestion|Nausea|Palpitations|Pancreatitis|Paraesthesia|Peptic ulcer|Photosensitivity reac…	Schizophrenia|Hypertension	Hypertension	1.54e-06	FDA approved
Butiserpine	Abnormal dreams|Agranulocytosis|Alkalosis hypochloraemic|Decreased appetite|Aplastic anaemia|Asthenia|Bradycardia|Contusion|Dehydration|Depressed mood|Diarrhoea|Dizziness|Dry skin|Electrolyte imbalance|Epistaxis|Fatigue|Headache|Hypokalaemia|Hyponatraemia|Hypotension|Jaundice|Leukopenia|Muscle spasms|Nasal congestion|Nausea|Palpitations|Pancreatitis|Paraesthesia|Peptic ulcer|Photosensitivity reac…	Schizophrenia|Hypertension	Edema	1.24e-10	Unknown
Angiolat	Abnormal dreams|Acne|Alopecia|Amblyopia|Amnesia|Anaemia|Angina pectoris|Decreased appetite|Anxiety|Arthralgia|Arthritis|Asthenia|Asthma|Atrial fibrillation|Atrioventricular block|Blepharitis|Blindness|Blood creatine phosphokinase increased|Blood creatinine increased|Blood urea increased|Cardiac failure congestive|Cellulitis|Cerebral ischaemia|Cerebrovascular accident|Chest pain|Chills|Circulatory…	Angina Pectoris|Chest Pain|Hypertension|Myocardial Infarction	Hypertension	2.37e-07	FDA approved
A-Gram	Abdominal discomfort|Abdominal pain|Abnormal behaviour|Acute generalised exanthematous pustulosis|Acute respiratory distress syndrome|Administration site pain|Agitation|Agranulocytosis|Alanine aminotransferase increased|Allergic bronchitis|Anaemia|Anaemia haemolytic autoimmune|Anaphylactic reaction|Anaphylactic shock|Anaphylactoid reaction|Angioedema|Decreased appetite|Anxiety|Aplastic anaemia|Ap…	Bacterial Infections|Pharyngitis|Tonsillitis|Infection|Helicobacter Infections|Respiratory Tract Infections|Streptococcal Infections	Respiratory Tract Infections	4.41e-16	FDA approved
A-Gram	Abdominal discomfort|Abdominal pain|Abnormal behaviour|Acute generalised exanthematous pustulosis|Acute respiratory distress syndrome|Administration site pain|Agitation|Agranulocytosis|Alanine aminotransferase increased|Allergic bronchitis|Anaemia|Anaemia haemolytic autoimmune|Anaphylactic reaction|Anaphylactic shock|Anaphylactoid reaction|Angioedema|Decreased appetite|Anxiety|Aplastic anaemia|Ap…	Bacterial Infections|Pharyngitis|Tonsillitis|Infection|Helicobacter Infections|Respiratory Tract Infections|Streptococcal Infections	Skin Diseases, Bacterial	1.25e-06	FDA approved
A-Gram	Abdominal discomfort|Abdominal pain|Abnormal behaviour|Acute generalised exanthematous pustulosis|Acute respiratory distress syndrome|Administration site pain|Agitation|Agranulocytosis|Alanine aminotransferase increased|Allergic bronchitis|Anaemia|Anaemia haemolytic autoimmune|Anaphylactic reaction|Anaphylactic shock|Anaphylactoid reaction|Angioedema|Decreased appetite|Anxiety|Aplastic anaemia|Ap…	Bacterial Infections|Pharyngitis|Tonsillitis|Infection|Helicobacter Infections|Respiratory Tract Infections|Streptococcal Infections	Urinary Tract Infections	7.97e-13	FDA approved
A-Gram	Abdominal discomfort|Abdominal pain|Abnormal behaviour|Acute generalised exanthematous pustulosis|Acute respiratory distress syndrome|Administration site pain|Agitation|Agranulocytosis|Alanine aminotransferase increased|Allergic bronchitis|Anaemia|Anaemia haemolytic autoimmune|Anaphylactic reaction|Anaphylactic shock|Anaphylactoid reaction|Angioedema|Decreased appetite|Anxiety|Aplastic anaemia|Ap…	Bacterial Infections|Pharyngitis|Tonsillitis|Infection|Helicobacter Infections|Respiratory Tract Infections|Streptococcal Infections	Bone Diseases, Infectious	1.34e-06	FDA approved
A-Gram	Abdominal discomfort|Abdominal pain|Abnormal behaviour|Acute generalised exanthematous pustulosis|Acute respiratory distress syndrome|Administration site pain|Agitation|Agranulocytosis|Alanine aminotransferase increased|Allergic bronchitis|Anaemia|Anaemia haemolytic autoimmune|Anaphylactic reaction|Anaphylactic shock|Anaphylactoid reaction|Angioedema|Decreased appetite|Anxiety|Aplastic anaemia|Ap…	Bacterial Infections|Pharyngitis|Tonsillitis|Infection|Helicobacter Infections|Respiratory Tract Infections|Streptococcal Infections	Infection	1.05e-08	FDA approved
A-Gram	Abdominal discomfort|Abdominal pain|Abnormal behaviour|Acute generalised exanthematous pustulosis|Acute respiratory distress syndrome|Administration site pain|Agitation|Agranulocytosis|Alanine aminotransferase increased|Allergic bronchitis|Anaemia|Anaemia haemolytic autoimmune|Anaphylactic reaction|Anaphylactic shock|Anaphylactoid reaction|Angioedema|Decreased appetite|Anxiety|Aplastic anaemia|Ap…	Bacterial Infections|Pharyngitis|Tonsillitis|Infection|Helicobacter Infections|Respiratory Tract Infections|Streptococcal Infections	Staphylococcal Infections	8.3e-06	FDA approved
A-Gram	Abdominal discomfort|Abdominal pain|Abnormal behaviour|Acute generalised exanthematous pustulosis|Acute respiratory distress syndrome|Administration site pain|Agitation|Agranulocytosis|Alanine aminotransferase increased|Allergic bronchitis|Anaemia|Anaemia haemolytic autoimmune|Anaphylactic reaction|Anaphylactic shock|Anaphylactoid reaction|Angioedema|Decreased appetite|Anxiety|Aplastic anaemia|Ap…	Bacterial Infections|Pharyngitis|Tonsillitis|Infection|Helicobacter Infections|Respiratory Tract Infections|Streptococcal Infections	Bacterial Infections	8.52e-09	FDA approved
A-Gram	Abdominal discomfort|Abdominal pain|Abnormal behaviour|Acute generalised exanthematous pustulosis|Acute respiratory distress syndrome|Administration site pain|Agitation|Agranulocytosis|Alanine aminotransferase increased|Allergic bronchitis|Anaemia|Anaemia haemolytic autoimmune|Anaphylactic reaction|Anaphylactic shock|Anaphylactoid reaction|Angioedema|Decreased appetite|Anxiety|Aplastic anaemia|Ap…	Bacterial Infections|Pharyngitis|Tonsillitis|Infection|Helicobacter Infections|Respiratory Tract Infections|Streptococcal Infections	Otitis Media	3.75e-06	FDA approved
Apo-Nadol	Abdominal discomfort|Abdominal distension|Abdominal pain|Abnormal behaviour|Adams-Stokes syndrome|Affect lability|Agranulocytosis|Alopecia|Amnesia|Angina pectoris|Decreased appetite|Anxiety|Arrhythmia|Asthenia|Atrial fibrillation|Atrioventricular block|Atrioventricular block complete|Atrioventricular block first degree|Balance disorder|Blood pressure systolic decreased|Bradycardia|Bradycardia foe…	Angina Pectoris|Chest Pain|Arrhythmias, Cardiac|Hypertension|Hyperthyroidism|Headache Disorders|Myocardial Infarction|Tremor|Dyskinesias|Glaucoma	Angina Pectoris	9.55e-09	FDA approved
Apo-Nadol	Abdominal discomfort|Abdominal distension|Abdominal pain|Abnormal behaviour|Adams-Stokes syndrome|Affect lability|Agranulocytosis|Alopecia|Amnesia|Angina pectoris|Decreased appetite|Anxiety|Arrhythmia|Asthenia|Atrial fibrillation|Atrioventricular block|Atrioventricular block complete|Atrioventricular block first degree|Balance disorder|Blood pressure systolic decreased|Bradycardia|Bradycardia foe…	Angina Pectoris|Chest Pain|Arrhythmias, Cardiac|Hypertension|Hyperthyroidism|Headache Disorders|Myocardial Infarction|Tremor|Dyskinesias|Glaucoma	Chest Pain	9.55e-09	FDA approved
Apo-Nadol	Abdominal discomfort|Abdominal distension|Abdominal pain|Abnormal behaviour|Adams-Stokes syndrome|Affect lability|Agranulocytosis|Alopecia|Amnesia|Angina pectoris|Decreased appetite|Anxiety|Arrhythmia|Asthenia|Atrial fibrillation|Atrioventricular block|Atrioventricular block complete|Atrioventricular block first degree|Balance disorder|Blood pressure systolic decreased|Bradycardia|Bradycardia foe…	Angina Pectoris|Chest Pain|Arrhythmias, Cardiac|Hypertension|Hyperthyroidism|Headache Disorders|Myocardial Infarction|Tremor|Dyskinesias|Glaucoma	Hypertension	1.86e-08	FDA approved
Sprycel	Abdominal distension|Abdominal pain|Acne|Acute coronary syndrome|Acute febrile neutrophilic dermatosis|Acute respiratory distress syndrome|Administration site reaction|Affect lability|Ageusia|Alanine aminotransferase abnormal|Alanine aminotransferase increased|Alopecia|Amnesia|Anaemia|Anal fissure|Anaphylactic reaction|Angina pectoris|Decreased appetite|Anxiety|Aplasia pure red cell|Appetite diso…	Leukemia, Lymphoid|Leukemia, Myeloid|Myeloproliferative Disorders|Leukemia, Myeloid	Breast Neoplasms	1.17e-07	Phase II	PMID: 21810917
Sprycel	Abdominal distension|Abdominal pain|Acne|Acute coronary syndrome|Acute febrile neutrophilic dermatosis|Acute respiratory distress syndrome|Administration site reaction|Affect lability|Ageusia|Alanine aminotransferase abnormal|Alanine aminotransferase increased|Alopecia|Amnesia|Anaemia|Anal fissure|Anaphylactic reaction|Angina pectoris|Decreased appetite|Anxiety|Aplasia pure red cell|Appetite diso…	Leukemia, Lymphoid|Leukemia, Myeloid|Myeloproliferative Disorders|Leukemia, Myeloid	Ovarian Neoplasms	5.35e-06	Phase II	NCT00671788
Sprycel	Abdominal distension|Abdominal pain|Acne|Acute coronary syndrome|Acute febrile neutrophilic dermatosis|Acute respiratory distress syndrome|Administration site reaction|Affect lability|Ageusia|Alanine aminotransferase abnormal|Alanine aminotransferase increased|Alopecia|Amnesia|Anaemia|Anal fissure|Anaphylactic reaction|Angina pectoris|Decreased appetite|Anxiety|Aplasia pure red cell|Appetite diso…	Leukemia, Lymphoid|Leukemia, Myeloid|Myeloproliferative Disorders|Leukemia, Myeloid	Urologic Neoplasms	4.17e-06	Phase II	PMID: 21539969
Sprycel	Abdominal distension|Abdominal pain|Acne|Acute coronary syndrome|Acute febrile neutrophilic dermatosis|Acute respiratory distress syndrome|Administration site reaction|Affect lability|Ageusia|Alanine aminotransferase abnormal|Alanine aminotransferase increased|Alopecia|Amnesia|Anaemia|Anal fissure|Anaphylactic reaction|Angina pectoris|Decreased appetite|Anxiety|Aplasia pure red cell|Appetite diso…	Leukemia, Lymphoid|Leukemia, Myeloid|Myeloproliferative Disorders|Leukemia, Myeloid	Carcinoma	2.76e-08	Unknown
Sprycel	Abdominal distension|Abdominal pain|Acne|Acute coronary syndrome|Acute febrile neutrophilic dermatosis|Acute respiratory distress syndrome|Administration site reaction|Affect lability|Ageusia|Alanine aminotransferase abnormal|Alanine aminotransferase increased|Alopecia|Amnesia|Anaemia|Anal fissure|Anaphylactic reaction|Angina pectoris|Decreased appetite|Anxiety|Aplasia pure red cell|Appetite diso…	Leukemia, Lymphoid|Leukemia, Myeloid|Myeloproliferative Disorders|Leukemia, Myeloid	Gastrointestinal Neoplasms	6.8e-12	Phase II	J Clin Oncol (Meeting Abstracts) May 2011 vol. 29 no. 15_suppl 10006
Sprycel	Abdominal distension|Abdominal pain|Acne|Acute coronary syndrome|Acute febrile neutrophilic dermatosis|Acute respiratory distress syndrome|Administration site reaction|Affect lability|Ageusia|Alanine aminotransferase abnormal|Alanine aminotransferase increased|Alopecia|Amnesia|Anaemia|Anal fissure|Anaphylactic reaction|Angina pectoris|Decreased appetite|Anxiety|Aplasia pure red cell|Appetite diso…	Leukemia, Lymphoid|Leukemia, Myeloid|Myeloproliferative Disorders|Leukemia, Myeloid	Stomach Neoplasms	2.2e-06	preclinical cell-line	PMID: 20406949
Sprycel	Abdominal distension|Abdominal pain|Acne|Acute coronary syndrome|Acute febrile neutrophilic dermatosis|Acute respiratory distress syndrome|Administration site reaction|Affect lability|Ageusia|Alanine aminotransferase abnormal|Alanine aminotransferase increased|Alopecia|Amnesia|Anaemia|Anal fissure|Anaphylactic reaction|Angina pectoris|Decreased appetite|Anxiety|Aplasia pure red cell|Appetite diso…	Leukemia, Lymphoid|Leukemia, Myeloid|Myeloproliferative Disorders|Leukemia, Myeloid	Respiratory Tract Neoplasms	8.53e-06	Unknown
Busilvex	Abdominal discomfort|Abdominal distension|Abdominal mass|Abdominal pain|Abscess|Acne|Acute myeloid leukaemia|Acute respiratory distress syndrome|Adrenal insufficiency|Agitation|Alanine aminotransferase increased|Albuminuria|Alopecia|Amenorrhoea|Anaemia|Anorectal discomfort|Anhidrosis|Anorectal disorder|Decreased appetite|Anxiety|Aplastic anaemia|Arrhythmia|Peripheral artery thrombosis|Arthralgia|…	Bone Marrow Diseases|Leukemia, Myeloid|Leukemia, Myeloid|Myeloproliferative Disorders|Leukemia, Lymphoid|Myelodysplastic Syndromes|Lymphoma|Multiple Myeloma|Paraproteinemias|Hemostatic Disorders|Lymphoma, Non-Hodgkin|Lymphoma|Hodgkin Disease|Lymphoma|Neoplasms, Connective Tissue|Sarcoma	Genital Neoplasms, Female	4.87e-08	Unknown
Busilvex	Abdominal discomfort|Abdominal distension|Abdominal mass|Abdominal pain|Abscess|Acne|Acute myeloid leukaemia|Acute respiratory distress syndrome|Adrenal insufficiency|Agitation|Alanine aminotransferase increased|Albuminuria|Alopecia|Amenorrhoea|Anaemia|Anorectal discomfort|Anhidrosis|Anorectal disorder|Decreased appetite|Anxiety|Aplastic anaemia|Arrhythmia|Peripheral artery thrombosis|Arthralgia|…	Bone Marrow Diseases|Leukemia, Myeloid|Leukemia, Myeloid|Myeloproliferative Disorders|Leukemia, Lymphoid|Myelodysplastic Syndromes|Lymphoma|Multiple Myeloma|Paraproteinemias|Hemostatic Disorders|Lymphoma, Non-Hodgkin|Lymphoma|Hodgkin Disease|Lymphoma|Neoplasms, Connective Tissue|Sarcoma	Breast Neoplasms	4.02e-08	FDA approved
Busilvex	Abdominal discomfort|Abdominal distension|Abdominal mass|Abdominal pain|Abscess|Acne|Acute myeloid leukaemia|Acute respiratory distress syndrome|Adrenal insufficiency|Agitation|Alanine aminotransferase increased|Albuminuria|Alopecia|Amenorrhoea|Anaemia|Anorectal discomfort|Anhidrosis|Anorectal disorder|Decreased appetite|Anxiety|Aplastic anaemia|Arrhythmia|Peripheral artery thrombosis|Arthralgia|…	Bone Marrow Diseases|Leukemia, Myeloid|Leukemia, Myeloid|Myeloproliferative Disorders|Leukemia, Lymphoid|Myelodysplastic Syndromes|Lymphoma|Multiple Myeloma|Paraproteinemias|Hemostatic Disorders|Lymphoma, Non-Hodgkin|Lymphoma|Hodgkin Disease|Lymphoma|Neoplasms, Connective Tissue|Sarcoma	Ovarian Neoplasms	1.33e-08	FDA approved
Busilvex	Abdominal discomfort|Abdominal distension|Abdominal mass|Abdominal pain|Abscess|Acne|Acute myeloid leukaemia|Acute respiratory distress syndrome|Adrenal insufficiency|Agitation|Alanine aminotransferase increased|Albuminuria|Alopecia|Amenorrhoea|Anaemia|Anorectal discomfort|Anhidrosis|Anorectal disorder|Decreased appetite|Anxiety|Aplastic anaemia|Arrhythmia|Peripheral artery thrombosis|Arthralgia|…	Bone Marrow Diseases|Leukemia, Myeloid|Leukemia, Myeloid|Myeloproliferative Disorders|Leukemia, Lymphoid|Myelodysplastic Syndromes|Lymphoma|Multiple Myeloma|Paraproteinemias|Hemostatic Disorders|Lymphoma, Non-Hodgkin|Lymphoma|Hodgkin Disease|Lymphoma|Neoplasms, Connective Tissue|Sarcoma	Stomach Neoplasms	9.48e-06	Unknown
Busilvex	Abdominal discomfort|Abdominal distension|Abdominal mass|Abdominal pain|Abscess|Acne|Acute myeloid leukaemia|Acute respiratory distress syndrome|Adrenal insufficiency|Agitation|Alanine aminotransferase increased|Albuminuria|Alopecia|Amenorrhoea|Anaemia|Anorectal discomfort|Anhidrosis|Anorectal disorder|Decreased appetite|Anxiety|Aplastic anaemia|Arrhythmia|Peripheral artery thrombosis|Arthralgia|…	Bone Marrow Diseases|Leukemia, Myeloid|Leukemia, Myeloid|Myeloproliferative Disorders|Leukemia, Lymphoid|Myelodysplastic Syndromes|Lymphoma|Multiple Myeloma|Paraproteinemias|Hemostatic Disorders|Lymphoma, Non-Hodgkin|Lymphoma|Hodgkin Disease|Lymphoma|Neoplasms, Connective Tissue|Sarcoma	Adnexal Diseases	2.12e-07	Unknown
Idulamine	Agitation|Agranulocytosis|Anaphylactic shock|Angioedema|Decreased appetite|Apnoea|Chest discomfort|Chills|Circulatory collapse|Confusional state|Constipation|Conversion disorder|Convulsion|Coordination abnormal|Cough|Death|Depressed level of consciousness|Diarrhoea|Diplopia|Dizziness|Drug eruption|Dry mouth|Dry throat|Dyspepsia|Dyspnoea|Early menarche|Epigastric discomfort|Euphoric mood|Extrasyst…	Rhinitis	Hypersensitivity	3.67e-06	Unknown
Histimet	Abdominal pain upper|Abnormal sensation in eye|Agitation|Allergic respiratory disease|Anticholinergic syndrome|Aplastic anaemia|Arrhythmia|Asthma|Back pain|Blepharospasm|Burning sensation|Coma|Confusional state|Constipation|Convulsion|Cough|Depression|Diabetes mellitus|Diarrhoea|Dry eye|Dry mouth|Dyskinesia|Dysmenorrhoea|Dyspepsia|Dysphagia|Dysphoria|Dyspnoea|Electrocardiogram QT prolonged|Epista…	Rhinitis, Allergic, Perennial|Respiratory Hypersensitivity|Conjunctivitis|Conjunctivitis, Allergic	Hypersensitivity	8.31e-10	Unknown
Histimet	Abdominal pain upper|Abnormal sensation in eye|Agitation|Allergic respiratory disease|Anticholinergic syndrome|Aplastic anaemia|Arrhythmia|Asthma|Back pain|Blepharospasm|Burning sensation|Coma|Confusional state|Constipation|Convulsion|Cough|Depression|Diabetes mellitus|Diarrhoea|Dry eye|Dry mouth|Dyskinesia|Dysmenorrhoea|Dyspepsia|Dysphagia|Dysphoria|Dyspnoea|Electrocardiogram QT prolonged|Epista…	Rhinitis, Allergic, Perennial|Respiratory Hypersensitivity|Conjunctivitis|Conjunctivitis, Allergic	Rhinitis, Allergic, Perennial	1.07e-11	FDA approved
Histimet	Abdominal pain upper|Abnormal sensation in eye|Agitation|Allergic respiratory disease|Anticholinergic syndrome|Aplastic anaemia|Arrhythmia|Asthma|Back pain|Blepharospasm|Burning sensation|Coma|Confusional state|Constipation|Convulsion|Cough|Depression|Diabetes mellitus|Diarrhoea|Dry eye|Dry mouth|Dyskinesia|Dysmenorrhoea|Dyspepsia|Dysphagia|Dysphoria|Dyspnoea|Electrocardiogram QT prolonged|Epista…	Rhinitis, Allergic, Perennial|Respiratory Hypersensitivity|Conjunctivitis|Conjunctivitis, Allergic	Respiratory Hypersensitivity	3.29e-10	FDA approved
Histimet	Abdominal pain upper|Abnormal sensation in eye|Agitation|Allergic respiratory disease|Anticholinergic syndrome|Aplastic anaemia|Arrhythmia|Asthma|Back pain|Blepharospasm|Burning sensation|Coma|Confusional state|Constipation|Convulsion|Cough|Depression|Diabetes mellitus|Diarrhoea|Dry eye|Dry mouth|Dyskinesia|Dysmenorrhoea|Dyspepsia|Dysphagia|Dysphoria|Dyspnoea|Electrocardiogram QT prolonged|Epista…	Rhinitis, Allergic, Perennial|Respiratory Hypersensitivity|Conjunctivitis|Conjunctivitis, Allergic	Urticaria	3.03e-08	Unknown
Apo-Phenylbutazone	Abdominal discomfort|Abdominal distension|Abdominal pain|Abdominal pain upper|Agitation|Agranulocytosis|Alveolitis allergic|Amblyopia|Amblyopia alcohol|Anaemia|Anal inflammation|Anaphylactic shock|Angioedema|Decreased appetite|Anuria|Aphthous stomatitis|Aplastic anaemia|Arthralgia|Asthenia|Asthma|Biopsy liver abnormal|Blindness|Blood antidiuretic hormone increased|Blood chloride increased|Blood d…	Spondylitis|Spondylitis, Ankylosing|Spondylarthritis|Gout|Purine-Pyrimidine Metabolism, Inborn Errors|Arthritis, Rheumatoid	Spondylitis, Ankylosing	5.56e-08	FDA approved
Apo-Phenylbutazone	Abdominal discomfort|Abdominal distension|Abdominal pain|Abdominal pain upper|Agitation|Agranulocytosis|Alveolitis allergic|Amblyopia|Amblyopia alcohol|Anaemia|Anal inflammation|Anaphylactic shock|Angioedema|Decreased appetite|Anuria|Aphthous stomatitis|Aplastic anaemia|Arthralgia|Asthenia|Asthma|Biopsy liver abnormal|Blindness|Blood antidiuretic hormone increased|Blood chloride increased|Blood d…	Spondylitis|Spondylitis, Ankylosing|Spondylarthritis|Gout|Purine-Pyrimidine Metabolism, Inborn Errors|Arthritis, Rheumatoid	Spondylarthritis	7.88e-08	FDA approved
Apo-Phenylbutazone	Abdominal discomfort|Abdominal distension|Abdominal pain|Abdominal pain upper|Agitation|Agranulocytosis|Alveolitis allergic|Amblyopia|Amblyopia alcohol|Anaemia|Anal inflammation|Anaphylactic shock|Angioedema|Decreased appetite|Anuria|Aphthous stomatitis|Aplastic anaemia|Arthralgia|Asthenia|Asthma|Biopsy liver abnormal|Blindness|Blood antidiuretic hormone increased|Blood chloride increased|Blood d…	Spondylitis|Spondylitis, Ankylosing|Spondylarthritis|Gout|Purine-Pyrimidine Metabolism, Inborn Errors|Arthritis, Rheumatoid	Osteoarthritis	1.34e-18	FDA approved
Apo-Phenylbutazone	Abdominal discomfort|Abdominal distension|Abdominal pain|Abdominal pain upper|Agitation|Agranulocytosis|Alveolitis allergic|Amblyopia|Amblyopia alcohol|Anaemia|Anal inflammation|Anaphylactic shock|Angioedema|Decreased appetite|Anuria|Aphthous stomatitis|Aplastic anaemia|Arthralgia|Asthenia|Asthma|Biopsy liver abnormal|Blindness|Blood antidiuretic hormone increased|Blood chloride increased|Blood d…	Spondylitis|Spondylitis, Ankylosing|Spondylarthritis|Gout|Purine-Pyrimidine Metabolism, Inborn Errors|Arthritis, Rheumatoid	Arthritis, Rheumatoid	3.65e-20	FDA approved
Apo-Phenylbutazone	Abdominal discomfort|Abdominal distension|Abdominal pain|Abdominal pain upper|Agitation|Agranulocytosis|Alveolitis allergic|Amblyopia|Amblyopia alcohol|Anaemia|Anal inflammation|Anaphylactic shock|Angioedema|Decreased appetite|Anuria|Aphthous stomatitis|Aplastic anaemia|Arthralgia|Asthenia|Asthma|Biopsy liver abnormal|Blindness|Blood antidiuretic hormone increased|Blood chloride increased|Blood d…	Spondylitis|Spondylitis, Ankylosing|Spondylarthritis|Gout|Purine-Pyrimidine Metabolism, Inborn Errors|Arthritis, Rheumatoid	Spondylitis	7.88e-08	FDA approved
Apo-Phenylbutazone	Abdominal discomfort|Abdominal distension|Abdominal pain|Abdominal pain upper|Agitation|Agranulocytosis|Alveolitis allergic|Amblyopia|Amblyopia alcohol|Anaemia|Anal inflammation|Anaphylactic shock|Angioedema|Decreased appetite|Anuria|Aphthous stomatitis|Aplastic anaemia|Arthralgia|Asthenia|Asthma|Biopsy liver abnormal|Blindness|Blood antidiuretic hormone increased|Blood chloride increased|Blood d…	Spondylitis|Spondylitis, Ankylosing|Spondylarthritis|Gout|Purine-Pyrimidine Metabolism, Inborn Errors|Arthritis, Rheumatoid	Purine-Pyrimidine Metabolism, Inborn Errors	4.24e-06	FDA approved
Apo-Phenylbutazone	Abdominal discomfort|Abdominal distension|Abdominal pain|Abdominal pain upper|Agitation|Agranulocytosis|Alveolitis allergic|Amblyopia|Amblyopia alcohol|Anaemia|Anal inflammation|Anaphylactic shock|Angioedema|Decreased appetite|Anuria|Aphthous stomatitis|Aplastic anaemia|Arthralgia|Asthenia|Asthma|Biopsy liver abnormal|Blindness|Blood antidiuretic hormone increased|Blood chloride increased|Blood d…	Spondylitis|Spondylitis, Ankylosing|Spondylarthritis|Gout|Purine-Pyrimidine Metabolism, Inborn Errors|Arthritis, Rheumatoid	Pain	6e-14	FDA approved
Apo-Phenylbutazone	Abdominal discomfort|Abdominal distension|Abdominal pain|Abdominal pain upper|Agitation|Agranulocytosis|Alveolitis allergic|Amblyopia|Amblyopia alcohol|Anaemia|Anal inflammation|Anaphylactic shock|Angioedema|Decreased appetite|Anuria|Aphthous stomatitis|Aplastic anaemia|Arthralgia|Asthenia|Asthma|Biopsy liver abnormal|Blindness|Blood antidiuretic hormone increased|Blood chloride increased|Blood d…	Spondylitis|Spondylitis, Ankylosing|Spondylarthritis|Gout|Purine-Pyrimidine Metabolism, Inborn Errors|Arthritis, Rheumatoid	Inflammation	6.22e-23	FDA approved
Apo-Phenylbutazone	Abdominal discomfort|Abdominal distension|Abdominal pain|Abdominal pain upper|Agitation|Agranulocytosis|Alveolitis allergic|Amblyopia|Amblyopia alcohol|Anaemia|Anal inflammation|Anaphylactic shock|Angioedema|Decreased appetite|Anuria|Aphthous stomatitis|Aplastic anaemia|Arthralgia|Asthenia|Asthma|Biopsy liver abnormal|Blindness|Blood antidiuretic hormone increased|Blood chloride increased|Blood d…	Spondylitis|Spondylitis, Ankylosing|Spondylarthritis|Gout|Purine-Pyrimidine Metabolism, Inborn Errors|Arthritis, Rheumatoid	Arthritis	5.74e-06	FDA approved
Apo-Phenylbutazone	Abdominal discomfort|Abdominal distension|Abdominal pain|Abdominal pain upper|Agitation|Agranulocytosis|Alveolitis allergic|Amblyopia|Amblyopia alcohol|Anaemia|Anal inflammation|Anaphylactic shock|Angioedema|Decreased appetite|Anuria|Aphthous stomatitis|Aplastic anaemia|Arthralgia|Asthenia|Asthma|Biopsy liver abnormal|Blindness|Blood antidiuretic hormone increased|Blood chloride increased|Blood d…	Spondylitis|Spondylitis, Ankylosing|Spondylarthritis|Gout|Purine-Pyrimidine Metabolism, Inborn Errors|Arthritis, Rheumatoid	Gout	4.24e-06	FDA approved
Aside	Abdominal discomfort|Abdominal pain|Acute leukaemia|Alopecia|Amenorrhoea|Anaemia|Anaphylactoid reaction|Decreased appetite|Anovulatory cycle|Apnoea|Asthenia|Azoospermia|Back pain|Bacterial infection|Blindness|Blindness cortical|Blood follicle stimulating hormone increased|Blood pressure abnormal|Blood prolactin increased|Blood thyroid stimulating hormone increased|Bone marrow failure|Bone marrow …	Ovarian Neoplasms|Adnexal Diseases|Genital Neoplasms, Female|Testicular Neoplasms|Genital Neoplasms, Male|Respiratory Tract Neoplasms|Carcinoma, Bronchogenic|Bronchial Neoplasms	Ovarian Neoplasms	4e-06	FDA approved
Aside	Abdominal discomfort|Abdominal pain|Acute leukaemia|Alopecia|Amenorrhoea|Anaemia|Anaphylactoid reaction|Decreased appetite|Anovulatory cycle|Apnoea|Asthenia|Azoospermia|Back pain|Bacterial infection|Blindness|Blindness cortical|Blood follicle stimulating hormone increased|Blood pressure abnormal|Blood prolactin increased|Blood thyroid stimulating hormone increased|Bone marrow failure|Bone marrow …	Ovarian Neoplasms|Adnexal Diseases|Genital Neoplasms, Female|Testicular Neoplasms|Genital Neoplasms, Male|Respiratory Tract Neoplasms|Carcinoma, Bronchogenic|Bronchial Neoplasms	Carcinoma, Bronchogenic	3.19e-06	FDA approved
Aside	Abdominal discomfort|Abdominal pain|Acute leukaemia|Alopecia|Amenorrhoea|Anaemia|Anaphylactoid reaction|Decreased appetite|Anovulatory cycle|Apnoea|Asthenia|Azoospermia|Back pain|Bacterial infection|Blindness|Blindness cortical|Blood follicle stimulating hormone increased|Blood pressure abnormal|Blood prolactin increased|Blood thyroid stimulating hormone increased|Bone marrow failure|Bone marrow …	Ovarian Neoplasms|Adnexal Diseases|Genital Neoplasms, Female|Testicular Neoplasms|Genital Neoplasms, Male|Respiratory Tract Neoplasms|Carcinoma, Bronchogenic|Bronchial Neoplasms	Leukemia, Lymphoid	1.43e-08	Clinical evidence	PMID: 15356657
Aside	Abdominal discomfort|Abdominal pain|Acute leukaemia|Alopecia|Amenorrhoea|Anaemia|Anaphylactoid reaction|Decreased appetite|Anovulatory cycle|Apnoea|Asthenia|Azoospermia|Back pain|Bacterial infection|Blindness|Blindness cortical|Blood follicle stimulating hormone increased|Blood pressure abnormal|Blood prolactin increased|Blood thyroid stimulating hormone increased|Bone marrow failure|Bone marrow …	Ovarian Neoplasms|Adnexal Diseases|Genital Neoplasms, Female|Testicular Neoplasms|Genital Neoplasms, Male|Respiratory Tract Neoplasms|Carcinoma, Bronchogenic|Bronchial Neoplasms	Bronchial Neoplasms	3.19e-06	FDA approved
Aside	Abdominal discomfort|Abdominal pain|Acute leukaemia|Alopecia|Amenorrhoea|Anaemia|Anaphylactoid reaction|Decreased appetite|Anovulatory cycle|Apnoea|Asthenia|Azoospermia|Back pain|Bacterial infection|Blindness|Blindness cortical|Blood follicle stimulating hormone increased|Blood pressure abnormal|Blood prolactin increased|Blood thyroid stimulating hormone increased|Bone marrow failure|Bone marrow …	Ovarian Neoplasms|Adnexal Diseases|Genital Neoplasms, Female|Testicular Neoplasms|Genital Neoplasms, Male|Respiratory Tract Neoplasms|Carcinoma, Bronchogenic|Bronchial Neoplasms	Respiratory Tract Neoplasms	6.57e-09	FDA approved
Aside	Abdominal discomfort|Abdominal pain|Acute leukaemia|Alopecia|Amenorrhoea|Anaemia|Anaphylactoid reaction|Decreased appetite|Anovulatory cycle|Apnoea|Asthenia|Azoospermia|Back pain|Bacterial infection|Blindness|Blindness cortical|Blood follicle stimulating hormone increased|Blood pressure abnormal|Blood prolactin increased|Blood thyroid stimulating hormone increased|Bone marrow failure|Bone marrow …	Ovarian Neoplasms|Adnexal Diseases|Genital Neoplasms, Female|Testicular Neoplasms|Genital Neoplasms, Male|Respiratory Tract Neoplasms|Carcinoma, Bronchogenic|Bronchial Neoplasms	Lymphoma	8.8e-09	Clinical evidence	PMID:23165501
Elorine Chloride	Accommodation disorder|Agitation|Angle closure glaucoma|Anxiety|Arrhythmia|Blindness|Coma|Confusional state|Constipation|Coordination abnormal|Delirium|Dependence|Disorientation|Dizziness|Dry mouth|Dysarthria|Dyskinesia|Dyspepsia|Dysphoria|Fear|Flushing|Gastrointestinal disorder|Hallucination|Hyperreflexia|Hypersensitivity|Hypertonia|Incoherent|Memory impairment|Mucosal dryness|Muscle twitching|M…	Basal Ganglia Diseases|Basal Ganglia Diseases|Parkinsonian Disorders|Parkinson Disease	Parkinsonian Disorders	5.21e-06	FDA approved
Elorine Chloride	Accommodation disorder|Agitation|Angle closure glaucoma|Anxiety|Arrhythmia|Blindness|Coma|Confusional state|Constipation|Coordination abnormal|Delirium|Dependence|Disorientation|Dizziness|Dry mouth|Dysarthria|Dyskinesia|Dyspepsia|Dysphoria|Fear|Flushing|Gastrointestinal disorder|Hallucination|Hyperreflexia|Hypersensitivity|Hypertonia|Incoherent|Memory impairment|Mucosal dryness|Muscle twitching|M…	Basal Ganglia Diseases|Basal Ganglia Diseases|Parkinsonian Disorders|Parkinson Disease	Parkinson Disease	3.47e-06	FDA approved
Elorine Chloride	Accommodation disorder|Agitation|Angle closure glaucoma|Anxiety|Arrhythmia|Blindness|Coma|Confusional state|Constipation|Coordination abnormal|Delirium|Dependence|Disorientation|Dizziness|Dry mouth|Dysarthria|Dyskinesia|Dyspepsia|Dysphoria|Fear|Flushing|Gastrointestinal disorder|Hallucination|Hyperreflexia|Hypersensitivity|Hypertonia|Incoherent|Memory impairment|Mucosal dryness|Muscle twitching|M…	Basal Ganglia Diseases|Basal Ganglia Diseases|Parkinsonian Disorders|Parkinson Disease	Peptic Ulcer	7.42e-07	Unknown
NSC-122,819	Abdominal discomfort|Abdominal pain|Acidosis|Akinaesthesia|Alopecia|Anaemia|Anal fissure|Anaphylactic reaction|Decreased appetite|Anxiety|Aphasia|Arrhythmia|Arthralgia|Asthenia|Azoospermia|Back pain|Bacterial infection|Blood creatinine increased|Blood follicle stimulating hormone increased|Blood pressure abnormal|Blood pressure fluctuation|Blood prolactin increased|Blood thyroid stimulating hormo…	Leukemia, Lymphoid|Nervous System Neoplasms|Lymphoma, Non-Hodgkin|Lymphoma|Neuroectodermal Tumors|Neoplasms, Neuroepithelial|Retinal Neoplasms|Retinoblastoma|Central Nervous System Neoplasms|Brain Neoplasms|Hodgkin Disease|Lymphoma|Leukemia, Myeloid|Urologic Neoplasms|Urinary Bladder Neoplasms|Urinary Bladder Diseases|Neuroectodermal Tumors|Carcinoma|Neuroectodermal Tumors|Neoplasms, Neuroepithel…	Respiratory Tract Neoplasms	3.53e-06	Unknown
Abemin	Abdominal pain|Agranulocytosis|Angioedema|Aplastic anaemia|Asthenia|Blister|Blood homocysteine increased|Coma|Confusional state|Dermatitis allergic|Dermatitis exfoliative|Dizziness|Dysgeusia|Dyspepsia|Dyspnoea|Erythema multiforme|Erythema nodosum|Fatigue|Febrile bone marrow aplasia|Haemolytic anaemia|Hemiplegia|Hepatotoxicity|Hunger|Hyperhidrosis|Hypersensitivity|Hypoglycaemia|Hyponatraemia|Injec…	Diabetes Mellitus	Diabetes Mellitus	9.78e-14	FDA approved
Abemin	Abdominal pain|Agranulocytosis|Angioedema|Aplastic anaemia|Asthenia|Blister|Blood homocysteine increased|Coma|Confusional state|Dermatitis allergic|Dermatitis exfoliative|Dizziness|Dysgeusia|Dyspepsia|Dyspnoea|Erythema multiforme|Erythema nodosum|Fatigue|Febrile bone marrow aplasia|Haemolytic anaemia|Hemiplegia|Hepatotoxicity|Hunger|Hyperhidrosis|Hypersensitivity|Hypoglycaemia|Hyponatraemia|Injec…	Diabetes Mellitus	Diabetes Mellitus, Type 2	1.32e-11	FDA approved
Altruline	Abdominal discomfort|Abdominal pain|Abnormal dreams|Accommodation disorder|Acne|Affect lability|Aggression|Agitation|Agranulocytosis|Akathisia|Alanine aminotransferase abnormal|Alanine aminotransferase increased|Alopecia|Amenorrhoea|Amnesia|Anaemia|Anaphylactoid reaction|Angina pectoris|Angioedema|Decreased appetite|Anorgasmia|Anxiety|Apathy|Aphthous stomatitis|Aplastic anaemia|Apnoea|Arrhythmia …	Depressive Disorder, Major|Obsessive-Compulsive Disorder|Panic Disorder|Stress Disorders, Post-Traumatic|Premenstrual Syndrome|Phobic Disorders|Depressive Disorder|Anxiety Disorders	Depressive Disorder, Major	4.75e-06	FDA approved
Altruline	Abdominal discomfort|Abdominal pain|Abnormal dreams|Accommodation disorder|Acne|Affect lability|Aggression|Agitation|Agranulocytosis|Akathisia|Alanine aminotransferase abnormal|Alanine aminotransferase increased|Alopecia|Amenorrhoea|Amnesia|Anaemia|Anaphylactoid reaction|Angina pectoris|Angioedema|Decreased appetite|Anorgasmia|Anxiety|Apathy|Aphthous stomatitis|Aplastic anaemia|Apnoea|Arrhythmia …	Depressive Disorder, Major|Obsessive-Compulsive Disorder|Panic Disorder|Stress Disorders, Post-Traumatic|Premenstrual Syndrome|Phobic Disorders|Depressive Disorder|Anxiety Disorders	Depressive Disorder	4.2e-07	FDA approved
Aflamid	Abdominal pain|Abdominal pain upper|Abnormal dreams|Agranulocytosis|Alanine aminotransferase increased|Albuminuria|Alopecia|Anaemia|Anaphylactic reaction|Anaphylactoid reaction|Angina pectoris|Angioedema|Anxiety|Aplastic anaemia|Arrhythmia|Arthralgia|Aspartate aminotransferase increased|Asthma|Back pain|Blood bilirubin increased|Blood creatinine increased|Blood urea increased|Bone marrow failure|…	Spondylitis|Spondylitis, Ankylosing|Spondylarthritis|Arthritis|Arthritis, Rheumatoid|Arthritis, Juvenile Rheumatoid|Osteoarthritis|Pain|Arthritis, Rheumatoid|Arthralgia	Spondylitis, Ankylosing	7.68e-06	FDA approved
Aflamid	Abdominal pain|Abdominal pain upper|Abnormal dreams|Agranulocytosis|Alanine aminotransferase increased|Albuminuria|Alopecia|Anaemia|Anaphylactic reaction|Anaphylactoid reaction|Angina pectoris|Angioedema|Anxiety|Aplastic anaemia|Arrhythmia|Arthralgia|Aspartate aminotransferase increased|Asthma|Back pain|Blood bilirubin increased|Blood creatinine increased|Blood urea increased|Bone marrow failure|…	Spondylitis|Spondylitis, Ankylosing|Spondylarthritis|Arthritis|Arthritis, Rheumatoid|Arthritis, Juvenile Rheumatoid|Osteoarthritis|Pain|Arthritis, Rheumatoid|Arthralgia	Osteoarthritis	2.07e-14	FDA approved
Aflamid	Abdominal pain|Abdominal pain upper|Abnormal dreams|Agranulocytosis|Alanine aminotransferase increased|Albuminuria|Alopecia|Anaemia|Anaphylactic reaction|Anaphylactoid reaction|Angina pectoris|Angioedema|Anxiety|Aplastic anaemia|Arrhythmia|Arthralgia|Aspartate aminotransferase increased|Asthma|Back pain|Blood bilirubin increased|Blood creatinine increased|Blood urea increased|Bone marrow failure|…	Spondylitis|Spondylitis, Ankylosing|Spondylarthritis|Arthritis|Arthritis, Rheumatoid|Arthritis, Juvenile Rheumatoid|Osteoarthritis|Pain|Arthritis, Rheumatoid|Arthralgia	Arthritis, Rheumatoid	2.77e-14	FDA approved
Aflamid	Abdominal pain|Abdominal pain upper|Abnormal dreams|Agranulocytosis|Alanine aminotransferase increased|Albuminuria|Alopecia|Anaemia|Anaphylactic reaction|Anaphylactoid reaction|Angina pectoris|Angioedema|Anxiety|Aplastic anaemia|Arrhythmia|Arthralgia|Aspartate aminotransferase increased|Asthma|Back pain|Blood bilirubin increased|Blood creatinine increased|Blood urea increased|Bone marrow failure|…	Spondylitis|Spondylitis, Ankylosing|Spondylarthritis|Arthritis|Arthritis, Rheumatoid|Arthritis, Juvenile Rheumatoid|Osteoarthritis|Pain|Arthritis, Rheumatoid|Arthralgia	Pain	2.49e-09	FDA approved
Aflamid	Abdominal pain|Abdominal pain upper|Abnormal dreams|Agranulocytosis|Alanine aminotransferase increased|Albuminuria|Alopecia|Anaemia|Anaphylactic reaction|Anaphylactoid reaction|Angina pectoris|Angioedema|Anxiety|Aplastic anaemia|Arrhythmia|Arthralgia|Aspartate aminotransferase increased|Asthma|Back pain|Blood bilirubin increased|Blood creatinine increased|Blood urea increased|Bone marrow failure|…	Spondylitis|Spondylitis, Ankylosing|Spondylarthritis|Arthritis|Arthritis, Rheumatoid|Arthritis, Juvenile Rheumatoid|Osteoarthritis|Pain|Arthritis, Rheumatoid|Arthralgia	Inflammation	1.51e-20	FDA approved
Narcozep	Abnormal behaviour|Abnormal dreams|Aggression|Agitation|Amnesia|Antisocial behaviour|Anxiety|Balance disorder|Clumsiness|Cognitive disorder|Completed suicide|Confusional state|Convulsion|Coordination abnormal|Death|Decreased appetite|Delirium|Dependence|Depression|Disorientation|Drug withdrawal syndrome neonatal|Dysgeusia|Epilepsy|Euphoric mood|Fatigue|Female orgasmic disorder|Gastrointestinal di…	Sleep Disorders, Intrinsic|Sleep Disorders	Sleep Disorders, Intrinsic	3.18e-07	FDA approved
Narcozep	Abnormal behaviour|Abnormal dreams|Aggression|Agitation|Amnesia|Antisocial behaviour|Anxiety|Balance disorder|Clumsiness|Cognitive disorder|Completed suicide|Confusional state|Convulsion|Coordination abnormal|Death|Decreased appetite|Delirium|Dependence|Depression|Disorientation|Drug withdrawal syndrome neonatal|Dysgeusia|Epilepsy|Euphoric mood|Fatigue|Female orgasmic disorder|Gastrointestinal di…	Sleep Disorders, Intrinsic|Sleep Disorders	Anxiety Disorders	1.96e-09	Clinical evidence	PMID: 19598721
Kinzalkomb	Abdominal pain|Abscess|Agitation|Agranulocytosis|Alanine aminotransferase increased|Anaemia|Anaphylactic reaction|Angina pectoris|Angioedema|Decreased appetite|Anxiety|Aplastic anaemia|Arrhythmia|Arthralgia|Arthritis|Aspartate aminotransferase increased|Asthenia|Asthma|Atrial fibrillation|Atrial flutter|Back pain|Bacterial infection|Basal cell carcinoma|Bladder cancer|Blood alkaline phosphatase i…	Hypertension	Hypertension	7.37e-13	FDA approved
Clomethacin	Abdominal pain|Abdominal pain upper|Agranulocytosis|Angioedema|Aplastic anaemia|Asthenia|Bronchospasm|Confusional state|Dermatitis atopic|Diarrhoea|Duodenal ulcer|Eye disorder|Gastric ulcer|Gastrointestinal haemorrhage|Glomerulonephritis|Haematemesis|Haemolytic anaemia|Haemorrhage|Hepatitis|Hepatitis cholestatic|Hepatomegaly|Hepatotoxicity|Hypergammaglobulinaemia|Hyperkalaemia|Hypersensitivity|Hy…	Inflammation	Spondylitis, Ankylosing	2.19e-08	FDA approved
Clomethacin	Abdominal pain|Abdominal pain upper|Agranulocytosis|Angioedema|Aplastic anaemia|Asthenia|Bronchospasm|Confusional state|Dermatitis atopic|Diarrhoea|Duodenal ulcer|Eye disorder|Gastric ulcer|Gastrointestinal haemorrhage|Glomerulonephritis|Haematemesis|Haemolytic anaemia|Haemorrhage|Hepatitis|Hepatitis cholestatic|Hepatomegaly|Hepatotoxicity|Hypergammaglobulinaemia|Hyperkalaemia|Hypersensitivity|Hy…	Inflammation	Spondylarthritis	3.15e-08	Unknown
Clomethacin	Abdominal pain|Abdominal pain upper|Agranulocytosis|Angioedema|Aplastic anaemia|Asthenia|Bronchospasm|Confusional state|Dermatitis atopic|Diarrhoea|Duodenal ulcer|Eye disorder|Gastric ulcer|Gastrointestinal haemorrhage|Glomerulonephritis|Haematemesis|Haemolytic anaemia|Haemorrhage|Hepatitis|Hepatitis cholestatic|Hepatomegaly|Hepatotoxicity|Hypergammaglobulinaemia|Hyperkalaemia|Hypersensitivity|Hy…	Inflammation	Osteoarthritis	5.18e-16	Unknown
Clomethacin	Abdominal pain|Abdominal pain upper|Agranulocytosis|Angioedema|Aplastic anaemia|Asthenia|Bronchospasm|Confusional state|Dermatitis atopic|Diarrhoea|Duodenal ulcer|Eye disorder|Gastric ulcer|Gastrointestinal haemorrhage|Glomerulonephritis|Haematemesis|Haemolytic anaemia|Haemorrhage|Hepatitis|Hepatitis cholestatic|Hepatomegaly|Hepatotoxicity|Hypergammaglobulinaemia|Hyperkalaemia|Hypersensitivity|Hy…	Inflammation	Arthritis, Rheumatoid	1.28e-20	FDA approved
Clomethacin	Abdominal pain|Abdominal pain upper|Agranulocytosis|Angioedema|Aplastic anaemia|Asthenia|Bronchospasm|Confusional state|Dermatitis atopic|Diarrhoea|Duodenal ulcer|Eye disorder|Gastric ulcer|Gastrointestinal haemorrhage|Glomerulonephritis|Haematemesis|Haemolytic anaemia|Haemorrhage|Hepatitis|Hepatitis cholestatic|Hepatomegaly|Hepatotoxicity|Hypergammaglobulinaemia|Hyperkalaemia|Hypersensitivity|Hy…	Inflammation	Spondylitis	3.15e-08	Unknown
Clomethacin	Abdominal pain|Abdominal pain upper|Agranulocytosis|Angioedema|Aplastic anaemia|Asthenia|Bronchospasm|Confusional state|Dermatitis atopic|Diarrhoea|Duodenal ulcer|Eye disorder|Gastric ulcer|Gastrointestinal haemorrhage|Glomerulonephritis|Haematemesis|Haemolytic anaemia|Haemorrhage|Hepatitis|Hepatitis cholestatic|Hepatomegaly|Hepatotoxicity|Hypergammaglobulinaemia|Hyperkalaemia|Hypersensitivity|Hy…	Inflammation	Purine-Pyrimidine Metabolism, Inborn Errors	7.94e-08	Unknown
Clomethacin	Abdominal pain|Abdominal pain upper|Agranulocytosis|Angioedema|Aplastic anaemia|Asthenia|Bronchospasm|Confusional state|Dermatitis atopic|Diarrhoea|Duodenal ulcer|Eye disorder|Gastric ulcer|Gastrointestinal haemorrhage|Glomerulonephritis|Haematemesis|Haemolytic anaemia|Haemorrhage|Hepatitis|Hepatitis cholestatic|Hepatomegaly|Hepatotoxicity|Hypergammaglobulinaemia|Hyperkalaemia|Hypersensitivity|Hy…	Inflammation	Pain	2.72e-12	Unknown
Clomethacin	Abdominal pain|Abdominal pain upper|Agranulocytosis|Angioedema|Aplastic anaemia|Asthenia|Bronchospasm|Confusional state|Dermatitis atopic|Diarrhoea|Duodenal ulcer|Eye disorder|Gastric ulcer|Gastrointestinal haemorrhage|Glomerulonephritis|Haematemesis|Haemolytic anaemia|Haemorrhage|Hepatitis|Hepatitis cholestatic|Hepatomegaly|Hepatotoxicity|Hypergammaglobulinaemia|Hyperkalaemia|Hypersensitivity|Hy…	Inflammation	Inflammation	3.51e-29	FDA approved
Clomethacin	Abdominal pain|Abdominal pain upper|Agranulocytosis|Angioedema|Aplastic anaemia|Asthenia|Bronchospasm|Confusional state|Dermatitis atopic|Diarrhoea|Duodenal ulcer|Eye disorder|Gastric ulcer|Gastrointestinal haemorrhage|Glomerulonephritis|Haematemesis|Haemolytic anaemia|Haemorrhage|Hepatitis|Hepatitis cholestatic|Hepatomegaly|Hepatotoxicity|Hypergammaglobulinaemia|Hyperkalaemia|Hypersensitivity|Hy…	Inflammation	Gout	7.94e-08	Unknown
Angistad	Abdominal distension|Abdominal pain|Abdominal pain upper|Abnormal dreams|Accommodation disorder|Acne|Acute myocardial infarction|Affect lability|Agitation|Alanine aminotransferase increased|Albuminuria|Amblyopia|Angina pectoris|Angina unstable|Angiopathy|Decreased appetite|Anxiety|Arrhythmia|Arrhythmia supraventricular|Arthralgia|Aspartate aminotransferase increased|Asthenia|Asthma|Atrial fibrill…	Angina Pectoris|Chest Pain|Coronary Disease|Arteriosclerosis	Hypertension	2.14e-11	Clinical evidence	PMID: 10658944
Methazolastone	Abdominal discomfort|Abdominal distension|Abdominal pain|Abnormal behaviour|Acute myeloid leukaemia|Adrenal disorder|Affect lability|Agitation|Alanine aminotransferase increased|Alopecia|Alveolitis|Amenorrhoea|Amnesia|Anaemia|Anaphylactic reaction|Angioedema|Decreased appetite|Anxiety|Apathy|Aphasia|Aplastic anaemia|Arthralgia|Aspartate aminotransferase increased|Asthenia|Azoospermia|Back pain|Ba…	Neuroectodermal Tumors|Neoplasms, Neuroepithelial|Neuroectodermal Tumors|Melanoma|Central Nervous System Neoplasms|Brain Neoplasms	Breast Neoplasms	1.09e-06	Unknown
Methazolastone	Abdominal discomfort|Abdominal distension|Abdominal pain|Abnormal behaviour|Acute myeloid leukaemia|Adrenal disorder|Affect lability|Agitation|Alanine aminotransferase increased|Alopecia|Alveolitis|Amenorrhoea|Amnesia|Anaemia|Anaphylactic reaction|Angioedema|Decreased appetite|Anxiety|Apathy|Aphasia|Aplastic anaemia|Arthralgia|Aspartate aminotransferase increased|Asthenia|Azoospermia|Back pain|Ba…	Neuroectodermal Tumors|Neoplasms, Neuroepithelial|Neuroectodermal Tumors|Melanoma|Central Nervous System Neoplasms|Brain Neoplasms	Ovarian Neoplasms	4e-06	Phase II	PMID: 15196862
Methazolastone	Abdominal discomfort|Abdominal distension|Abdominal pain|Abnormal behaviour|Acute myeloid leukaemia|Adrenal disorder|Affect lability|Agitation|Alanine aminotransferase increased|Alopecia|Alveolitis|Amenorrhoea|Amnesia|Anaemia|Anaphylactic reaction|Angioedema|Decreased appetite|Anxiety|Apathy|Aphasia|Aplastic anaemia|Arthralgia|Aspartate aminotransferase increased|Asthenia|Azoospermia|Back pain|Ba…	Neuroectodermal Tumors|Neoplasms, Neuroepithelial|Neuroectodermal Tumors|Melanoma|Central Nervous System Neoplasms|Brain Neoplasms	Lymphoma, Non-Hodgkin	4.91e-07	Unknown
Methazolastone	Abdominal discomfort|Abdominal distension|Abdominal pain|Abnormal behaviour|Acute myeloid leukaemia|Adrenal disorder|Affect lability|Agitation|Alanine aminotransferase increased|Alopecia|Alveolitis|Amenorrhoea|Amnesia|Anaemia|Anaphylactic reaction|Angioedema|Decreased appetite|Anxiety|Apathy|Aphasia|Aplastic anaemia|Arthralgia|Aspartate aminotransferase increased|Asthenia|Azoospermia|Back pain|Ba…	Neuroectodermal Tumors|Neoplasms, Neuroepithelial|Neuroectodermal Tumors|Melanoma|Central Nervous System Neoplasms|Brain Neoplasms	Respiratory Tract Neoplasms	7.1e-06	Unknown
Methazolastone	Abdominal discomfort|Abdominal distension|Abdominal pain|Abnormal behaviour|Acute myeloid leukaemia|Adrenal disorder|Affect lability|Agitation|Alanine aminotransferase increased|Alopecia|Alveolitis|Amenorrhoea|Amnesia|Anaemia|Anaphylactic reaction|Angioedema|Decreased appetite|Anxiety|Apathy|Aphasia|Aplastic anaemia|Arthralgia|Aspartate aminotransferase increased|Asthenia|Azoospermia|Back pain|Ba…	Neuroectodermal Tumors|Neoplasms, Neuroepithelial|Neuroectodermal Tumors|Melanoma|Central Nervous System Neoplasms|Brain Neoplasms	Lymphoma	1.14e-09	Clinical evidence	PMID: 17325700
Airex	Abdominal discomfort|Abdominal pain|Activated partial thromboplastin time prolonged|Agitation|Agranulocytosis|Alanine aminotransferase increased|Alcohol intolerance|Anaemia haemolytic autoimmune|Anaphylactic reaction|Anaphylactic shock|Angioedema|Aplastic anaemia|Arthralgia|Arthritis|Arthropathy|Aspartate aminotransferase increased|Asthma|Back pain|Blood alkaline phosphatase increased|Blood bilir…	Bone Diseases, Infectious|Respiratory Tract Infections|Skin Diseases, Infectious|Urinary Tract Infections|Bacterial Infections|Otitis Media|Sinusitis|Tonsillitis	Respiratory Tract Infections	2.19e-13	FDA approved
Airex	Abdominal discomfort|Abdominal pain|Activated partial thromboplastin time prolonged|Agitation|Agranulocytosis|Alanine aminotransferase increased|Alcohol intolerance|Anaemia haemolytic autoimmune|Anaphylactic reaction|Anaphylactic shock|Angioedema|Aplastic anaemia|Arthralgia|Arthritis|Arthropathy|Aspartate aminotransferase increased|Asthma|Back pain|Blood alkaline phosphatase increased|Blood bilir…	Bone Diseases, Infectious|Respiratory Tract Infections|Skin Diseases, Infectious|Urinary Tract Infections|Bacterial Infections|Otitis Media|Sinusitis|Tonsillitis	Urinary Tract Infections	3.41e-10	FDA approved
Airex	Abdominal discomfort|Abdominal pain|Activated partial thromboplastin time prolonged|Agitation|Agranulocytosis|Alanine aminotransferase increased|Alcohol intolerance|Anaemia haemolytic autoimmune|Anaphylactic reaction|Anaphylactic shock|Angioedema|Aplastic anaemia|Arthralgia|Arthritis|Arthropathy|Aspartate aminotransferase increased|Asthma|Back pain|Blood alkaline phosphatase increased|Blood bilir…	Bone Diseases, Infectious|Respiratory Tract Infections|Skin Diseases, Infectious|Urinary Tract Infections|Bacterial Infections|Otitis Media|Sinusitis|Tonsillitis	Infection	1.37e-10	FDA approved
Airex	Abdominal discomfort|Abdominal pain|Activated partial thromboplastin time prolonged|Agitation|Agranulocytosis|Alanine aminotransferase increased|Alcohol intolerance|Anaemia haemolytic autoimmune|Anaphylactic reaction|Anaphylactic shock|Angioedema|Aplastic anaemia|Arthralgia|Arthritis|Arthropathy|Aspartate aminotransferase increased|Asthma|Back pain|Blood alkaline phosphatase increased|Blood bilir…	Bone Diseases, Infectious|Respiratory Tract Infections|Skin Diseases, Infectious|Urinary Tract Infections|Bacterial Infections|Otitis Media|Sinusitis|Tonsillitis	Bacterial Infections	2.09e-07	FDA approved
Synercid	Abdominal pain|Abdominal tenderness|Acidosis|Acute myeloid leukaemia|Acute respiratory distress syndrome|Alanine aminotransferase increased|Anaemia|Anaphylactoid reaction|Decreased appetite|Anxiety|Apnoea|Arrhythmia|Arthralgia|Arthritis|Arthritis bacterial|Aspartate aminotransferase increased|Asthenia|Autonomic nervous system imbalance|Bilirubin conjugated increased|Blood albumin decreased|Blood …	Bacterial Infections|Pneumonia, Bacterial|Skin Diseases, Bacterial|Gram-Positive Bacterial Infections|Staphylococcal Infections|Skin Diseases, Infectious	Skin Diseases, Bacterial	1.47e-06	FDA approved
Synercid	Abdominal pain|Abdominal tenderness|Acidosis|Acute myeloid leukaemia|Acute respiratory distress syndrome|Alanine aminotransferase increased|Anaemia|Anaphylactoid reaction|Decreased appetite|Anxiety|Apnoea|Arrhythmia|Arthralgia|Arthritis|Arthritis bacterial|Aspartate aminotransferase increased|Asthenia|Autonomic nervous system imbalance|Bilirubin conjugated increased|Blood albumin decreased|Blood …	Bacterial Infections|Pneumonia, Bacterial|Skin Diseases, Bacterial|Gram-Positive Bacterial Infections|Staphylococcal Infections|Skin Diseases, Infectious	Bacteroidaceae Infections	1.52e-06	FDA approved
Synercid	Abdominal pain|Abdominal tenderness|Acidosis|Acute myeloid leukaemia|Acute respiratory distress syndrome|Alanine aminotransferase increased|Anaemia|Anaphylactoid reaction|Decreased appetite|Anxiety|Apnoea|Arrhythmia|Arthralgia|Arthritis|Arthritis bacterial|Aspartate aminotransferase increased|Asthenia|Autonomic nervous system imbalance|Bilirubin conjugated increased|Blood albumin decreased|Blood …	Bacterial Infections|Pneumonia, Bacterial|Skin Diseases, Bacterial|Gram-Positive Bacterial Infections|Staphylococcal Infections|Skin Diseases, Infectious	Gram-Positive Bacterial Infections	8.66e-06	FDA approved
Synercid	Abdominal pain|Abdominal tenderness|Acidosis|Acute myeloid leukaemia|Acute respiratory distress syndrome|Alanine aminotransferase increased|Anaemia|Anaphylactoid reaction|Decreased appetite|Anxiety|Apnoea|Arrhythmia|Arthralgia|Arthritis|Arthritis bacterial|Aspartate aminotransferase increased|Asthenia|Autonomic nervous system imbalance|Bilirubin conjugated increased|Blood albumin decreased|Blood …	Bacterial Infections|Pneumonia, Bacterial|Skin Diseases, Bacterial|Gram-Positive Bacterial Infections|Staphylococcal Infections|Skin Diseases, Infectious	Staphylococcal Infections	9.55e-07	FDA approved
Synercid	Abdominal pain|Abdominal tenderness|Acidosis|Acute myeloid leukaemia|Acute respiratory distress syndrome|Alanine aminotransferase increased|Anaemia|Anaphylactoid reaction|Decreased appetite|Anxiety|Apnoea|Arrhythmia|Arthralgia|Arthritis|Arthritis bacterial|Aspartate aminotransferase increased|Asthenia|Autonomic nervous system imbalance|Bilirubin conjugated increased|Blood albumin decreased|Blood …	Bacterial Infections|Pneumonia, Bacterial|Skin Diseases, Bacterial|Gram-Positive Bacterial Infections|Staphylococcal Infections|Skin Diseases, Infectious	Intraabdominal Infections	2.8e-07	FDA approved
Bandotan	Abdominal discomfort|Abdominal distension|Abdominal pain|Acidosis|Acute hepatic failure|Affect lability|Ageusia|Agitation|Agranulocytosis|Alanine aminotransferase increased|Alopecia|Amnesia|Anaemia|Anaphylactoid reaction|Decreased appetite|Anxiety|Appetite disorder|Arrhythmia|Arthralgia|Arthritis|Aspartate aminotransferase increased|Asthenia|Asthma|Band neutrophil count decreased|Blood alkaline p…	Lentivirus Infections|HIV Infections	HIV Infections	5.05e-23	FDA approved
Bandotan	Abdominal discomfort|Abdominal distension|Abdominal pain|Acidosis|Acute hepatic failure|Affect lability|Ageusia|Agitation|Agranulocytosis|Alanine aminotransferase increased|Alopecia|Amnesia|Anaemia|Anaphylactoid reaction|Decreased appetite|Anxiety|Appetite disorder|Arrhythmia|Arthralgia|Arthritis|Aspartate aminotransferase increased|Asthenia|Asthma|Band neutrophil count decreased|Blood alkaline p…	Lentivirus Infections|HIV Infections	Lentivirus Infections	5.05e-23	FDA approved
Geodon	Abdominal pain|Abdominal pain upper|Abnormal behaviour|Abnormal dreams|Abortion|Abortion spontaneous|Abscess|Accommodation disorder|Acne|Acute respiratory distress syndrome|Acute respiratory failure|Affect lability|Aggression|Agitation|Agranulocytosis|Akathisia|Akinesia|Alanine aminotransferase increased|Albuminuria|Alopecia|Amenorrhoea|Amnesia|Anaemia|Angina pectoris|Angioedema|Decreased appetit…	Bipolar Disorder|Schizophrenia|Psychotic Disorders	Schizophrenia	1.64e-10	FDA approved
Geodon	Abdominal pain|Abdominal pain upper|Abnormal behaviour|Abnormal dreams|Abortion|Abortion spontaneous|Abscess|Accommodation disorder|Acne|Acute respiratory distress syndrome|Acute respiratory failure|Affect lability|Aggression|Agitation|Agranulocytosis|Akathisia|Akinesia|Alanine aminotransferase increased|Albuminuria|Alopecia|Amenorrhoea|Amnesia|Anaemia|Angina pectoris|Angioedema|Decreased appetit…	Bipolar Disorder|Schizophrenia|Psychotic Disorders	Depressive Disorder, Major	5.32e-10	Clinical evidence	PMID: 17685744
Geodon	Abdominal pain|Abdominal pain upper|Abnormal behaviour|Abnormal dreams|Abortion|Abortion spontaneous|Abscess|Accommodation disorder|Acne|Acute respiratory distress syndrome|Acute respiratory failure|Affect lability|Aggression|Agitation|Agranulocytosis|Akathisia|Akinesia|Alanine aminotransferase increased|Albuminuria|Alopecia|Amenorrhoea|Amnesia|Anaemia|Angina pectoris|Angioedema|Decreased appetit…	Bipolar Disorder|Schizophrenia|Psychotic Disorders	Psychotic Disorders	3.86e-06	FDA approved
Geodon	Abdominal pain|Abdominal pain upper|Abnormal behaviour|Abnormal dreams|Abortion|Abortion spontaneous|Abscess|Accommodation disorder|Acne|Acute respiratory distress syndrome|Acute respiratory failure|Affect lability|Aggression|Agitation|Agranulocytosis|Akathisia|Akinesia|Alanine aminotransferase increased|Albuminuria|Alopecia|Amenorrhoea|Amnesia|Anaemia|Angina pectoris|Angioedema|Decreased appetit…	Bipolar Disorder|Schizophrenia|Psychotic Disorders	Depressive Disorder	1.41e-07	Clinical evidence	PMID: 17685744
Coreg CR	Abasia|Abdominal discomfort|Abdominal distension|Abdominal pain|Abnormal dreams|Acne|Acute abdomen|Affect lability|Alanine aminotransferase increased|Albuminuria|Alopecia|Altered state of consciousness|Amnesia|Anaemia|Anaphylactoid reaction|Angina pectoris|Anxiety|Arrhythmia|Arthralgia|Arthritis|Arthritis bacterial|Aspartate aminotransferase increased|Asthenia|Asthma|Atrioventricular block|Atriov…	Heart Failure|Hypertension|Myocardial Infarction	Angina Pectoris	6.1e-06	Clinical evidence	PMID: 9718465
Coreg CR	Abasia|Abdominal discomfort|Abdominal distension|Abdominal pain|Abnormal dreams|Acne|Acute abdomen|Affect lability|Alanine aminotransferase increased|Albuminuria|Alopecia|Altered state of consciousness|Amnesia|Anaemia|Anaphylactoid reaction|Angina pectoris|Anxiety|Arrhythmia|Arthralgia|Arthritis|Arthritis bacterial|Aspartate aminotransferase increased|Asthenia|Asthma|Atrioventricular block|Atriov…	Heart Failure|Hypertension|Myocardial Infarction	Chest Pain	6.1e-06	Unknown
Coreg CR	Abasia|Abdominal discomfort|Abdominal distension|Abdominal pain|Abnormal dreams|Acne|Acute abdomen|Affect lability|Alanine aminotransferase increased|Albuminuria|Alopecia|Altered state of consciousness|Amnesia|Anaemia|Anaphylactoid reaction|Angina pectoris|Anxiety|Arrhythmia|Arthralgia|Arthritis|Arthritis bacterial|Aspartate aminotransferase increased|Asthenia|Asthma|Atrioventricular block|Atriov…	Heart Failure|Hypertension|Myocardial Infarction	Hypertension	5.75e-15	FDA approved
Domitrone	Abdominal discomfort|Abdominal pain|Abdominal pain upper|Acute leukaemia|Alanine aminotransferase increased|Alopecia|Amenorrhoea|Anaemia|Anaphylactic reaction|Angina pectoris|Decreased appetite|Anxiety|Aphthous stomatitis|Arrhythmia|Arthralgia|Aspartate aminotransferase abnormal|Aspartate aminotransferase increased|Asthenia|Atrial fibrillation|Atrioventricular block|Azoospermia|Back pain|Bacteria…	Leukemia, Myeloid|Breast Neoplasms|Genital Neoplasms, Male|Prostatic Neoplasms|Liver Neoplasms|Multiple Sclerosis|Demyelinating Autoimmune Diseases, CNS|Lymphoma, Non-Hodgkin|Lymphoma|Leukemia|Pain	Genital Neoplasms, Female	2.57e-08	Unknown
Domitrone	Abdominal discomfort|Abdominal pain|Abdominal pain upper|Acute leukaemia|Alanine aminotransferase increased|Alopecia|Amenorrhoea|Anaemia|Anaphylactic reaction|Angina pectoris|Decreased appetite|Anxiety|Aphthous stomatitis|Arrhythmia|Arthralgia|Aspartate aminotransferase abnormal|Aspartate aminotransferase increased|Asthenia|Atrial fibrillation|Atrioventricular block|Azoospermia|Back pain|Bacteria…	Leukemia, Myeloid|Breast Neoplasms|Genital Neoplasms, Male|Prostatic Neoplasms|Liver Neoplasms|Multiple Sclerosis|Demyelinating Autoimmune Diseases, CNS|Lymphoma, Non-Hodgkin|Lymphoma|Leukemia|Pain	Breast Neoplasms	3.03e-10	FDA approved
Domitrone	Abdominal discomfort|Abdominal pain|Abdominal pain upper|Acute leukaemia|Alanine aminotransferase increased|Alopecia|Amenorrhoea|Anaemia|Anaphylactic reaction|Angina pectoris|Decreased appetite|Anxiety|Aphthous stomatitis|Arrhythmia|Arthralgia|Aspartate aminotransferase abnormal|Aspartate aminotransferase increased|Asthenia|Atrial fibrillation|Atrioventricular block|Azoospermia|Back pain|Bacteria…	Leukemia, Myeloid|Breast Neoplasms|Genital Neoplasms, Male|Prostatic Neoplasms|Liver Neoplasms|Multiple Sclerosis|Demyelinating Autoimmune Diseases, CNS|Lymphoma, Non-Hodgkin|Lymphoma|Leukemia|Pain	Ovarian Neoplasms	9.05e-08	Phase II	PMID: 8343261
Domitrone	Abdominal discomfort|Abdominal pain|Abdominal pain upper|Acute leukaemia|Alanine aminotransferase increased|Alopecia|Amenorrhoea|Anaemia|Anaphylactic reaction|Angina pectoris|Decreased appetite|Anxiety|Aphthous stomatitis|Arrhythmia|Arthralgia|Aspartate aminotransferase abnormal|Aspartate aminotransferase increased|Asthenia|Atrial fibrillation|Atrioventricular block|Azoospermia|Back pain|Bacteria…	Leukemia, Myeloid|Breast Neoplasms|Genital Neoplasms, Male|Prostatic Neoplasms|Liver Neoplasms|Multiple Sclerosis|Demyelinating Autoimmune Diseases, CNS|Lymphoma, Non-Hodgkin|Lymphoma|Leukemia|Pain	Carcinoma	1.92e-07	FDA approved
Domitrone	Abdominal discomfort|Abdominal pain|Abdominal pain upper|Acute leukaemia|Alanine aminotransferase increased|Alopecia|Amenorrhoea|Anaemia|Anaphylactic reaction|Angina pectoris|Decreased appetite|Anxiety|Aphthous stomatitis|Arrhythmia|Arthralgia|Aspartate aminotransferase abnormal|Aspartate aminotransferase increased|Asthenia|Atrial fibrillation|Atrioventricular block|Azoospermia|Back pain|Bacteria…	Leukemia, Myeloid|Breast Neoplasms|Genital Neoplasms, Male|Prostatic Neoplasms|Liver Neoplasms|Multiple Sclerosis|Demyelinating Autoimmune Diseases, CNS|Lymphoma, Non-Hodgkin|Lymphoma|Leukemia|Pain	Carcinoma, Bronchogenic	6.57e-08	Phase II	PMID: 6525601
Domitrone	Abdominal discomfort|Abdominal pain|Abdominal pain upper|Acute leukaemia|Alanine aminotransferase increased|Alopecia|Amenorrhoea|Anaemia|Anaphylactic reaction|Angina pectoris|Decreased appetite|Anxiety|Aphthous stomatitis|Arrhythmia|Arthralgia|Aspartate aminotransferase abnormal|Aspartate aminotransferase increased|Asthenia|Atrial fibrillation|Atrioventricular block|Azoospermia|Back pain|Bacteria…	Leukemia, Myeloid|Breast Neoplasms|Genital Neoplasms, Male|Prostatic Neoplasms|Liver Neoplasms|Multiple Sclerosis|Demyelinating Autoimmune Diseases, CNS|Lymphoma, Non-Hodgkin|Lymphoma|Leukemia|Pain	Leukemia, Lymphoid	2.87e-07	FDA approved
Domitrone	Abdominal discomfort|Abdominal pain|Abdominal pain upper|Acute leukaemia|Alanine aminotransferase increased|Alopecia|Amenorrhoea|Anaemia|Anaphylactic reaction|Angina pectoris|Decreased appetite|Anxiety|Aphthous stomatitis|Arrhythmia|Arthralgia|Aspartate aminotransferase abnormal|Aspartate aminotransferase increased|Asthenia|Atrial fibrillation|Atrioventricular block|Azoospermia|Back pain|Bacteria…	Leukemia, Myeloid|Breast Neoplasms|Genital Neoplasms, Male|Prostatic Neoplasms|Liver Neoplasms|Multiple Sclerosis|Demyelinating Autoimmune Diseases, CNS|Lymphoma, Non-Hodgkin|Lymphoma|Leukemia|Pain	Lymphoma, Non-Hodgkin	6.11e-07	FDA approved
Domitrone	Abdominal discomfort|Abdominal pain|Abdominal pain upper|Acute leukaemia|Alanine aminotransferase increased|Alopecia|Amenorrhoea|Anaemia|Anaphylactic reaction|Angina pectoris|Decreased appetite|Anxiety|Aphthous stomatitis|Arrhythmia|Arthralgia|Aspartate aminotransferase abnormal|Aspartate aminotransferase increased|Asthenia|Atrial fibrillation|Atrioventricular block|Azoospermia|Back pain|Bacteria…	Leukemia, Myeloid|Breast Neoplasms|Genital Neoplasms, Male|Prostatic Neoplasms|Liver Neoplasms|Multiple Sclerosis|Demyelinating Autoimmune Diseases, CNS|Lymphoma, Non-Hodgkin|Lymphoma|Leukemia|Pain	Bronchial Neoplasms	6.57e-08	Unknown
Domitrone	Abdominal discomfort|Abdominal pain|Abdominal pain upper|Acute leukaemia|Alanine aminotransferase increased|Alopecia|Amenorrhoea|Anaemia|Anaphylactic reaction|Angina pectoris|Decreased appetite|Anxiety|Aphthous stomatitis|Arrhythmia|Arthralgia|Aspartate aminotransferase abnormal|Aspartate aminotransferase increased|Asthenia|Atrial fibrillation|Atrioventricular block|Azoospermia|Back pain|Bacteria…	Leukemia, Myeloid|Breast Neoplasms|Genital Neoplasms, Male|Prostatic Neoplasms|Liver Neoplasms|Multiple Sclerosis|Demyelinating Autoimmune Diseases, CNS|Lymphoma, Non-Hodgkin|Lymphoma|Leukemia|Pain	Gastrointestinal Neoplasms	2.57e-08	FDA approved
Domitrone	Abdominal discomfort|Abdominal pain|Abdominal pain upper|Acute leukaemia|Alanine aminotransferase increased|Alopecia|Amenorrhoea|Anaemia|Anaphylactic reaction|Angina pectoris|Decreased appetite|Anxiety|Aphthous stomatitis|Arrhythmia|Arthralgia|Aspartate aminotransferase abnormal|Aspartate aminotransferase increased|Asthenia|Atrial fibrillation|Atrioventricular block|Azoospermia|Back pain|Bacteria…	Leukemia, Myeloid|Breast Neoplasms|Genital Neoplasms, Male|Prostatic Neoplasms|Liver Neoplasms|Multiple Sclerosis|Demyelinating Autoimmune Diseases, CNS|Lymphoma, Non-Hodgkin|Lymphoma|Leukemia|Pain	Stomach Neoplasms	2.9e-07	Phase II	PMID: 2272769
Domitrone	Abdominal discomfort|Abdominal pain|Abdominal pain upper|Acute leukaemia|Alanine aminotransferase increased|Alopecia|Amenorrhoea|Anaemia|Anaphylactic reaction|Angina pectoris|Decreased appetite|Anxiety|Aphthous stomatitis|Arrhythmia|Arthralgia|Aspartate aminotransferase abnormal|Aspartate aminotransferase increased|Asthenia|Atrial fibrillation|Atrioventricular block|Azoospermia|Back pain|Bacteria…	Leukemia, Myeloid|Breast Neoplasms|Genital Neoplasms, Male|Prostatic Neoplasms|Liver Neoplasms|Multiple Sclerosis|Demyelinating Autoimmune Diseases, CNS|Lymphoma, Non-Hodgkin|Lymphoma|Leukemia|Pain	Adnexal Diseases	1.84e-06	Unknown
Domitrone	Abdominal discomfort|Abdominal pain|Abdominal pain upper|Acute leukaemia|Alanine aminotransferase increased|Alopecia|Amenorrhoea|Anaemia|Anaphylactic reaction|Angina pectoris|Decreased appetite|Anxiety|Aphthous stomatitis|Arrhythmia|Arthralgia|Aspartate aminotransferase abnormal|Aspartate aminotransferase increased|Asthenia|Atrial fibrillation|Atrioventricular block|Azoospermia|Back pain|Bacteria…	Leukemia, Myeloid|Breast Neoplasms|Genital Neoplasms, Male|Prostatic Neoplasms|Liver Neoplasms|Multiple Sclerosis|Demyelinating Autoimmune Diseases, CNS|Lymphoma, Non-Hodgkin|Lymphoma|Leukemia|Pain	Respiratory Tract Neoplasms	1.04e-08	Unknown
Domitrone	Abdominal discomfort|Abdominal pain|Abdominal pain upper|Acute leukaemia|Alanine aminotransferase increased|Alopecia|Amenorrhoea|Anaemia|Anaphylactic reaction|Angina pectoris|Decreased appetite|Anxiety|Aphthous stomatitis|Arrhythmia|Arthralgia|Aspartate aminotransferase abnormal|Aspartate aminotransferase increased|Asthenia|Atrial fibrillation|Atrioventricular block|Azoospermia|Back pain|Bacteria…	Leukemia, Myeloid|Breast Neoplasms|Genital Neoplasms, Male|Prostatic Neoplasms|Liver Neoplasms|Multiple Sclerosis|Demyelinating Autoimmune Diseases, CNS|Lymphoma, Non-Hodgkin|Lymphoma|Leukemia|Pain	Lymphoma	1.82e-10	FDA approved
Lexiva	Abdominal pain|Abdominal pain upper|Abortion spontaneous|Aggression|Alanine aminotransferase increased|Anaemia|Angioedema|Anxiety|Arthralgia|Aspartate aminotransferase increased|Bipolar disorder|Blood alkaline phosphatase increased|Blood bilirubin increased|Blood cholesterol increased|Blood creatine phosphokinase increased|Blood glucose increased|Blood test abnormal|Blood triglycerides increased|…	Lentivirus Infections|HIV Infections	HIV Infections	2.85e-07	FDA approved
Lexiva	Abdominal pain|Abdominal pain upper|Abortion spontaneous|Aggression|Alanine aminotransferase increased|Anaemia|Angioedema|Anxiety|Arthralgia|Aspartate aminotransferase increased|Bipolar disorder|Blood alkaline phosphatase increased|Blood bilirubin increased|Blood cholesterol increased|Blood creatine phosphokinase increased|Blood glucose increased|Blood test abnormal|Blood triglycerides increased|…	Lentivirus Infections|HIV Infections	Lentivirus Infections	2.85e-07	FDA approved
Brevibloc	Abdominal discomfort|Abdominal pain|Abnormal dreams|Abscess|Acute myocardial infarction|Agitation|Anaphylactic reaction|Angina pectoris|Angina unstable|Decreased appetite|Anxiety|Application site irritation|Application site necrosis|Arrhythmia|Arrhythmia supraventricular|Arthralgia|Asthenia|Atelectasis|Atrial fibrillation|Atrial flutter|Atrioventricular block|Back pain|Bipolar I disorder|Blood cr…	Arrhythmias, Cardiac|Myocardial Infarction|Tachycardia|Atrial Fibrillation|Hypertension	Arrhythmias, Cardiac	2.05e-07	FDA approved
Brevibloc	Abdominal discomfort|Abdominal pain|Abnormal dreams|Abscess|Acute myocardial infarction|Agitation|Anaphylactic reaction|Angina pectoris|Angina unstable|Decreased appetite|Anxiety|Application site irritation|Application site necrosis|Arrhythmia|Arrhythmia supraventricular|Arthralgia|Asthenia|Atelectasis|Atrial fibrillation|Atrial flutter|Atrioventricular block|Back pain|Bipolar I disorder|Blood cr…	Arrhythmias, Cardiac|Myocardial Infarction|Tachycardia|Atrial Fibrillation|Hypertension	Angina Pectoris	1.03e-10	Clinical evidence	PMID: 1675036
Brevibloc	Abdominal discomfort|Abdominal pain|Abnormal dreams|Abscess|Acute myocardial infarction|Agitation|Anaphylactic reaction|Angina pectoris|Angina unstable|Decreased appetite|Anxiety|Application site irritation|Application site necrosis|Arrhythmia|Arrhythmia supraventricular|Arthralgia|Asthenia|Atelectasis|Atrial fibrillation|Atrial flutter|Atrioventricular block|Back pain|Bipolar I disorder|Blood cr…	Arrhythmias, Cardiac|Myocardial Infarction|Tachycardia|Atrial Fibrillation|Hypertension	Chest Pain	1.03e-10	Unknown
Brevibloc	Abdominal discomfort|Abdominal pain|Abnormal dreams|Abscess|Acute myocardial infarction|Agitation|Anaphylactic reaction|Angina pectoris|Angina unstable|Decreased appetite|Anxiety|Application site irritation|Application site necrosis|Arrhythmia|Arrhythmia supraventricular|Arthralgia|Asthenia|Atelectasis|Atrial fibrillation|Atrial flutter|Atrioventricular block|Back pain|Bipolar I disorder|Blood cr…	Arrhythmias, Cardiac|Myocardial Infarction|Tachycardia|Atrial Fibrillation|Hypertension	Hypertension	5.07e-10	FDA approved
Celexa	Abdominal pain|Abnormal dreams|Abortion spontaneous|Accommodation disorder|Acne|Acute respiratory distress syndrome|Affect lability|Ageusia|Aggression|Agitation|Akathisia|Alcohol intolerance|Alopecia|Altered state of consciousness|Amenorrhoea|Amnesia|Anaemia|Anaphylactic reaction|Angina pectoris|Angioedema|Decreased appetite|Anorgasmia|Anxiety|Apathy|Aphasia|Aplastic anaemia|Apnoea|Arrhythmia|Art…	Anxiety Disorders|Depressive Disorder, Major|Depressive Disorder|Panic Disorder|Obsessive-Compulsive Disorder	Depressive Disorder, Major	1.73e-06	FDA approved
Celexa	Abdominal pain|Abnormal dreams|Abortion spontaneous|Accommodation disorder|Acne|Acute respiratory distress syndrome|Affect lability|Ageusia|Aggression|Agitation|Akathisia|Alcohol intolerance|Alopecia|Altered state of consciousness|Amenorrhoea|Amnesia|Anaemia|Anaphylactic reaction|Angina pectoris|Angioedema|Decreased appetite|Anorgasmia|Anxiety|Apathy|Aphasia|Aplastic anaemia|Apnoea|Arrhythmia|Art…	Anxiety Disorders|Depressive Disorder, Major|Depressive Disorder|Panic Disorder|Obsessive-Compulsive Disorder	Depressive Disorder	1.61e-07	FDA approved
Doral	Abdominal pain|Abnormal behaviour|Abnormal dreams|Aggression|Agitation|Amnesia|Decreased appetite|Antisocial behaviour|Anxiety|Apathy|Asthenia|Balance disorder|Cataract|Clumsiness|Cognitive disorder|Coma|Completed suicide|Confusional state|Constipation|Convulsion|Coordination abnormal|Death|Delirium|Dependence|Depression|Diarrhoea|Dizziness|Drug withdrawal syndrome|Drug withdrawal syndrome neonat…	Anxiety Disorders|Sleep Disorders, Intrinsic	Sleep Disorders, Intrinsic	6.1e-06	FDA approved
Doral	Abdominal pain|Abnormal behaviour|Abnormal dreams|Aggression|Agitation|Amnesia|Decreased appetite|Antisocial behaviour|Anxiety|Apathy|Asthenia|Balance disorder|Cataract|Clumsiness|Cognitive disorder|Coma|Completed suicide|Confusional state|Constipation|Convulsion|Coordination abnormal|Death|Delirium|Dependence|Depression|Diarrhoea|Dizziness|Drug withdrawal syndrome|Drug withdrawal syndrome neonat…	Anxiety Disorders|Sleep Disorders, Intrinsic	Anxiety Disorders	9.49e-12	FDA approved
Adumbran	Abnormal behaviour|Abnormal dreams|Aggression|Agitation|Amnesia|Antisocial behaviour|Anxiety|Balance disorder|Clumsiness|Cognitive disorder|Coma|Completed suicide|Confusional state|Convulsion|Coordination abnormal|Death|Decreased appetite|Delirium|Dependence|Depression|Dizziness|Drug eruption|Drug withdrawal syndrome neonatal|Dysarthria|Dysgeusia|Epilepsy|Euphoric mood|Female orgasmic disorder|Ga…	Anxiety Disorders	Sleep Disorders, Intrinsic	1.1e-07	FDA approved
Adumbran	Abnormal behaviour|Abnormal dreams|Aggression|Agitation|Amnesia|Antisocial behaviour|Anxiety|Balance disorder|Clumsiness|Cognitive disorder|Coma|Completed suicide|Confusional state|Convulsion|Coordination abnormal|Death|Decreased appetite|Delirium|Dependence|Depression|Dizziness|Drug eruption|Drug withdrawal syndrome neonatal|Dysarthria|Dysgeusia|Epilepsy|Euphoric mood|Female orgasmic disorder|Ga…	Anxiety Disorders	Anxiety Disorders	3.13e-11	FDA approved
Abraxane	Abdominal discomfort|Abdominal distension|Abdominal pain|Abdominal pain lower|Abdominal pain upper|Abscess|Acne|Acute myeloid leukaemia|Acute myocardial infarction|Acute respiratory distress syndrome|Agitation|Alanine aminotransferase abnormal|Alanine aminotransferase increased|Alopecia|Amblyopia|Amnesia|Anaemia|Anaphylactic reaction|Anaphylactic shock|Angioedema|Decreased appetite|Anxiety|Arefle…	Sarcoma|Hemangiosarcoma|Breast Neoplasms|Gastrointestinal Neoplasms|Esophageal Neoplasms|Neoplasms, Germ Cell and Embryonal|Head and Neck Neoplasms|Sarcoma, Kaposi|Sarcoma|Respiratory Tract Neoplasms|Carcinoma, Bronchogenic|Bronchial Neoplasms|Ovarian Neoplasms|Adnexal Diseases|Genital Neoplasms, Female|Gastrointestinal Neoplasms|Stomach Neoplasms|Testicular Neoplasms|Genital Neoplasms, Male|Geni…	Carcinoma	4.84e-07	FDA approved
Abraxane	Abdominal discomfort|Abdominal distension|Abdominal pain|Abdominal pain lower|Abdominal pain upper|Abscess|Acne|Acute myeloid leukaemia|Acute myocardial infarction|Acute respiratory distress syndrome|Agitation|Alanine aminotransferase abnormal|Alanine aminotransferase increased|Alopecia|Amblyopia|Amnesia|Anaemia|Anaphylactic reaction|Anaphylactic shock|Angioedema|Decreased appetite|Anxiety|Arefle…	Sarcoma|Hemangiosarcoma|Breast Neoplasms|Gastrointestinal Neoplasms|Esophageal Neoplasms|Neoplasms, Germ Cell and Embryonal|Head and Neck Neoplasms|Sarcoma, Kaposi|Sarcoma|Respiratory Tract Neoplasms|Carcinoma, Bronchogenic|Bronchial Neoplasms|Ovarian Neoplasms|Adnexal Diseases|Genital Neoplasms, Female|Gastrointestinal Neoplasms|Stomach Neoplasms|Testicular Neoplasms|Genital Neoplasms, Male|Geni…	Gastrointestinal Neoplasms	1.85e-07	FDA approved
Abraxane	Abdominal discomfort|Abdominal distension|Abdominal pain|Abdominal pain lower|Abdominal pain upper|Abscess|Acne|Acute myeloid leukaemia|Acute myocardial infarction|Acute respiratory distress syndrome|Agitation|Alanine aminotransferase abnormal|Alanine aminotransferase increased|Alopecia|Amblyopia|Amnesia|Anaemia|Anaphylactic reaction|Anaphylactic shock|Angioedema|Decreased appetite|Anxiety|Arefle…	Sarcoma|Hemangiosarcoma|Breast Neoplasms|Gastrointestinal Neoplasms|Esophageal Neoplasms|Neoplasms, Germ Cell and Embryonal|Head and Neck Neoplasms|Sarcoma, Kaposi|Sarcoma|Respiratory Tract Neoplasms|Carcinoma, Bronchogenic|Bronchial Neoplasms|Ovarian Neoplasms|Adnexal Diseases|Genital Neoplasms, Female|Gastrointestinal Neoplasms|Stomach Neoplasms|Testicular Neoplasms|Genital Neoplasms, Male|Geni…	Kidney Diseases	3.22e-07	animal model	PMID: 7908721
Abraxane	Abdominal discomfort|Abdominal distension|Abdominal pain|Abdominal pain lower|Abdominal pain upper|Abscess|Acne|Acute myeloid leukaemia|Acute myocardial infarction|Acute respiratory distress syndrome|Agitation|Alanine aminotransferase abnormal|Alanine aminotransferase increased|Alopecia|Amblyopia|Amnesia|Anaemia|Anaphylactic reaction|Anaphylactic shock|Angioedema|Decreased appetite|Anxiety|Arefle…	Sarcoma|Hemangiosarcoma|Breast Neoplasms|Gastrointestinal Neoplasms|Esophageal Neoplasms|Neoplasms, Germ Cell and Embryonal|Head and Neck Neoplasms|Sarcoma, Kaposi|Sarcoma|Respiratory Tract Neoplasms|Carcinoma, Bronchogenic|Bronchial Neoplasms|Ovarian Neoplasms|Adnexal Diseases|Genital Neoplasms, Female|Gastrointestinal Neoplasms|Stomach Neoplasms|Testicular Neoplasms|Genital Neoplasms, Male|Geni…	Nephritis	5.15e-06	Unknown
Dibenzoxin	Abnormal dreams|Accommodation disorder|Aggression|Agranulocytosis|Akathisia|Amenorrhoea|Anorgasmia|Anticholinergic syndrome|Anxiety|Arrhythmia|Asthenia|Atrial fibrillation|Atrioventricular block first degree|Azotaemia|Blood alkaline phosphatase|Bundle branch block|Cardiotoxicity|Cardiovascular insufficiency|Cholestasis|Choreoathetosis|Coma|Conduction disorder|Confusional state|Constipation|Convul…	Depressive Disorder	Depressive Disorder, Major	8.55e-13	FDA approved
Dibenzoxin	Abnormal dreams|Accommodation disorder|Aggression|Agranulocytosis|Akathisia|Amenorrhoea|Anorgasmia|Anticholinergic syndrome|Anxiety|Arrhythmia|Asthenia|Atrial fibrillation|Atrioventricular block first degree|Azotaemia|Blood alkaline phosphatase|Bundle branch block|Cardiotoxicity|Cardiovascular insufficiency|Cholestasis|Choreoathetosis|Coma|Conduction disorder|Confusional state|Constipation|Convul…	Depressive Disorder	Depressive Disorder	2.88e-08	FDA approved
Pamine	Abdominal distension|Ageusia|Agitation|Anaphylactic reaction|Asthenia|Blood pressure decreased|Coma|Confusional state|Constipation|Cycloplegia|Dizziness|Dry mouth|Erectile dysfunction|Flushing|Headache|Hypersensitivity|Hypohidrosis|Idiosyncratic drug reaction|Insomnia|Intraocular pressure increased|Mydriasis|Nausea|Nervousness|Palpitations|Paralysis|Psychotic disorder|Respiratory failure|Restless…	Stomach Ulcer|Peptic Ulcer|Duodenal Diseases|Duodenal Ulcer	Duodenal Diseases	5.36e-11	FDA approved
Pamine	Abdominal distension|Ageusia|Agitation|Anaphylactic reaction|Asthenia|Blood pressure decreased|Coma|Confusional state|Constipation|Cycloplegia|Dizziness|Dry mouth|Erectile dysfunction|Flushing|Headache|Hypersensitivity|Hypohidrosis|Idiosyncratic drug reaction|Insomnia|Intraocular pressure increased|Mydriasis|Nausea|Nervousness|Palpitations|Paralysis|Psychotic disorder|Respiratory failure|Restless…	Stomach Ulcer|Peptic Ulcer|Duodenal Diseases|Duodenal Ulcer	Peptic Ulcer	1.77e-12	FDA approved
Aclin	Abdominal pain|Abdominal pain upper|Abnormal behaviour|Acute psychosis|Ageusia|Agranulocytosis|Alopecia|Anaemia|Anaemia haemolytic autoimmune|Anaphylactic reaction|Angioedema|Decreased appetite|Aplastic anaemia|Arrhythmia|Arthralgia|Arthritis|Bone marrow failure|Bronchospasm|Cardiac failure congestive|Cervix disorder|Chest pain|Chills|Cholangitis|Cholestasis|Chromaturia|Circumoral oedema|Colitis|…	Spondylitis|Spondylitis, Ankylosing|Spondylarthritis|Arthritis|Gout|Purine-Pyrimidine Metabolism, Inborn Errors|Osteoarthritis|Pain|Arthritis, Rheumatoid|Inflammation	Spondylitis, Ankylosing	1.77e-08	FDA approved
Aclin	Abdominal pain|Abdominal pain upper|Abnormal behaviour|Acute psychosis|Ageusia|Agranulocytosis|Alopecia|Anaemia|Anaemia haemolytic autoimmune|Anaphylactic reaction|Angioedema|Decreased appetite|Aplastic anaemia|Arrhythmia|Arthralgia|Arthritis|Bone marrow failure|Bronchospasm|Cardiac failure congestive|Cervix disorder|Chest pain|Chills|Cholangitis|Cholestasis|Chromaturia|Circumoral oedema|Colitis|…	Spondylitis|Spondylitis, Ankylosing|Spondylarthritis|Arthritis|Gout|Purine-Pyrimidine Metabolism, Inborn Errors|Osteoarthritis|Pain|Arthritis, Rheumatoid|Inflammation	Musculoskeletal Pain	1.67e-06	FDA approved
Aclin	Abdominal pain|Abdominal pain upper|Abnormal behaviour|Acute psychosis|Ageusia|Agranulocytosis|Alopecia|Anaemia|Anaemia haemolytic autoimmune|Anaphylactic reaction|Angioedema|Decreased appetite|Aplastic anaemia|Arrhythmia|Arthralgia|Arthritis|Bone marrow failure|Bronchospasm|Cardiac failure congestive|Cervix disorder|Chest pain|Chills|Cholangitis|Cholestasis|Chromaturia|Circumoral oedema|Colitis|…	Spondylitis|Spondylitis, Ankylosing|Spondylarthritis|Arthritis|Gout|Purine-Pyrimidine Metabolism, Inborn Errors|Osteoarthritis|Pain|Arthritis, Rheumatoid|Inflammation	Spondylarthritis	2.65e-08	FDA approved
Aclin	Abdominal pain|Abdominal pain upper|Abnormal behaviour|Acute psychosis|Ageusia|Agranulocytosis|Alopecia|Anaemia|Anaemia haemolytic autoimmune|Anaphylactic reaction|Angioedema|Decreased appetite|Aplastic anaemia|Arrhythmia|Arthralgia|Arthritis|Bone marrow failure|Bronchospasm|Cardiac failure congestive|Cervix disorder|Chest pain|Chills|Cholangitis|Cholestasis|Chromaturia|Circumoral oedema|Colitis|…	Spondylitis|Spondylitis, Ankylosing|Spondylarthritis|Arthritis|Gout|Purine-Pyrimidine Metabolism, Inborn Errors|Osteoarthritis|Pain|Arthritis, Rheumatoid|Inflammation	Osteoarthritis	2.8e-20	FDA approved
Aclin	Abdominal pain|Abdominal pain upper|Abnormal behaviour|Acute psychosis|Ageusia|Agranulocytosis|Alopecia|Anaemia|Anaemia haemolytic autoimmune|Anaphylactic reaction|Angioedema|Decreased appetite|Aplastic anaemia|Arrhythmia|Arthralgia|Arthritis|Bone marrow failure|Bronchospasm|Cardiac failure congestive|Cervix disorder|Chest pain|Chills|Cholangitis|Cholestasis|Chromaturia|Circumoral oedema|Colitis|…	Spondylitis|Spondylitis, Ankylosing|Spondylarthritis|Arthritis|Gout|Purine-Pyrimidine Metabolism, Inborn Errors|Osteoarthritis|Pain|Arthritis, Rheumatoid|Inflammation	Arthritis, Rheumatoid	1.59e-21	FDA approved
Aclin	Abdominal pain|Abdominal pain upper|Abnormal behaviour|Acute psychosis|Ageusia|Agranulocytosis|Alopecia|Anaemia|Anaemia haemolytic autoimmune|Anaphylactic reaction|Angioedema|Decreased appetite|Aplastic anaemia|Arrhythmia|Arthralgia|Arthritis|Bone marrow failure|Bronchospasm|Cardiac failure congestive|Cervix disorder|Chest pain|Chills|Cholangitis|Cholestasis|Chromaturia|Circumoral oedema|Colitis|…	Spondylitis|Spondylitis, Ankylosing|Spondylarthritis|Arthritis|Gout|Purine-Pyrimidine Metabolism, Inborn Errors|Osteoarthritis|Pain|Arthritis, Rheumatoid|Inflammation	Spondylitis	2.65e-08	FDA approved
Aclin	Abdominal pain|Abdominal pain upper|Abnormal behaviour|Acute psychosis|Ageusia|Agranulocytosis|Alopecia|Anaemia|Anaemia haemolytic autoimmune|Anaphylactic reaction|Angioedema|Decreased appetite|Aplastic anaemia|Arrhythmia|Arthralgia|Arthritis|Bone marrow failure|Bronchospasm|Cardiac failure congestive|Cervix disorder|Chest pain|Chills|Cholangitis|Cholestasis|Chromaturia|Circumoral oedema|Colitis|…	Spondylitis|Spondylitis, Ankylosing|Spondylarthritis|Arthritis|Gout|Purine-Pyrimidine Metabolism, Inborn Errors|Osteoarthritis|Pain|Arthritis, Rheumatoid|Inflammation	Dysmenorrhea	7.64e-08	Unknown
Aclin	Abdominal pain|Abdominal pain upper|Abnormal behaviour|Acute psychosis|Ageusia|Agranulocytosis|Alopecia|Anaemia|Anaemia haemolytic autoimmune|Anaphylactic reaction|Angioedema|Decreased appetite|Aplastic anaemia|Arrhythmia|Arthralgia|Arthritis|Bone marrow failure|Bronchospasm|Cardiac failure congestive|Cervix disorder|Chest pain|Chills|Cholangitis|Cholestasis|Chromaturia|Circumoral oedema|Colitis|…	Spondylitis|Spondylitis, Ankylosing|Spondylarthritis|Arthritis|Gout|Purine-Pyrimidine Metabolism, Inborn Errors|Osteoarthritis|Pain|Arthritis, Rheumatoid|Inflammation	Purine-Pyrimidine Metabolism, Inborn Errors	3.29e-07	FDA approved
Aclin	Abdominal pain|Abdominal pain upper|Abnormal behaviour|Acute psychosis|Ageusia|Agranulocytosis|Alopecia|Anaemia|Anaemia haemolytic autoimmune|Anaphylactic reaction|Angioedema|Decreased appetite|Aplastic anaemia|Arrhythmia|Arthralgia|Arthritis|Bone marrow failure|Bronchospasm|Cardiac failure congestive|Cervix disorder|Chest pain|Chills|Cholangitis|Cholestasis|Chromaturia|Circumoral oedema|Colitis|…	Spondylitis|Spondylitis, Ankylosing|Spondylarthritis|Arthritis|Gout|Purine-Pyrimidine Metabolism, Inborn Errors|Osteoarthritis|Pain|Arthritis, Rheumatoid|Inflammation	Pain	2.59e-14	FDA approved
Aclin	Abdominal pain|Abdominal pain upper|Abnormal behaviour|Acute psychosis|Ageusia|Agranulocytosis|Alopecia|Anaemia|Anaemia haemolytic autoimmune|Anaphylactic reaction|Angioedema|Decreased appetite|Aplastic anaemia|Arrhythmia|Arthralgia|Arthritis|Bone marrow failure|Bronchospasm|Cardiac failure congestive|Cervix disorder|Chest pain|Chills|Cholangitis|Cholestasis|Chromaturia|Circumoral oedema|Colitis|…	Spondylitis|Spondylitis, Ankylosing|Spondylarthritis|Arthritis|Gout|Purine-Pyrimidine Metabolism, Inborn Errors|Osteoarthritis|Pain|Arthritis, Rheumatoid|Inflammation	Hyperuricemia	3.64e-06	Unknown
Aclin	Abdominal pain|Abdominal pain upper|Abnormal behaviour|Acute psychosis|Ageusia|Agranulocytosis|Alopecia|Anaemia|Anaemia haemolytic autoimmune|Anaphylactic reaction|Angioedema|Decreased appetite|Aplastic anaemia|Arrhythmia|Arthralgia|Arthritis|Bone marrow failure|Bronchospasm|Cardiac failure congestive|Cervix disorder|Chest pain|Chills|Cholangitis|Cholestasis|Chromaturia|Circumoral oedema|Colitis|…	Spondylitis|Spondylitis, Ankylosing|Spondylarthritis|Arthritis|Gout|Purine-Pyrimidine Metabolism, Inborn Errors|Osteoarthritis|Pain|Arthritis, Rheumatoid|Inflammation	Inflammation	4.31e-21	FDA approved
Aclin	Abdominal pain|Abdominal pain upper|Abnormal behaviour|Acute psychosis|Ageusia|Agranulocytosis|Alopecia|Anaemia|Anaemia haemolytic autoimmune|Anaphylactic reaction|Angioedema|Decreased appetite|Aplastic anaemia|Arrhythmia|Arthralgia|Arthritis|Bone marrow failure|Bronchospasm|Cardiac failure congestive|Cervix disorder|Chest pain|Chills|Cholangitis|Cholestasis|Chromaturia|Circumoral oedema|Colitis|…	Spondylitis|Spondylitis, Ankylosing|Spondylarthritis|Arthritis|Gout|Purine-Pyrimidine Metabolism, Inborn Errors|Osteoarthritis|Pain|Arthritis, Rheumatoid|Inflammation	Arthritis	7.25e-07	FDA approved
Aclin	Abdominal pain|Abdominal pain upper|Abnormal behaviour|Acute psychosis|Ageusia|Agranulocytosis|Alopecia|Anaemia|Anaemia haemolytic autoimmune|Anaphylactic reaction|Angioedema|Decreased appetite|Aplastic anaemia|Arrhythmia|Arthralgia|Arthritis|Bone marrow failure|Bronchospasm|Cardiac failure congestive|Cervix disorder|Chest pain|Chills|Cholangitis|Cholestasis|Chromaturia|Circumoral oedema|Colitis|…	Spondylitis|Spondylitis, Ankylosing|Spondylarthritis|Arthritis|Gout|Purine-Pyrimidine Metabolism, Inborn Errors|Osteoarthritis|Pain|Arthritis, Rheumatoid|Inflammation	Gout	3.29e-07	FDA approved
Aclin	Abdominal pain|Abdominal pain upper|Abnormal behaviour|Acute psychosis|Ageusia|Agranulocytosis|Alopecia|Anaemia|Anaemia haemolytic autoimmune|Anaphylactic reaction|Angioedema|Decreased appetite|Aplastic anaemia|Arrhythmia|Arthralgia|Arthritis|Bone marrow failure|Bronchospasm|Cardiac failure congestive|Cervix disorder|Chest pain|Chills|Cholangitis|Cholestasis|Chromaturia|Circumoral oedema|Colitis|…	Spondylitis|Spondylitis, Ankylosing|Spondylarthritis|Arthritis|Gout|Purine-Pyrimidine Metabolism, Inborn Errors|Osteoarthritis|Pain|Arthritis, Rheumatoid|Inflammation	Pelvic Pain	7.64e-08	FDA approved
Forhistal	Abdominal discomfort|Abdominal pain upper|Agitation|Anticholinergic syndrome|Aplastic anaemia|Arrhythmia|Bladder discomfort|Blepharospasm|Coma|Confusional state|Constipation|Convulsion|Depression|Diarrhoea|Dizziness|Dry mouth|Dyskinesia|Dysphagia|Dysphoria|Electrocardiogram QT prolonged|Hallucination|Headache|Hepatitis|Hypertension|Insomnia|Irritability|Jaundice cholestatic|Muscle fibrosis|Nausea…	Hypersensitivity	Hypersensitivity	2.32e-08	FDA approved
Forhistal	Abdominal discomfort|Abdominal pain upper|Agitation|Anticholinergic syndrome|Aplastic anaemia|Arrhythmia|Bladder discomfort|Blepharospasm|Coma|Confusional state|Constipation|Convulsion|Depression|Diarrhoea|Dizziness|Dry mouth|Dyskinesia|Dysphagia|Dysphoria|Electrocardiogram QT prolonged|Hallucination|Headache|Hepatitis|Hypertension|Insomnia|Irritability|Jaundice cholestatic|Muscle fibrosis|Nausea…	Hypersensitivity	Rhinitis, Allergic, Perennial	3.74e-11	Clinical evidence	PMID: 11304939
Forhistal	Abdominal discomfort|Abdominal pain upper|Agitation|Anticholinergic syndrome|Aplastic anaemia|Arrhythmia|Bladder discomfort|Blepharospasm|Coma|Confusional state|Constipation|Convulsion|Depression|Diarrhoea|Dizziness|Dry mouth|Dyskinesia|Dysphagia|Dysphoria|Electrocardiogram QT prolonged|Hallucination|Headache|Hepatitis|Hypertension|Insomnia|Irritability|Jaundice cholestatic|Muscle fibrosis|Nausea…	Hypersensitivity	Respiratory Hypersensitivity	1.12e-09	Clinical evidence	PMID:14137965
Forhistal	Abdominal discomfort|Abdominal pain upper|Agitation|Anticholinergic syndrome|Aplastic anaemia|Arrhythmia|Bladder discomfort|Blepharospasm|Coma|Confusional state|Constipation|Convulsion|Depression|Diarrhoea|Dizziness|Dry mouth|Dyskinesia|Dysphagia|Dysphoria|Electrocardiogram QT prolonged|Hallucination|Headache|Hepatitis|Hypertension|Insomnia|Irritability|Jaundice cholestatic|Muscle fibrosis|Nausea…	Hypersensitivity	Urticaria	9.03e-07	Unknown
Adderall	Abdominal pain|Abdominal pain upper|Affect lability|Agitation|Alanine aminotransferase decreased|Alanine aminotransferase increased|Anaphylactic reaction|Angioedema|Decreased appetite|Anxiety|Arrhythmia|Aspartate aminotransferase decreased|Asthenia|Blood albumin decreased|Blood albumin increased|Blood alkaline phosphatase decreased|Blood bilirubin increased|Blood calcium increased|Blood creatinin…	Attention Deficit Disorder with Hyperactivity	Overweight	1.21e-09	literature	http://en.wikipedia.org/wiki/Adderall
Adderall	Abdominal pain|Abdominal pain upper|Affect lability|Agitation|Alanine aminotransferase decreased|Alanine aminotransferase increased|Anaphylactic reaction|Angioedema|Decreased appetite|Anxiety|Arrhythmia|Aspartate aminotransferase decreased|Asthenia|Blood albumin decreased|Blood albumin increased|Blood alkaline phosphatase decreased|Blood bilirubin increased|Blood calcium increased|Blood creatinin…	Attention Deficit Disorder with Hyperactivity	Obesity	1.66e-09	literature	http://en.wikipedia.org/wiki/Adderall
Fluoxetine Hydrochloride	Accommodation disorder|Acidosis|Acne|Affect lability|Alcohol intolerance|Alopecia|Amblyopia|Amenorrhoea|Amnesia|Anaemia|Anaphylactoid reaction|Angina pectoris|Angioedema|Anorgasmia|Anxiety|Aphasia|Aphthous stomatitis|Apnoea|Arrhythmia|Arrhythmia supraventricular|Arthralgia|Arthritis|Arthropathy|Asthenia|Asthma|Atrial fibrillation|Blood alkaline phosphatase increased|Blood cholesterol increased|Bl…	Bipolar Disorder|Depressive Disorder, Major|Depressive Disorder	Depressive Disorder, Major	5.83e-07	FDA approved
Fluoxetine Hydrochloride	Accommodation disorder|Acidosis|Acne|Affect lability|Alcohol intolerance|Alopecia|Amblyopia|Amenorrhoea|Amnesia|Anaemia|Anaphylactoid reaction|Angina pectoris|Angioedema|Anorgasmia|Anxiety|Aphasia|Aphthous stomatitis|Apnoea|Arrhythmia|Arrhythmia supraventricular|Arthralgia|Arthritis|Arthropathy|Asthenia|Asthma|Atrial fibrillation|Blood alkaline phosphatase increased|Blood cholesterol increased|Bl…	Bipolar Disorder|Depressive Disorder, Major|Depressive Disorder	Depressive Disorder	2.94e-07	FDA approved
Fluoxetine Hydrochloride	Accommodation disorder|Acidosis|Acne|Affect lability|Alcohol intolerance|Alopecia|Amblyopia|Amenorrhoea|Amnesia|Anaemia|Anaphylactoid reaction|Angina pectoris|Angioedema|Anorgasmia|Anxiety|Aphasia|Aphthous stomatitis|Apnoea|Arrhythmia|Arrhythmia supraventricular|Arthralgia|Arthritis|Arthropathy|Asthenia|Asthma|Atrial fibrillation|Blood alkaline phosphatase increased|Blood cholesterol increased|Bl…	Bipolar Disorder|Depressive Disorder, Major|Depressive Disorder	Obsessive-Compulsive Disorder	8.75e-06	FDA approved
Babycold	Abdominal pain upper|Agitation|Agranulocytosis|Anaphylactic shock|Decreased appetite|Anticholinergic syndrome|Anxiety|Aplastic anaemia|Arrhythmia|Blepharospasm|Bradycardia|Chest discomfort|Chills|Circulatory collapse|Coma|Confusional state|Constipation|Conversion disorder|Convulsion|Coordination abnormal|Death|Delirium|Depression|Diarrhoea|Diplopia|Dizziness|Drug eruption|Dry mouth|Dyskinesia|Dys…	Rhinitis, Allergic, Perennial|Respiratory Hypersensitivity|Common Cold	Hypersensitivity	1.75e-13	Unknown
Babycold	Abdominal pain upper|Agitation|Agranulocytosis|Anaphylactic shock|Decreased appetite|Anticholinergic syndrome|Anxiety|Aplastic anaemia|Arrhythmia|Blepharospasm|Bradycardia|Chest discomfort|Chills|Circulatory collapse|Coma|Confusional state|Constipation|Conversion disorder|Convulsion|Coordination abnormal|Death|Delirium|Depression|Diarrhoea|Diplopia|Dizziness|Drug eruption|Dry mouth|Dyskinesia|Dys…	Rhinitis, Allergic, Perennial|Respiratory Hypersensitivity|Common Cold	Rhinitis, Allergic, Perennial	1.52e-12	FDA approved
Babycold	Abdominal pain upper|Agitation|Agranulocytosis|Anaphylactic shock|Decreased appetite|Anticholinergic syndrome|Anxiety|Aplastic anaemia|Arrhythmia|Blepharospasm|Bradycardia|Chest discomfort|Chills|Circulatory collapse|Coma|Confusional state|Constipation|Conversion disorder|Convulsion|Coordination abnormal|Death|Delirium|Depression|Diarrhoea|Diplopia|Dizziness|Drug eruption|Dry mouth|Dyskinesia|Dys…	Rhinitis, Allergic, Perennial|Respiratory Hypersensitivity|Common Cold	Respiratory Hypersensitivity	2.16e-10	FDA approved
Babycold	Abdominal pain upper|Agitation|Agranulocytosis|Anaphylactic shock|Decreased appetite|Anticholinergic syndrome|Anxiety|Aplastic anaemia|Arrhythmia|Blepharospasm|Bradycardia|Chest discomfort|Chills|Circulatory collapse|Coma|Confusional state|Constipation|Conversion disorder|Convulsion|Coordination abnormal|Death|Delirium|Depression|Diarrhoea|Diplopia|Dizziness|Drug eruption|Dry mouth|Dyskinesia|Dys…	Rhinitis, Allergic, Perennial|Respiratory Hypersensitivity|Common Cold	Urticaria	4.74e-10	Unknown
Advair Diskus	Abdominal discomfort|Abdominal pain|Adjustment disorder|Aggression|Agitation|Anaphylactic reaction|Angina pectoris|Angioedema|Anxiety|Aphonia|Appendicitis|Application site infection|Arrhythmia|Arthralgia|Asthma|Atrial fibrillation|Atrial flutter|Back pain|Bacterial infection|Blood cortisol decreased|Blood glucose increased|Blood potassium decreased|Blood urea increased|Bone disorder|Bronchitis|Br…	Asthma|Respiratory Hypersensitivity|Pulmonary Disease, Chronic Obstructive	Asthma	9.13e-10	FDA approved
Advair Diskus	Abdominal discomfort|Abdominal pain|Adjustment disorder|Aggression|Agitation|Anaphylactic reaction|Angina pectoris|Angioedema|Anxiety|Aphonia|Appendicitis|Application site infection|Arrhythmia|Arthralgia|Asthma|Atrial fibrillation|Atrial flutter|Back pain|Bacterial infection|Blood cortisol decreased|Blood glucose increased|Blood potassium decreased|Blood urea increased|Bone disorder|Bronchitis|Br…	Asthma|Respiratory Hypersensitivity|Pulmonary Disease, Chronic Obstructive	Respiratory Hypersensitivity	1.47e-08	FDA approved
Advair Diskus	Abdominal discomfort|Abdominal pain|Adjustment disorder|Aggression|Agitation|Anaphylactic reaction|Angina pectoris|Angioedema|Anxiety|Aphonia|Appendicitis|Application site infection|Arrhythmia|Arthralgia|Asthma|Atrial fibrillation|Atrial flutter|Back pain|Bacterial infection|Blood cortisol decreased|Blood glucose increased|Blood potassium decreased|Blood urea increased|Bone disorder|Bronchitis|Br…	Asthma|Respiratory Hypersensitivity|Pulmonary Disease, Chronic Obstructive	Pulmonary Disease, Chronic Obstructive	2.76e-06	FDA approved
Activella	Abdominal distension|Abdominal pain|Abdominal pain upper|Abdominal tenderness|Acne|Affect lability|Alanine aminotransferase abnormal|Alanine aminotransferase decreased|Alopecia|Amenorrhoea|Anaphylactic reaction|Angioedema|Angiopathy|Antithrombin III decreased|Anxiety|Appetite disorder|Application site exfoliation|Application site reaction|Arthralgia|Aspartate aminotransferase decreased|Asthenia|A…	Vaginal Diseases|Osteoporosis	Premenstrual Syndrome	2.15e-08	Unknown
Activella	Abdominal distension|Abdominal pain|Abdominal pain upper|Abdominal tenderness|Acne|Affect lability|Alanine aminotransferase abnormal|Alanine aminotransferase decreased|Alopecia|Amenorrhoea|Anaphylactic reaction|Angioedema|Angiopathy|Antithrombin III decreased|Anxiety|Appetite disorder|Application site exfoliation|Application site reaction|Arthralgia|Aspartate aminotransferase decreased|Asthenia|A…	Vaginal Diseases|Osteoporosis	Contraception	2.01e-10	Unknown
Combizar	Abdominal pain|Abnormal dreams|Acne|Agranulocytosis|Alanine aminotransferase increased|Alopecia|Anaemia|Anaphylactic reaction|Angina pectoris|Angioedema|Decreased appetite|Anxiety|Anxiety disorder|Aplastic anaemia|Arrhythmia|Arthralgia|Arthritis|Aspartate aminotransferase increased|Asthenia|Asthma|Atrioventricular block second degree|Azotaemia|Back pain|Blood bilirubin increased|Blood creatinine …	Hypertension|Cerebrovascular Disorders|Stroke	Hypertension	4.69e-20	FDA approved
Combizar	Abdominal pain|Abnormal dreams|Acne|Agranulocytosis|Alanine aminotransferase increased|Alopecia|Anaemia|Anaphylactic reaction|Angina pectoris|Angioedema|Decreased appetite|Anxiety|Anxiety disorder|Aplastic anaemia|Arrhythmia|Arthralgia|Arthritis|Aspartate aminotransferase increased|Asthenia|Asthma|Atrioventricular block second degree|Azotaemia|Back pain|Blood bilirubin increased|Blood creatinine …	Hypertension|Cerebrovascular Disorders|Stroke	Heart Failure	2.42e-06	Unknown
Agelan	Abdominal pain|Agitation|Agranulocytosis|Anaphylactic reaction|Decreased appetite|Anxiety|Aplastic anaemia|Arrhythmia|Arthralgia|Asthenia|Back pain|Blood creatinine increased|Blood urea increased|Chest pain|Conjunctivitis|Constipation|Cough|Dehydration|Depression|Dermatitis bullous|Diarrhoea|Dizziness|Drug eruption|Dry mouth|Dyspepsia|Ejaculation disorder|Electrolyte imbalance|Erectile dysfunctio…	Edema|Hypertension	Hypertension	2.31e-26	FDA approved
Agelan	Abdominal pain|Agitation|Agranulocytosis|Anaphylactic reaction|Decreased appetite|Anxiety|Aplastic anaemia|Arrhythmia|Arthralgia|Asthenia|Back pain|Blood creatinine increased|Blood urea increased|Chest pain|Conjunctivitis|Constipation|Cough|Dehydration|Depression|Dermatitis bullous|Diarrhoea|Dizziness|Drug eruption|Dry mouth|Dyspepsia|Ejaculation disorder|Electrolyte imbalance|Erectile dysfunctio…	Edema|Hypertension	Edema	2.15e-09	FDA approved
Adomal	Abdominal pain|Abdominal pain upper|Agranulocytosis|Anaphylactic reaction|Angioedema|Decreased appetite|Asthenia|Biopsy kidney abnormal|Blood pressure increased|Blood uric acid decreased|Bronchospasm|Cardio-respiratory arrest|Chest pain|Cholestasis|Coma|Confusional state|Constipation|Cough|Deafness|Death|Depression|Dermatitis exfoliative|Diarrhoea|Disorientation|Dizziness|Drug rash with eosinophi…	Dysmenorrhea|Pelvic Pain|Osteoarthritis|Pain|Arthritis, Rheumatoid|Pain, Postoperative|Musculoskeletal Pain	Spondylitis, Ankylosing	9.45e-06	Clinical evidence	PMID: 3524970
Glaphenin	Abdominal pain upper|Agranulocytosis|Anaphylactic reaction|Angioedema|Anuria|Aplastic anaemia|Arteriospasm coronary|Biliary cirrhosis|Blood creatinine|Blood pressure increased|Blood urea increased|Bronchospasm|Confusional state|Dermatitis atopic|Duodenal ulcer|Eye disorder|Gastric ulcer|Gastrointestinal haemorrhage|Glomerulonephritis|Haematemesis|Haemolytic anaemia|Haemorrhage|Hepatic fibrosis|He…	Pain|Dyslipidemias	Spondylitis, Ankylosing	1.73e-07	Unknown
Glaphenin	Abdominal pain upper|Agranulocytosis|Anaphylactic reaction|Angioedema|Anuria|Aplastic anaemia|Arteriospasm coronary|Biliary cirrhosis|Blood creatinine|Blood pressure increased|Blood urea increased|Bronchospasm|Confusional state|Dermatitis atopic|Duodenal ulcer|Eye disorder|Gastric ulcer|Gastrointestinal haemorrhage|Glomerulonephritis|Haematemesis|Haemolytic anaemia|Haemorrhage|Hepatic fibrosis|He…	Pain|Dyslipidemias	Spondylarthritis	2.4e-07	Unknown
Glaphenin	Abdominal pain upper|Agranulocytosis|Anaphylactic reaction|Angioedema|Anuria|Aplastic anaemia|Arteriospasm coronary|Biliary cirrhosis|Blood creatinine|Blood pressure increased|Blood urea increased|Bronchospasm|Confusional state|Dermatitis atopic|Duodenal ulcer|Eye disorder|Gastric ulcer|Gastrointestinal haemorrhage|Glomerulonephritis|Haematemesis|Haemolytic anaemia|Haemorrhage|Hepatic fibrosis|He…	Pain|Dyslipidemias	Osteoarthritis	4.24e-14	Unknown
Glaphenin	Abdominal pain upper|Agranulocytosis|Anaphylactic reaction|Angioedema|Anuria|Aplastic anaemia|Arteriospasm coronary|Biliary cirrhosis|Blood creatinine|Blood pressure increased|Blood urea increased|Bronchospasm|Confusional state|Dermatitis atopic|Duodenal ulcer|Eye disorder|Gastric ulcer|Gastrointestinal haemorrhage|Glomerulonephritis|Haematemesis|Haemolytic anaemia|Haemorrhage|Hepatic fibrosis|He…	Pain|Dyslipidemias	Arthritis, Rheumatoid	8.35e-19	Clinical evidence	PMID: 2899467
Glaphenin	Abdominal pain upper|Agranulocytosis|Anaphylactic reaction|Angioedema|Anuria|Aplastic anaemia|Arteriospasm coronary|Biliary cirrhosis|Blood creatinine|Blood pressure increased|Blood urea increased|Bronchospasm|Confusional state|Dermatitis atopic|Duodenal ulcer|Eye disorder|Gastric ulcer|Gastrointestinal haemorrhage|Glomerulonephritis|Haematemesis|Haemolytic anaemia|Haemorrhage|Hepatic fibrosis|He…	Pain|Dyslipidemias	Spondylitis	2.4e-07	Unknown
Glaphenin	Abdominal pain upper|Agranulocytosis|Anaphylactic reaction|Angioedema|Anuria|Aplastic anaemia|Arteriospasm coronary|Biliary cirrhosis|Blood creatinine|Blood pressure increased|Blood urea increased|Bronchospasm|Confusional state|Dermatitis atopic|Duodenal ulcer|Eye disorder|Gastric ulcer|Gastrointestinal haemorrhage|Glomerulonephritis|Haematemesis|Haemolytic anaemia|Haemorrhage|Hepatic fibrosis|He…	Pain|Dyslipidemias	Purine-Pyrimidine Metabolism, Inborn Errors	8.21e-07	Unknown
Glaphenin	Abdominal pain upper|Agranulocytosis|Anaphylactic reaction|Angioedema|Anuria|Aplastic anaemia|Arteriospasm coronary|Biliary cirrhosis|Blood creatinine|Blood pressure increased|Blood urea increased|Bronchospasm|Confusional state|Dermatitis atopic|Duodenal ulcer|Eye disorder|Gastric ulcer|Gastrointestinal haemorrhage|Glomerulonephritis|Haematemesis|Haemolytic anaemia|Haemorrhage|Hepatic fibrosis|He…	Pain|Dyslipidemias	Pain	4.73e-11	FDA approved
Glaphenin	Abdominal pain upper|Agranulocytosis|Anaphylactic reaction|Angioedema|Anuria|Aplastic anaemia|Arteriospasm coronary|Biliary cirrhosis|Blood creatinine|Blood pressure increased|Blood urea increased|Bronchospasm|Confusional state|Dermatitis atopic|Duodenal ulcer|Eye disorder|Gastric ulcer|Gastrointestinal haemorrhage|Glomerulonephritis|Haematemesis|Haemolytic anaemia|Haemorrhage|Hepatic fibrosis|He…	Pain|Dyslipidemias	Inflammation	7.71e-30	FDA approved
Glaphenin	Abdominal pain upper|Agranulocytosis|Anaphylactic reaction|Angioedema|Anuria|Aplastic anaemia|Arteriospasm coronary|Biliary cirrhosis|Blood creatinine|Blood pressure increased|Blood urea increased|Bronchospasm|Confusional state|Dermatitis atopic|Duodenal ulcer|Eye disorder|Gastric ulcer|Gastrointestinal haemorrhage|Glomerulonephritis|Haematemesis|Haemolytic anaemia|Haemorrhage|Hepatic fibrosis|He…	Pain|Dyslipidemias	Gout	8.21e-07	Unknown
Dothapax	Abnormal dreams|Accommodation disorder|Aggression|Agranulocytosis|Akathisia|Amenorrhoea|Anorgasmia|Anticholinergic syndrome|Anxiety|Arrhythmia|Asthenia|Atrial fibrillation|Atrioventricular block first degree|Azotaemia|Blood alkaline phosphatase|Bundle branch block|Cardiotoxicity|Cardiovascular disorder|Cardiovascular insufficiency|Cholestasis|Choreoathetosis|Coma|Conduction disorder|Confusional s…	Depressive Disorder	Depressive Disorder, Major	8.55e-13	FDA approved
Dothapax	Abnormal dreams|Accommodation disorder|Aggression|Agranulocytosis|Akathisia|Amenorrhoea|Anorgasmia|Anticholinergic syndrome|Anxiety|Arrhythmia|Asthenia|Atrial fibrillation|Atrioventricular block first degree|Azotaemia|Blood alkaline phosphatase|Bundle branch block|Cardiotoxicity|Cardiovascular disorder|Cardiovascular insufficiency|Cholestasis|Choreoathetosis|Coma|Conduction disorder|Confusional s…	Depressive Disorder	Depressive Disorder	2.88e-08	FDA approved
Akitan	Accommodation disorder|Agitation|Angle closure glaucoma|Anhidrosis|Anxiety|Arrhythmia|Blindness|Bradycardia|Coma|Confusional state|Constipation|Convulsion|Coordination abnormal|Decreased appetite|Delirium|Dependence|Depressed level of consciousness|Depression|Disorientation|Dizziness|Dry mouth|Dry skin|Dysarthria|Dysphagia|Dysphoria|Dysuria|Fear|Flushing|Glaucoma|Hallucination|Headache|Heat strok…	Basal Ganglia Diseases|Basal Ganglia Diseases|Parkinsonian Disorders|Parkinson Disease	Parkinsonian Disorders	7.45e-06	FDA approved
Akitan	Accommodation disorder|Agitation|Angle closure glaucoma|Anhidrosis|Anxiety|Arrhythmia|Blindness|Bradycardia|Coma|Confusional state|Constipation|Convulsion|Coordination abnormal|Decreased appetite|Delirium|Dependence|Depressed level of consciousness|Depression|Disorientation|Dizziness|Dry mouth|Dry skin|Dysarthria|Dysphagia|Dysphoria|Dysuria|Fear|Flushing|Glaucoma|Hallucination|Headache|Heat strok…	Basal Ganglia Diseases|Basal Ganglia Diseases|Parkinsonian Disorders|Parkinson Disease	Parkinson Disease	4.97e-06	FDA approved
Akitan	Accommodation disorder|Agitation|Angle closure glaucoma|Anhidrosis|Anxiety|Arrhythmia|Blindness|Bradycardia|Coma|Confusional state|Constipation|Convulsion|Coordination abnormal|Decreased appetite|Delirium|Dependence|Depressed level of consciousness|Depression|Disorientation|Dizziness|Dry mouth|Dry skin|Dysarthria|Dysphagia|Dysphoria|Dysuria|Fear|Flushing|Glaucoma|Hallucination|Headache|Heat strok…	Basal Ganglia Diseases|Basal Ganglia Diseases|Parkinsonian Disorders|Parkinson Disease	Peptic Ulcer	1.16e-06	Unknown
Dibenzepin Hydrochloride	Abnormal dreams|Accommodation disorder|Aggression|Agranulocytosis|Akathisia|Amenorrhoea|Anorgasmia|Anticholinergic syndrome|Anxiety|Arrhythmia|Asthenia|Atrial fibrillation|Atrioventricular block first degree|Azotaemia|Blood alkaline phosphatase|Bundle branch block|Cardiotoxicity|Cardiovascular insufficiency|Cholestasis|Choreoathetosis|Coma|Conduction disorder|Confusional state|Constipation|Convul…	Anxiety Disorders|Depressive Disorder, Major	Depressive Disorder, Major	3.01e-11	FDA approved
Dibenzepin Hydrochloride	Abnormal dreams|Accommodation disorder|Aggression|Agranulocytosis|Akathisia|Amenorrhoea|Anorgasmia|Anticholinergic syndrome|Anxiety|Arrhythmia|Asthenia|Atrial fibrillation|Atrioventricular block first degree|Azotaemia|Blood alkaline phosphatase|Bundle branch block|Cardiotoxicity|Cardiovascular insufficiency|Cholestasis|Choreoathetosis|Coma|Conduction disorder|Confusional state|Constipation|Convul…	Anxiety Disorders|Depressive Disorder, Major	Depressive Disorder	1.08e-09	FDA approved
Cantil	Abdominal distension|Abdominal pain upper|Accommodation disorder|Ageusia|Agitation|Anaphylactic reaction|Angle closure glaucoma|Anxiety|Arrhythmia|Asthenia|Blindness|Coma|Confusional state|Constipation|Coordination abnormal|Cycloplegia|Delirium|Dependence|Disorientation|Dizziness|Dry mouth|Dry skin|Dysarthria|Dysphagia|Dysphoria|Erectile dysfunction|Fear|Flushing|Hallucination|Headache|Hyperrefle…	Gastrointestinal Diseases|Duodenal Diseases|Peptic Ulcer	Parkinsonian Disorders	2.18e-06	Unknown
Cantil	Abdominal distension|Abdominal pain upper|Accommodation disorder|Ageusia|Agitation|Anaphylactic reaction|Angle closure glaucoma|Anxiety|Arrhythmia|Asthenia|Blindness|Coma|Confusional state|Constipation|Coordination abnormal|Cycloplegia|Delirium|Dependence|Disorientation|Dizziness|Dry mouth|Dry skin|Dysarthria|Dysphagia|Dysphoria|Erectile dysfunction|Fear|Flushing|Hallucination|Headache|Hyperrefle…	Gastrointestinal Diseases|Duodenal Diseases|Peptic Ulcer	Basal Ganglia Diseases	4.89e-06	Unknown
Cantil	Abdominal distension|Abdominal pain upper|Accommodation disorder|Ageusia|Agitation|Anaphylactic reaction|Angle closure glaucoma|Anxiety|Arrhythmia|Asthenia|Blindness|Coma|Confusional state|Constipation|Coordination abnormal|Cycloplegia|Delirium|Dependence|Disorientation|Dizziness|Dry mouth|Dry skin|Dysarthria|Dysphagia|Dysphoria|Erectile dysfunction|Fear|Flushing|Hallucination|Headache|Hyperrefle…	Gastrointestinal Diseases|Duodenal Diseases|Peptic Ulcer	Parkinson Disease	1.38e-06	Unknown
Cantil	Abdominal distension|Abdominal pain upper|Accommodation disorder|Ageusia|Agitation|Anaphylactic reaction|Angle closure glaucoma|Anxiety|Arrhythmia|Asthenia|Blindness|Coma|Confusional state|Constipation|Coordination abnormal|Cycloplegia|Delirium|Dependence|Disorientation|Dizziness|Dry mouth|Dry skin|Dysarthria|Dysphagia|Dysphoria|Erectile dysfunction|Fear|Flushing|Hallucination|Headache|Hyperrefle…	Gastrointestinal Diseases|Duodenal Diseases|Peptic Ulcer	Duodenal Diseases	1.67e-07	FDA approved
Cantil	Abdominal distension|Abdominal pain upper|Accommodation disorder|Ageusia|Agitation|Anaphylactic reaction|Angle closure glaucoma|Anxiety|Arrhythmia|Asthenia|Blindness|Coma|Confusional state|Constipation|Coordination abnormal|Cycloplegia|Delirium|Dependence|Disorientation|Dizziness|Dry mouth|Dry skin|Dysarthria|Dysphagia|Dysphoria|Erectile dysfunction|Fear|Flushing|Hallucination|Headache|Hyperrefle…	Gastrointestinal Diseases|Duodenal Diseases|Peptic Ulcer	Peptic Ulcer	1.51e-08	FDA approved
Compedium	Abnormal behaviour|Abnormal dreams|Aggression|Agitation|Amnesia|Antisocial behaviour|Anxiety|Balance disorder|Catatonia|Clumsiness|Cognitive disorder|Completed suicide|Confusional state|Convulsion|Coordination abnormal|Death|Decreased appetite|Delirium|Dependence|Depression|Dizziness|Drug withdrawal syndrome neonatal|Dysgeusia|Epilepsy|Euphoric mood|Female orgasmic disorder|Gastrointestinal disor…	Anxiety Disorders	Sleep Disorders, Intrinsic	5.06e-09	FDA approved
Compedium	Abnormal behaviour|Abnormal dreams|Aggression|Agitation|Amnesia|Antisocial behaviour|Anxiety|Balance disorder|Catatonia|Clumsiness|Cognitive disorder|Completed suicide|Confusional state|Convulsion|Coordination abnormal|Death|Decreased appetite|Delirium|Dependence|Depression|Dizziness|Drug withdrawal syndrome neonatal|Dysgeusia|Epilepsy|Euphoric mood|Female orgasmic disorder|Gastrointestinal disor…	Anxiety Disorders	Anxiety Disorders	9.26e-07	FDA approved
Abiplatin	Abdominal discomfort|Abdominal pain|Acute leukaemia|Ageusia|Alopecia|Anaemia|Anaphylactoid reaction|Decreased appetite|Anosmia|Anxiety|Application site reaction|Aspartate aminotransferase increased|Asthenia|Autonomic neuropathy|Azoospermia|Bacterial infection|Blindness|Blindness cortical|Blood bilirubin increased|Blood creatinine increased|Blood follicle stimulating hormone increased|Blood lutein…	Carcinoma|Liver Neoplasms|Carcinoma, Hepatocellular|Carcinoma|Respiratory Tract Neoplasms|Carcinoma, Bronchogenic|Bronchial Neoplasms|Neoplasms, Connective Tissue|Sarcoma|Ovarian Neoplasms|Adnexal Diseases|Genital Neoplasms, Female	Respiratory Tract Neoplasms	4.34e-07	FDA approved
Agilex	Abdominal discomfort|Abdominal distension|Abdominal pain|Abdominal pain upper|Acidosis|Agranulocytosis|Alkalosis|Alopecia|Amblyopia|Anaemia|Anaphylactic reaction|Angioedema|Decreased appetite|Anovulatory cycle|Anxiety|Aplastic anaemia|Apnoea|Arrhythmia|Asthenia|Asthma|Azotaemia|Blindness|Blood creatinine increased|Blood glucose decreased|Blood potassium increased|Blood pressure decreased|Blood pr…	Spondylitis|Spondylitis, Ankylosing|Spondylarthritis|Osteoarthritis|Arthritis, Rheumatoid|Arthritis|Pain|Inflammation	Spondylitis, Ankylosing	1.54e-08	FDA approved
Agilex	Abdominal discomfort|Abdominal distension|Abdominal pain|Abdominal pain upper|Acidosis|Agranulocytosis|Alkalosis|Alopecia|Amblyopia|Anaemia|Anaphylactic reaction|Angioedema|Decreased appetite|Anovulatory cycle|Anxiety|Aplastic anaemia|Apnoea|Arrhythmia|Asthenia|Asthma|Azotaemia|Blindness|Blood creatinine increased|Blood glucose decreased|Blood potassium increased|Blood pressure decreased|Blood pr…	Spondylitis|Spondylitis, Ankylosing|Spondylarthritis|Osteoarthritis|Arthritis, Rheumatoid|Arthritis|Pain|Inflammation	Spondylarthritis	2.07e-08	FDA approved
Agilex	Abdominal discomfort|Abdominal distension|Abdominal pain|Abdominal pain upper|Acidosis|Agranulocytosis|Alkalosis|Alopecia|Amblyopia|Anaemia|Anaphylactic reaction|Angioedema|Decreased appetite|Anovulatory cycle|Anxiety|Aplastic anaemia|Apnoea|Arrhythmia|Asthenia|Asthma|Azotaemia|Blindness|Blood creatinine increased|Blood glucose decreased|Blood potassium increased|Blood pressure decreased|Blood pr…	Spondylitis|Spondylitis, Ankylosing|Spondylarthritis|Osteoarthritis|Arthritis, Rheumatoid|Arthritis|Pain|Inflammation	Osteoarthritis	1.17e-13	FDA approved
Agilex	Abdominal discomfort|Abdominal distension|Abdominal pain|Abdominal pain upper|Acidosis|Agranulocytosis|Alkalosis|Alopecia|Amblyopia|Anaemia|Anaphylactic reaction|Angioedema|Decreased appetite|Anovulatory cycle|Anxiety|Aplastic anaemia|Apnoea|Arrhythmia|Asthenia|Asthma|Azotaemia|Blindness|Blood creatinine increased|Blood glucose decreased|Blood potassium increased|Blood pressure decreased|Blood pr…	Spondylitis|Spondylitis, Ankylosing|Spondylarthritis|Osteoarthritis|Arthritis, Rheumatoid|Arthritis|Pain|Inflammation	Arthritis, Rheumatoid	5.49e-13	FDA approved
Agilex	Abdominal discomfort|Abdominal distension|Abdominal pain|Abdominal pain upper|Acidosis|Agranulocytosis|Alkalosis|Alopecia|Amblyopia|Anaemia|Anaphylactic reaction|Angioedema|Decreased appetite|Anovulatory cycle|Anxiety|Aplastic anaemia|Apnoea|Arrhythmia|Asthenia|Asthma|Azotaemia|Blindness|Blood creatinine increased|Blood glucose decreased|Blood potassium increased|Blood pressure decreased|Blood pr…	Spondylitis|Spondylitis, Ankylosing|Spondylarthritis|Osteoarthritis|Arthritis, Rheumatoid|Arthritis|Pain|Inflammation	Spondylitis	2.07e-08	FDA approved
[truncated: 1,167 more rows]
