# Supplementary material for: Construction of Drug Network Based on Side Effects and Its Application for Drug Repositioning
Source: PLoS One. 2014 Feb 4;9(2):e87864. doi: 10.1371/journal.pone.0087864 (PMC3913703; doi:10.1371/journal.pone.0087864)
Supplement: Table S4 — The predicted 106 drug-indication pairs in external data evaluation using SIDER. (XLSX) [file pone.0087864.s004.xlsx]

## Sheet: Sheet1
Drug	Side effects (separated by "|")	FDA approved indications (separated by "|")	Neighboring drugs	Predicted indication	EASE score	Status	Reference
1,25-dihydroxyvitamin d3	Erythema|Polydipsia|Hyperthermia|Pain during injection|Hypercalcaemia|Hypercalciuria|Urinary tract infection|Hypertension|Pruritus|Ache|Urticaria|Dry mouth|Urine abnormality|Arrhythmia|Intoxication|Taste metallic|Pain|Pain in extremity|Libido decreased|Nausea|Conjunctivitis|Serum calcium increased|Nephropathy|Calculus of kidney|Nocturia|Nephrocalcinosis|Hypersensitivity|Somnolence|Phosphatase alk…	Hyperparathyroidism, Secondary|Hypocalcemia|Hypoparathyroidism|Psoriasis	1-Alfa,25-Dihydroxycholecalciferol|25-hydroxycholecalciferol	Hypocalcemia	0.00211752	FDA Approve
1,25-dihydroxyvitamin d3	Erythema|Polydipsia|Hyperthermia|Pain during injection|Hypercalcaemia|Hypercalciuria|Urinary tract infection|Hypertension|Pruritus|Ache|Urticaria|Dry mouth|Urine abnormality|Arrhythmia|Intoxication|Taste metallic|Pain|Pain in extremity|Libido decreased|Nausea|Conjunctivitis|Serum calcium increased|Nephropathy|Calculus of kidney|Nocturia|Nephrocalcinosis|Hypersensitivity|Somnolence|Phosphatase alk…	Hyperparathyroidism, Secondary|Hypocalcemia|Hypoparathyroidism|Psoriasis	1-Alfa,25-Dihydroxycholecalciferol|25-hydroxycholecalciferol	Kidney Diseases	0.0370566	Clinical	PMID: 1580587
2',3'-dideoxycytidine	Lymphadenopathy|Gastritis|Proctalgia|Back pain|Rectal haemorrhage|Ventricular extrasystoles|Salivary hypersecretion|Hyperbilirubinaemia|Body temperature increased|Hypercalcaemia|Bullous eruption|Conjunctivitis|Acne|Oesophagitis|Scleral icterus|Myositis|Confusional state|Muscle stiffness|Groin pain|Muscular weakness|Calculus of kidney|Hypertension|Hyperuricaemia|Pollakiuria|Penis disorder|Pruritus…	Lentivirus Infections|HIV Infections	Abbotic|Bonoq|Cefzon|Cravit|Grepafloxacin	Sinusitis	0.00382895	Unknow
2',3'-dideoxycytidine	Lymphadenopathy|Gastritis|Proctalgia|Back pain|Rectal haemorrhage|Ventricular extrasystoles|Salivary hypersecretion|Hyperbilirubinaemia|Body temperature increased|Hypercalcaemia|Bullous eruption|Conjunctivitis|Acne|Oesophagitis|Scleral icterus|Myositis|Confusional state|Muscle stiffness|Groin pain|Muscular weakness|Calculus of kidney|Hypertension|Hyperuricaemia|Pollakiuria|Penis disorder|Pruritus…	Lentivirus Infections|HIV Infections	Amfebutamone|Anwu|Avanza|Nefadar|Fluoxetine Hydrochloride	Depressive Disorder	0.0117469	Unknow
2',3'-dideoxycytidine	Lymphadenopathy|Gastritis|Proctalgia|Back pain|Rectal haemorrhage|Ventricular extrasystoles|Salivary hypersecretion|Hyperbilirubinaemia|Body temperature increased|Hypercalcaemia|Bullous eruption|Conjunctivitis|Acne|Oesophagitis|Scleral icterus|Myositis|Confusional state|Muscle stiffness|Groin pain|Muscular weakness|Calculus of kidney|Hypertension|Hyperuricaemia|Pollakiuria|Penis disorder|Pruritus…	Lentivirus Infections|HIV Infections	Amfebutamone|Anwu|Avanza|Nefadar|Fluoxetine Hydrochloride|Eldepryl	Depressive Disorder, Major	0.0133125	Unknow
2',3'-dideoxycytidine	Lymphadenopathy|Gastritis|Proctalgia|Back pain|Rectal haemorrhage|Ventricular extrasystoles|Salivary hypersecretion|Hyperbilirubinaemia|Body temperature increased|Hypercalcaemia|Bullous eruption|Conjunctivitis|Acne|Oesophagitis|Scleral icterus|Myositis|Confusional state|Muscle stiffness|Groin pain|Muscular weakness|Calculus of kidney|Hypertension|Hyperuricaemia|Pollakiuria|Penis disorder|Pruritus…	Lentivirus Infections|HIV Infections	Abbotic|Bonoq|Candistat|Cefzon|Cravit|Grepafloxacin	Skin Diseases, Infectious	0.0165892	Unknow
2',3'-dideoxycytidine	Lymphadenopathy|Gastritis|Proctalgia|Back pain|Rectal haemorrhage|Ventricular extrasystoles|Salivary hypersecretion|Hyperbilirubinaemia|Body temperature increased|Hypercalcaemia|Bullous eruption|Conjunctivitis|Acne|Oesophagitis|Scleral icterus|Myositis|Confusional state|Muscle stiffness|Groin pain|Muscular weakness|Calculus of kidney|Hypertension|Hyperuricaemia|Pollakiuria|Penis disorder|Pruritus…	Lentivirus Infections|HIV Infections	A.D.Mycin|Adriablastina|Thado	Carcinoma, Hepatocellular	0.0224928	Unknow
5-aza-2'-deoxycytidine	Lymphadenopathy|Erythema|Back pain|Ear pain|Mental status changes|Splenomegaly|Hyperbilirubinaemia|Central line infection|Body temperature increased|Respiratory arrest|Rash|Nervous system disorder|Urinary tract infection|Blood bilirubin increased|Muscular weakness|Mental disorder|Pollakiuria|Pruritus|Bone pain|Urticaria|Tenderness|Renal failure|Upper gastrointestinal haemorrhage|Effusion|Neutroph…	Myelodysplastic Syndromes|Leukemia, Myeloid|Myeloproliferative Disorders|Leukemia, Lymphoid	2-Chlorodeoxyadenosine|A-Acido|Adriablastina|Clolar|Dacogen|Sprycel|Domitrone|Mylotarg|Gleevec|Neulasta|Synribo|Vidaza	Leukemia, Myeloid	9.8e-10	FDA Approve
5-aza-2'-deoxycytidine	Lymphadenopathy|Erythema|Back pain|Ear pain|Mental status changes|Splenomegaly|Hyperbilirubinaemia|Central line infection|Body temperature increased|Respiratory arrest|Rash|Nervous system disorder|Urinary tract infection|Blood bilirubin increased|Muscular weakness|Mental disorder|Pollakiuria|Pruritus|Bone pain|Urticaria|Tenderness|Renal failure|Upper gastrointestinal haemorrhage|Effusion|Neutroph…	Myelodysplastic Syndromes|Leukemia, Myeloid|Myeloproliferative Disorders|Leukemia, Lymphoid	Abraxane|Adriablastina|Apecitab|Erbitux|Gleevec|Herceptin|Vectibix|Stivarga|Sutent	Gastrointestinal Neoplasms	7.95e-07	Literature support	PMID:23201008
5-aza-2'-deoxycytidine	Lymphadenopathy|Erythema|Back pain|Ear pain|Mental status changes|Splenomegaly|Hyperbilirubinaemia|Central line infection|Body temperature increased|Respiratory arrest|Rash|Nervous system disorder|Urinary tract infection|Blood bilirubin increased|Muscular weakness|Mental disorder|Pollakiuria|Pruritus|Bone pain|Urticaria|Tenderness|Renal failure|Upper gastrointestinal haemorrhage|Effusion|Neutroph…	Myelodysplastic Syndromes|Leukemia, Myeloid|Myeloproliferative Disorders|Leukemia, Lymphoid	2-Chlorodeoxyadenosine|Adriablastina|Agrylin|Dacogen|Sprycel|Gleevec|Synribo|Vidaza	Myeloproliferative Disorders	9.39e-07	FDA Approve
5-aza-2'-deoxycytidine	Lymphadenopathy|Erythema|Back pain|Ear pain|Mental status changes|Splenomegaly|Hyperbilirubinaemia|Central line infection|Body temperature increased|Respiratory arrest|Rash|Nervous system disorder|Urinary tract infection|Blood bilirubin increased|Muscular weakness|Mental disorder|Pollakiuria|Pruritus|Bone pain|Urticaria|Tenderness|Renal failure|Upper gastrointestinal haemorrhage|Effusion|Neutroph…	Myelodysplastic Syndromes|Leukemia, Myeloid|Myeloproliferative Disorders|Leukemia, Lymphoid	A.D.Mycin|Abraxane|Adriablastina|Apecitab|Domitrone|Halaven|Herceptin|Navelbin|Amidronate	Breast Neoplasms	4.29e-05	Phase 2	http://mctrc.org/en/rp/studies/aza.htm
5-aza-2'-deoxycytidine	Lymphadenopathy|Erythema|Back pain|Ear pain|Mental status changes|Splenomegaly|Hyperbilirubinaemia|Central line infection|Body temperature increased|Respiratory arrest|Rash|Nervous system disorder|Urinary tract infection|Blood bilirubin increased|Muscular weakness|Mental disorder|Pollakiuria|Pruritus|Bone pain|Urticaria|Tenderness|Renal failure|Upper gastrointestinal haemorrhage|Effusion|Neutroph…	Myelodysplastic Syndromes|Leukemia, Myeloid|Myeloproliferative Disorders|Leukemia, Lymphoid	2-Chlorodeoxyadenosine|Adriablastina|Treanda|Clolar|Sprycel|Gleevec|Arzerra	Leukemia, Lymphoid	8.86e-05	FDA Approve
5-azacytidine	Lymphadenopathy|Erythema|Dyspnoea exertional|Back pain|Pneumonia klebsiella|Splenomegaly|Confusional state|Body temperature increased|Respiratory arrest|Cellulitis|Cholecystitis|Respiratory distress|Nervous system disorder|Urinary tract infection|Muscular weakness|Mental disorder|Pruritus|Bone pain|Prurigo|Urticaria|Tenderness|Renal failure|Injection site pain|Effusion|Chest pain|Loin pain|Chest …	Myelodysplastic Syndromes|Leukemia, Myeloid|Myeloproliferative Disorders	2-Chlorodeoxyadenosine|Agrylin|Dacogen|Synribo|Vidaza	Myeloproliferative Disorders	1.65e-06	FDA Approve
5-azacytidine	Lymphadenopathy|Erythema|Dyspnoea exertional|Back pain|Pneumonia klebsiella|Splenomegaly|Confusional state|Body temperature increased|Respiratory arrest|Cellulitis|Cholecystitis|Respiratory distress|Nervous system disorder|Urinary tract infection|Muscular weakness|Mental disorder|Pruritus|Bone pain|Prurigo|Urticaria|Tenderness|Renal failure|Injection site pain|Effusion|Chest pain|Loin pain|Chest …	Myelodysplastic Syndromes|Leukemia, Myeloid|Myeloproliferative Disorders	2-Chlorodeoxyadenosine|Clolar|Dacogen|Synribo|Vidaza	Leukemia, Myeloid	1.15e-05	FDA Approve
5-azacytidine	Lymphadenopathy|Erythema|Dyspnoea exertional|Back pain|Pneumonia klebsiella|Splenomegaly|Confusional state|Body temperature increased|Respiratory arrest|Cellulitis|Cholecystitis|Respiratory distress|Nervous system disorder|Urinary tract infection|Muscular weakness|Mental disorder|Pruritus|Bone pain|Prurigo|Urticaria|Tenderness|Renal failure|Injection site pain|Effusion|Chest pain|Loin pain|Chest …	Myelodysplastic Syndromes|Leukemia, Myeloid|Myeloproliferative Disorders	Dacogen|Vidaza	Myelodysplastic Syndromes	0.0373983	FDA Approve
anastrozole	Erythema|Pathological fracture|Back pain|Body temperature increased|Myocardial infarction|Vaginal disorder|Digestion impaired|Confusional state|Urinary tract infection|Hypertension|Pruritus|Bone pain|Urticaria|Dry mouth|Anaemia|Jaundice|Dysphagia|Breast neoplasm|Vaginal discharge|Swelling face|Cough increased|Pain|Nausea|Neoplasm|Alopecia|Cholesterol serum elevated|Endometrial cancer|Vaginal dryn…	Breast Neoplasms	Casodex|Arvekap|Prozoladex	Prostatic Neoplasms	0.0127935	Unknow
anastrozole	Erythema|Pathological fracture|Back pain|Body temperature increased|Myocardial infarction|Vaginal disorder|Digestion impaired|Confusional state|Urinary tract infection|Hypertension|Pruritus|Bone pain|Urticaria|Dry mouth|Anaemia|Jaundice|Dysphagia|Breast neoplasm|Vaginal discharge|Swelling face|Cough increased|Pain|Nausea|Neoplasm|Alopecia|Cholesterol serum elevated|Endometrial cancer|Vaginal dryn…	Breast Neoplasms	Casodex|Arvekap|Prozoladex	Genital Neoplasms, Male	0.0168613	Unknow
anastrozole	Erythema|Pathological fracture|Back pain|Body temperature increased|Myocardial infarction|Vaginal disorder|Digestion impaired|Confusional state|Urinary tract infection|Hypertension|Pruritus|Bone pain|Urticaria|Dry mouth|Anaemia|Jaundice|Dysphagia|Breast neoplasm|Vaginal discharge|Swelling face|Cough increased|Pain|Nausea|Neoplasm|Alopecia|Cholesterol serum elevated|Endometrial cancer|Vaginal dryn…	Breast Neoplasms	Arvekap|Prozoladex	Neoplasms, Muscle Tissue	0.0403882	Unknow
anastrozole	Erythema|Pathological fracture|Back pain|Body temperature increased|Myocardial infarction|Vaginal disorder|Digestion impaired|Confusional state|Urinary tract infection|Hypertension|Pruritus|Bone pain|Urticaria|Dry mouth|Anaemia|Jaundice|Dysphagia|Breast neoplasm|Vaginal discharge|Swelling face|Cough increased|Pain|Nausea|Neoplasm|Alopecia|Cholesterol serum elevated|Endometrial cancer|Vaginal dryn…	Breast Neoplasms	Arvekap|Aromasin|Prozoladex	Breast Neoplasms	0.0472208	FDA Approve
aprepitant	Gastritis|Nausea postoperative|Back pain|Carcinoma of lung|Body temperature increased|Haemoglobin decreased|Myocardial infarction|Acne|Confusional state|Urinary tract infection|Blood bilirubin increased|Muscular weakness|Mucous membrane disorder|Mental disorder|Urticaria|Dry mouth|Anaemia|Insufficiency renal|Respiratory insufficiency|Gastrooesophageal reflux disease|Hypoxia|Septic shock|Pain|Herp…	Postoperative Nausea and Vomiting|Nausea|Vomiting	Alimta|Erbitux|Hycamtin|Navelbin	Carcinoma, Bronchogenic	0.000274151	Unknow
aprepitant	Gastritis|Nausea postoperative|Back pain|Carcinoma of lung|Body temperature increased|Haemoglobin decreased|Myocardial infarction|Acne|Confusional state|Urinary tract infection|Blood bilirubin increased|Muscular weakness|Mucous membrane disorder|Mental disorder|Urticaria|Dry mouth|Anaemia|Insufficiency renal|Respiratory insufficiency|Gastrooesophageal reflux disease|Hypoxia|Septic shock|Pain|Herp…	Postoperative Nausea and Vomiting|Nausea|Vomiting	Alimta|Erbitux|Hycamtin|Navelbin	Bronchial Neoplasms	0.000274151	Unknow
aprepitant	Gastritis|Nausea postoperative|Back pain|Carcinoma of lung|Body temperature increased|Haemoglobin decreased|Myocardial infarction|Acne|Confusional state|Urinary tract infection|Blood bilirubin increased|Muscular weakness|Mucous membrane disorder|Mental disorder|Urticaria|Dry mouth|Anaemia|Insufficiency renal|Respiratory insufficiency|Gastrooesophageal reflux disease|Hypoxia|Septic shock|Pain|Herp…	Postoperative Nausea and Vomiting|Nausea|Vomiting	Alimta|Erbitux|Hycamtin|Navelbin	Respiratory Tract Neoplasms	0.000438118	Unknow
arsenic trioxide	Lymphadenopathy|Erythema|Agitation|Back pain|Ear pain|Renal impairment|Ventricular extrasystoles|Body temperature increased|Drug hypersensitivity|Respiratory distress|Confusional state|Hypertension|Painful red eyes|Lipase increased|Constipation|Bone pain|Urticaria|Tenderness|Renal failure|Dry mouth|Anaemia|Injection site pain|Effusion|Arrhythmia|Tachypnoea|Neuralgia|Ear disorder|Chest pain|Neopla…	Leukemia, Myeloid|Myeloproliferative Disorders|Leukemia, Lymphoid|Lymphoma	A-Acido|Adriablastina|Busilvex|Clolar|Dacogen|Sprycel|Mylotarg|Gleevec|Neulasta|NSC-122,819|Synribo|Vidaza	Leukemia, Myeloid	3.2e-08	FDA Approve
arsenic trioxide	Lymphadenopathy|Erythema|Agitation|Back pain|Ear pain|Renal impairment|Ventricular extrasystoles|Body temperature increased|Drug hypersensitivity|Respiratory distress|Confusional state|Hypertension|Painful red eyes|Lipase increased|Constipation|Bone pain|Urticaria|Tenderness|Renal failure|Dry mouth|Anaemia|Injection site pain|Effusion|Arrhythmia|Tachypnoea|Neuralgia|Ear disorder|Chest pain|Neopla…	Leukemia, Myeloid|Myeloproliferative Disorders|Leukemia, Lymphoid|Lymphoma	Adriablastina|Treanda|Bexxar|Velcade|Busilvex|Campto|Ontak|Gemcitabine|Ibritumomab|Mabthera|NSC-122,819|Pixuvri|Torisel	Lymphoma	6.58e-08	FDA Approve
arsenic trioxide	Lymphadenopathy|Erythema|Agitation|Back pain|Ear pain|Renal impairment|Ventricular extrasystoles|Body temperature increased|Drug hypersensitivity|Respiratory distress|Confusional state|Hypertension|Painful red eyes|Lipase increased|Constipation|Bone pain|Urticaria|Tenderness|Renal failure|Dry mouth|Anaemia|Injection site pain|Effusion|Arrhythmia|Tachypnoea|Neuralgia|Ear disorder|Chest pain|Neopla…	Leukemia, Myeloid|Myeloproliferative Disorders|Leukemia, Lymphoid|Lymphoma	Adriablastina|Treanda|Bexxar|Velcade|Busilvex|Ontak|Ibritumomab|Mabthera|NSC-122,819|Pixuvri|Torisel	Lymphoma, Non-Hodgkin	4.95e-07	Phase 2	NCT00005040
arsenic trioxide	Lymphadenopathy|Erythema|Agitation|Back pain|Ear pain|Renal impairment|Ventricular extrasystoles|Body temperature increased|Drug hypersensitivity|Respiratory distress|Confusional state|Hypertension|Painful red eyes|Lipase increased|Constipation|Bone pain|Urticaria|Tenderness|Renal failure|Dry mouth|Anaemia|Injection site pain|Effusion|Arrhythmia|Tachypnoea|Neuralgia|Ear disorder|Chest pain|Neopla…	Leukemia, Myeloid|Myeloproliferative Disorders|Leukemia, Lymphoid|Lymphoma	Adriablastina|Treanda|Busilvex|Clolar|Coforin|Sprycel|Gleevec|Mabthera|NSC-122,819|Arzerra	Leukemia, Lymphoid	1.01e-06	FDA Approve
arsenic trioxide	Lymphadenopathy|Erythema|Agitation|Back pain|Ear pain|Renal impairment|Ventricular extrasystoles|Body temperature increased|Drug hypersensitivity|Respiratory distress|Confusional state|Hypertension|Painful red eyes|Lipase increased|Constipation|Bone pain|Urticaria|Tenderness|Renal failure|Dry mouth|Anaemia|Injection site pain|Effusion|Arrhythmia|Tachypnoea|Neuralgia|Ear disorder|Chest pain|Neopla…	Leukemia, Myeloid|Myeloproliferative Disorders|Leukemia, Lymphoid|Lymphoma	Adriablastina|Agrylin|Busilvex|Dacogen|Sprycel|Gleevec|Synribo|Vidaza	Myeloproliferative Disorders	7.95e-06	Clinical	PMID: 22977528
benztropine	Cerebrovascular accident|Rash|Constipation|Numbness|Hyperthermia|Apathy|Body temperature increased|Vision blurred|Hypersensitivity|Nervousness|Confusional state|Appetite absent|Hallucination, visual|Dry mouth|Ileus paralytic|Tachycardia|Numbness in fingers|Vomiting|Psychotic disorder|Urinary retention|Dysuria|Memory impairment|Dysphagia|Disorientation|Ileus|Nausea|Hallucination|Mydriasis	Basal Ganglia Diseases|Parkinsonian Disorders|Parkinson Disease	A-Spas S/L|Robinul|Pathilon	Duodenal Diseases	0.0016286	Unknow
benztropine	Cerebrovascular accident|Rash|Constipation|Numbness|Hyperthermia|Apathy|Body temperature increased|Vision blurred|Hypersensitivity|Nervousness|Confusional state|Appetite absent|Hallucination, visual|Dry mouth|Ileus paralytic|Tachycardia|Numbness in fingers|Vomiting|Psychotic disorder|Urinary retention|Dysuria|Memory impairment|Dysphagia|Disorientation|Ileus|Nausea|Hallucination|Mydriasis	Basal Ganglia Diseases|Parkinsonian Disorders|Parkinson Disease	A-Spas S/L|Robinul|Pathilon	Peptic Ulcer	0.0018394	Unknow
clocortolone	Dermatitis contact|Lupus miliaris disseminatus faciei|Dermatitis|Allergic contact dermatitis|Miliaria|Folliculitis|Leukoderma|Secondary infection|Hypertrichosis|Pruritus|Atrophy|Skin atrophy|Skin striae|Infection|Eruption	Skin Diseases|Pruritus|Dermatitis	Acloderm|Actiderm	Dermatitis	0.0251494	FDA Approve
clocortolone	Dermatitis contact|Lupus miliaris disseminatus faciei|Dermatitis|Allergic contact dermatitis|Miliaria|Folliculitis|Leukoderma|Secondary infection|Hypertrichosis|Pruritus|Atrophy|Skin atrophy|Skin striae|Infection|Eruption	Skin Diseases|Pruritus|Dermatitis	Adcortin|Cordran	Skin Diseases	0.0457423	FDA Approve
clocortolone	Dermatitis contact|Lupus miliaris disseminatus faciei|Dermatitis|Allergic contact dermatitis|Miliaria|Folliculitis|Leukoderma|Secondary infection|Hypertrichosis|Pruritus|Atrophy|Skin atrophy|Skin striae|Infection|Eruption	Skin Diseases|Pruritus|Dermatitis	Actiderm|Cordran	Pruritus	0.0477835	FDA Approve
cortisol	Pathological fracture|Alkalosis hypokalaemic|Euphoric mood|Rectal haemorrhage|Unspecified disorder of intestine|Stinging|Myocardial infarction|Acneiform eruption|Acne|Cushingoid|Pain|Muscle mass|Muscular weakness|Blindness|Hypertension|Intraocular pressure increased|Cataract subcapsular|Arrhythmia|Anaphylactoid reaction|Exophthalmos|Allergic contact dermatitis|Papilloedema|Plaque psoriasis|Second…	Bacterial Infections|Multiple Sclerosis|Demyelinating Autoimmune Diseases, CNS|Skin Diseases	AK-Pred|Beclate|Decadron A.L.	Asthma	0.0186905	Unknow
cortisol	Pathological fracture|Alkalosis hypokalaemic|Euphoric mood|Rectal haemorrhage|Unspecified disorder of intestine|Stinging|Myocardial infarction|Acneiform eruption|Acne|Cushingoid|Pain|Muscle mass|Muscular weakness|Blindness|Hypertension|Intraocular pressure increased|Cataract subcapsular|Arrhythmia|Anaphylactoid reaction|Exophthalmos|Allergic contact dermatitis|Papilloedema|Plaque psoriasis|Second…	Bacterial Infections|Multiple Sclerosis|Demyelinating Autoimmune Diseases, CNS|Skin Diseases	Astonin|Decadron A.L.	Addison Disease	0.0256129	Unknow
cortisol	Pathological fracture|Alkalosis hypokalaemic|Euphoric mood|Rectal haemorrhage|Unspecified disorder of intestine|Stinging|Myocardial infarction|Acneiform eruption|Acne|Cushingoid|Pain|Muscle mass|Muscular weakness|Blindness|Hypertension|Intraocular pressure increased|Cataract subcapsular|Arrhythmia|Anaphylactoid reaction|Exophthalmos|Allergic contact dermatitis|Papilloedema|Plaque psoriasis|Second…	Bacterial Infections|Multiple Sclerosis|Demyelinating Autoimmune Diseases, CNS|Skin Diseases	AK-Pred|Beclate|Decadron A.L.	Respiratory Hypersensitivity	0.0368465	Unknow
diethylpropion	Cerebrovascular accident|Erythema|Rash|Constipation|Agitation|Bone marrow depression|Dyskinesia|Dysuria|Vision blurred|Precordial pain|Cardiac valve disease|Leukopenia|Nervousness|Primary pulmonary hypertension|Blood pressure increased|Hypertension|Euphoric mood|Dizziness|Epilepsy|Discomfort|Dysphoria|Agranulocytosis|Dry mouth|Cardiac disorder|Gynaecomastia|Arrhythmia|Tachycardia|Insomnia|Sweatin…	Obesity|Overweight	Adipex|Adipost|Amfepramone|Diestet	Overweight	1.57e-06	FDA Approve
diethylpropion	Cerebrovascular accident|Erythema|Rash|Constipation|Agitation|Bone marrow depression|Dyskinesia|Dysuria|Vision blurred|Precordial pain|Cardiac valve disease|Leukopenia|Nervousness|Primary pulmonary hypertension|Blood pressure increased|Hypertension|Euphoric mood|Dizziness|Epilepsy|Discomfort|Dysphoria|Agranulocytosis|Dry mouth|Cardiac disorder|Gynaecomastia|Arrhythmia|Tachycardia|Insomnia|Sweatin…	Obesity|Overweight	Adipex|Adipost|Amfepramone|Diestet	Obesity	1.8e-06	FDA Approve
flumazenil	Diplopia|Ventricular extrasystoles|Hyperacusis|Confusional state|Hypertension|Pruritus|Urticaria|Dry mouth|Injection site pain|Arrhythmia|Chest pain|Scotoma|Pain|Nausea|Extrasystoles|Delirium|Bradycardia|Paraesthesia|Flushing|Asphyxia|Hypoaesthesia|Rigors|Tongue oedema|Vision blurred|Chills|Cough|Hypersensitivity|Panic attack|Somnolence|Salivation|Dizziness|Ataxia|Ventricular tachycardia|Fatigue|…	Drug Overdose	A-G Tussin|Actahist|Actifed Antitusivo|Allergefon	Rhinitis	0.000680904	Unknow
flumazenil	Diplopia|Ventricular extrasystoles|Hyperacusis|Confusional state|Hypertension|Pruritus|Urticaria|Dry mouth|Injection site pain|Arrhythmia|Chest pain|Scotoma|Pain|Nausea|Extrasystoles|Delirium|Bradycardia|Paraesthesia|Flushing|Asphyxia|Hypoaesthesia|Rigors|Tongue oedema|Vision blurred|Chills|Cough|Hypersensitivity|Panic attack|Somnolence|Salivation|Dizziness|Ataxia|Ventricular tachycardia|Fatigue|…	Drug Overdose	A-G Tussin|Acetaminophen, Butalbital, Caffeine, and Codeine pHosphate|Actifed Antitusivo	Cough	0.00568254	Unknow
flumethasone	Dermatitis contact|Lupus miliaris disseminatus faciei|Dermatitis|Dermatitis atopic|Allergic contact dermatitis|Miliaria|Folliculitis|Leukoderma|Secondary infection|Hypertrichosis|Pruritus|Atrophy|Skin atrophy|Skin striae|Infection|Acneiform eruption|Itch burning|Eruption	Dermatitis|Pruritus|Skin Diseases|Inflammation	Adcortin|Cordran	Skin Diseases	0.023151	FDA Approve
flumethasone	Dermatitis contact|Lupus miliaris disseminatus faciei|Dermatitis|Dermatitis atopic|Allergic contact dermatitis|Miliaria|Folliculitis|Leukoderma|Secondary infection|Hypertrichosis|Pruritus|Atrophy|Skin atrophy|Skin striae|Infection|Acneiform eruption|Itch burning|Eruption	Dermatitis|Pruritus|Skin Diseases|Inflammation	Actiderm|Cordran	Pruritus	0.0241969	FDA Approve
flurandrenolone	Skin discolouration|Dermatitis contact|Lupus miliaris disseminatus faciei|Dermatitis|Dermatitis atopic|Allergic contact dermatitis|Miliaria|Folliculitis|Leukoderma|Secondary infection|Hypertrichosis|Pruritus|Atrophy|Skin atrophy|Skin striae|Infection|Eruption|Itch burning|Hypersensitivity	Skin Diseases|Pruritus|Inflammation	Actiderm|Cordran	Pruritus	0.0121758	FDA Approve
flurandrenolone	Skin discolouration|Dermatitis contact|Lupus miliaris disseminatus faciei|Dermatitis|Dermatitis atopic|Allergic contact dermatitis|Miliaria|Folliculitis|Leukoderma|Secondary infection|Hypertrichosis|Pruritus|Atrophy|Skin atrophy|Skin striae|Infection|Eruption|Itch burning|Hypersensitivity	Skin Diseases|Pruritus|Inflammation	Actiderm|Cordran	Inflammation	0.0391742	FDA Approve
flurbiprofen	Gastritis|Erythema|Bleeding tendency|Cholecystitis|Rectal haemorrhage|Unspecified disorder of intestine|Stinging|Body temperature increased|Discomfort rectal|Myasthenia|Myocardial infarction|Haematemesis|Oesophagitis|Confusional state|Urinary tract infection|Stevens-Johnson syndrome|Hepatic enzyme increased|Enlargement abdomen|Hypertension|Hyperuricaemia|Jaundice|Haemolytic anaemia|Kidney functio…	Inflammation|Arthritis, Rheumatoid|Osteoarthritis	Abdiflam|Aclin|Acusprain|Aflamid|Aflex|Algastel|Actron|Antiflog|Bextra|Artroxil|Arthrotec|Ecridoxan|Aflaxen	Osteoarthritis	0.000133617	FDA Approve
flurbiprofen	Gastritis|Erythema|Bleeding tendency|Cholecystitis|Rectal haemorrhage|Unspecified disorder of intestine|Stinging|Body temperature increased|Discomfort rectal|Myasthenia|Myocardial infarction|Haematemesis|Oesophagitis|Confusional state|Urinary tract infection|Stevens-Johnson syndrome|Hepatic enzyme increased|Enlargement abdomen|Hypertension|Hyperuricaemia|Jaundice|Haemolytic anaemia|Kidney functio…	Inflammation|Arthritis, Rheumatoid|Osteoarthritis	Acalix|Acercomp|Acesistem|Acetensa|Adalat|Rasilamlo|Amturnide|Altace|Amcard|Angiolat|Atacand D|Caduet|Arteolol|Cardiotensin|Co-Diovan|Combizar|Teczem|Vasotec|Epratenz|Kinzalkomb|Kinzal Mono|Onduarp|Tarka	Hypertension	0.000725433	Unknow
flurbiprofen	Gastritis|Erythema|Bleeding tendency|Cholecystitis|Rectal haemorrhage|Unspecified disorder of intestine|Stinging|Body temperature increased|Discomfort rectal|Myasthenia|Myocardial infarction|Haematemesis|Oesophagitis|Confusional state|Urinary tract infection|Stevens-Johnson syndrome|Hepatic enzyme increased|Enlargement abdomen|Hypertension|Hyperuricaemia|Jaundice|Haemolytic anaemia|Kidney functio…	Inflammation|Arthritis, Rheumatoid|Osteoarthritis	Abdiflam|Acusprain|Algastel|Bextra|Artroxil|Cambia|Aflaxen|Procofen	Dysmenorrhea	0.000900892	Clinical	PMID: 3457524
flurbiprofen	Gastritis|Erythema|Bleeding tendency|Cholecystitis|Rectal haemorrhage|Unspecified disorder of intestine|Stinging|Body temperature increased|Discomfort rectal|Myasthenia|Myocardial infarction|Haematemesis|Oesophagitis|Confusional state|Urinary tract infection|Stevens-Johnson syndrome|Hepatic enzyme increased|Enlargement abdomen|Hypertension|Hyperuricaemia|Jaundice|Haemolytic anaemia|Kidney functio…	Inflammation|Arthritis, Rheumatoid|Osteoarthritis	Abdiflam|Acusprain|Algastel|Bextra|Artroxil|Cambia|Aflaxen|Procofen	Pelvic Pain	0.000900892	Clinical	PMID: 3515927
flurbiprofen	Gastritis|Erythema|Bleeding tendency|Cholecystitis|Rectal haemorrhage|Unspecified disorder of intestine|Stinging|Body temperature increased|Discomfort rectal|Myasthenia|Myocardial infarction|Haematemesis|Oesophagitis|Confusional state|Urinary tract infection|Stevens-Johnson syndrome|Hepatic enzyme increased|Enlargement abdomen|Hypertension|Hyperuricaemia|Jaundice|Haemolytic anaemia|Kidney functio…	Inflammation|Arthritis, Rheumatoid|Osteoarthritis	Altruline|Amfebutamone|Celexa|Aropax 20|Anwu|Efectin|Avanza|Nefadar|Fluoxetine Hydrochloride	Depressive Disorder	0.00131261	Unknow
foscarnet	Lymphadenopathy|Erythema|Agitation|Back pain|Renal impairment|Rectal haemorrhage|Body temperature increased|Muscle contractions involuntary|Influenza|Myositis|Confusional state|Urinary tract infection|Aggression|Muscular weakness|Hypertension|Pruritus|Electrolyte imbalance|Renal failure|Influenza-like symptoms|Anaemia|Hypoproteinaemia|Injection site pain|Arrhythmia|Death|Cachexia|Respiratory insu…	Herpes Simplex|Skin Diseases, Viral|Cytomegalovirus Infections|Cytomegalovirus Retinitis	A.D.Mycin|Adriablastina|Crisapla|OptiMARK|Gemcitabine	Liver Neoplasms	0.000568338	Unknow
foscarnet	Lymphadenopathy|Erythema|Agitation|Back pain|Renal impairment|Rectal haemorrhage|Body temperature increased|Muscle contractions involuntary|Influenza|Myositis|Confusional state|Urinary tract infection|Aggression|Muscular weakness|Hypertension|Pruritus|Electrolyte imbalance|Renal failure|Influenza-like symptoms|Anaemia|Hypoproteinaemia|Injection site pain|Arrhythmia|Death|Cachexia|Respiratory insu…	Herpes Simplex|Skin Diseases, Viral|Cytomegalovirus Infections|Cytomegalovirus Retinitis	Agelan|Amturnide|Amcard|Benazepril Hydrochloride and Hydrochlorothiazide|Atacand D|Caduet|Cardiotensin|Teczem|Kinzalkomb|Kinzal Mono|Onduarp|Tarka	Hypertension	0.00337948	Unknow
foscarnet	Lymphadenopathy|Erythema|Agitation|Back pain|Renal impairment|Rectal haemorrhage|Body temperature increased|Muscle contractions involuntary|Influenza|Myositis|Confusional state|Urinary tract infection|Aggression|Muscular weakness|Hypertension|Pruritus|Electrolyte imbalance|Renal failure|Influenza-like symptoms|Anaemia|Hypoproteinaemia|Injection site pain|Arrhythmia|Death|Cachexia|Respiratory insu…	Herpes Simplex|Skin Diseases, Viral|Cytomegalovirus Infections|Cytomegalovirus Retinitis	A.D.Mycin|Adriablastina|Gemcitabine|Hycamtin|Aruzilina|Tazobac	Adnexal Diseases	0.00386034	Unknow
foscarnet	Lymphadenopathy|Erythema|Agitation|Back pain|Renal impairment|Rectal haemorrhage|Body temperature increased|Muscle contractions involuntary|Influenza|Myositis|Confusional state|Urinary tract infection|Aggression|Muscular weakness|Hypertension|Pruritus|Electrolyte imbalance|Renal failure|Influenza-like symptoms|Anaemia|Hypoproteinaemia|Injection site pain|Arrhythmia|Death|Cachexia|Respiratory insu…	Herpes Simplex|Skin Diseases, Viral|Cytomegalovirus Infections|Cytomegalovirus Retinitis	Acenalin|Agopton|Hp-PAC|Zegerid	Deglutition Disorders	0.0135248	Unknow
foscarnet	Lymphadenopathy|Erythema|Agitation|Back pain|Renal impairment|Rectal haemorrhage|Body temperature increased|Muscle contractions involuntary|Influenza|Myositis|Confusional state|Urinary tract infection|Aggression|Muscular weakness|Hypertension|Pruritus|Electrolyte imbalance|Renal failure|Influenza-like symptoms|Anaemia|Hypoproteinaemia|Injection site pain|Arrhythmia|Death|Cachexia|Respiratory insu…	Herpes Simplex|Skin Diseases, Viral|Cytomegalovirus Infections|Cytomegalovirus Retinitis	A.D.Mycin|Adriablastina|Daunorubicin Liposomal|Mepact	Sarcoma	0.0135248	Literature support	PMID:11362215
frovatriptan	Back pain|Ear pain|Hyperacusis|Salivary hypersecretion|Body temperature increased|Epistaxis|Oesophageal spasm|Myocardial infarction|Muscle contractions involuntary|Renal pain|Reflexes abnormal|Confusional state|Leg pain|Muscular weakness|Mental disorder|Pollakiuria|Eye pain|Dry mouth|Thirst|Urine abnormality|Personality disorder|Paraesthesia|Gastrooesophageal reflux disease|Crocodile tears syndro…	Headache Disorders	Adhaegon|Relert|Maxalt|Ascotop	Headache Disorders	0.000930826	FDA Approve
gamma-hydroxybutyrate	Lymphadenopathy|Back pain|Hyperbilirubinaemia|Myasthenia|Apnoea|Dermatitis contact|Acne|Feeling abnormal|Confusional state|Urinary incontinence|Hypertension|Hyperuricaemia|Pollakiuria|Urticaria|Anaemia|Enuresis|Incontinence|Neuralgia|Chest pain|Sleep disorder|Micturition urgency|Pain|Libido decreased|Metrorrhagia|Nausea|Syncope|Alopecia|Haematuria|Paranoid reaction|Anorexia|Hypoaesthesia|Sinusiti…	Sleep Disorders, Intrinsic|Sleep Disorders	Alcover|Alertec|Domnamid|Lunesta|Hegon	Sleep Disorders, Intrinsic	0.00339502	FDA Approve
gamma-hydroxybutyrate	Lymphadenopathy|Back pain|Hyperbilirubinaemia|Myasthenia|Apnoea|Dermatitis contact|Acne|Feeling abnormal|Confusional state|Urinary incontinence|Hypertension|Hyperuricaemia|Pollakiuria|Urticaria|Anaemia|Enuresis|Incontinence|Neuralgia|Chest pain|Sleep disorder|Micturition urgency|Pain|Libido decreased|Metrorrhagia|Nausea|Syncope|Alopecia|Haematuria|Paranoid reaction|Anorexia|Hypoaesthesia|Sinusiti…	Sleep Disorders, Intrinsic|Sleep Disorders	Codix 5|Combunox|Hydrocodone Bitartrate and Ibuprofen|Prialt	Pain, Postoperative	0.0150091	Literature support	PMID: 9779855
gamma-hydroxybutyrate	Lymphadenopathy|Back pain|Hyperbilirubinaemia|Myasthenia|Apnoea|Dermatitis contact|Acne|Feeling abnormal|Confusional state|Urinary incontinence|Hypertension|Hyperuricaemia|Pollakiuria|Urticaria|Anaemia|Enuresis|Incontinence|Neuralgia|Chest pain|Sleep disorder|Micturition urgency|Pain|Libido decreased|Metrorrhagia|Nausea|Syncope|Alopecia|Haematuria|Paranoid reaction|Anorexia|Hypoaesthesia|Sinusiti…	Sleep Disorders, Intrinsic|Sleep Disorders	Cesamet|Advil Cold and Sinus|Codix 5|Combunox|Hydrocodone Bitartrate and Ibuprofen|Nefadar|Prialt	Pain	0.045616	Literature support	PMID: 9779855
isoproterenol	Oedema|Vision blurred|Tachyarrhythmia|Nervousness|Hypertension|Dizziness|Sinus rhythm|Dyspnoea|Weakness|Angina pectoris|Insomnia|Sweating|Vertigo|Coronary artery insufficiency|Seizures|Pallor|Arrhythmia|Palpitations|Pulmonary oedema|Pain|Nausea|Tremor|Hypotension|Flushing|Headache	Asthma|Respiratory Hypersensitivity|Hypertension, Pulmonary|Shock	Berotec|Dilator	Obstetric Labor, Premature	0.0147288	Unknow
lepirudin	Gastritis|Renal impairment|Rectal haemorrhage|Gastritis haemorrhagic|Body temperature increased|Haemoglobin decreased|Haematemesis|Arterial thrombosis|Pruritus|Urticaria|Anaemia|Injection site pain|Effusion|Death|Gingival bleeding|Face oedema|Pain|Nausea|Eczema|Thrombophlebitis|Ventricular fibrillation|Bradycardia|Flushing|Injection site reaction|Tongue oedema|Stridor|Pneumonia|Necrosis|Skin haem…	Blood Coagulation Disorders, Inherited|Antithrombin III Deficiency|Angina Pectoris|Chest Pain|Myocardial Infarction|Thrombocytopenia|Thrombosis	Reopro|Acova|Angiomax	Thrombosis	0.00439297	FDA Approve
lepirudin	Gastritis|Renal impairment|Rectal haemorrhage|Gastritis haemorrhagic|Body temperature increased|Haemoglobin decreased|Haematemesis|Arterial thrombosis|Pruritus|Urticaria|Anaemia|Injection site pain|Effusion|Death|Gingival bleeding|Face oedema|Pain|Nausea|Eczema|Thrombophlebitis|Ventricular fibrillation|Bradycardia|Flushing|Injection site reaction|Tongue oedema|Stridor|Pneumonia|Necrosis|Skin haem…	Blood Coagulation Disorders, Inherited|Antithrombin III Deficiency|Angina Pectoris|Chest Pain|Myocardial Infarction|Thrombocytopenia|Thrombosis	Reopro|Aggrastat|Angiomax	Chest Pain	0.00756029	FDA Approve
lepirudin	Gastritis|Renal impairment|Rectal haemorrhage|Gastritis haemorrhagic|Body temperature increased|Haemoglobin decreased|Haematemesis|Arterial thrombosis|Pruritus|Urticaria|Anaemia|Injection site pain|Effusion|Death|Gingival bleeding|Face oedema|Pain|Nausea|Eczema|Thrombophlebitis|Ventricular fibrillation|Bradycardia|Flushing|Injection site reaction|Tongue oedema|Stridor|Pneumonia|Necrosis|Skin haem…	Blood Coagulation Disorders, Inherited|Antithrombin III Deficiency|Angina Pectoris|Chest Pain|Myocardial Infarction|Thrombocytopenia|Thrombosis	Reopro|Aggrastat|Angiomax	Angina Pectoris	0.00756029	FDA Approve
lepirudin	Gastritis|Renal impairment|Rectal haemorrhage|Gastritis haemorrhagic|Body temperature increased|Haemoglobin decreased|Haematemesis|Arterial thrombosis|Pruritus|Urticaria|Anaemia|Injection site pain|Effusion|Death|Gingival bleeding|Face oedema|Pain|Nausea|Eczema|Thrombophlebitis|Ventricular fibrillation|Bradycardia|Flushing|Injection site reaction|Tongue oedema|Stridor|Pneumonia|Necrosis|Skin haem…	Blood Coagulation Disorders, Inherited|Antithrombin III Deficiency|Angina Pectoris|Chest Pain|Myocardial Infarction|Thrombocytopenia|Thrombosis	Aggrastat|Angiomax	Acute Coronary Syndrome	0.0261629	Literature support	PMID: 15151481
lepirudin	Gastritis|Renal impairment|Rectal haemorrhage|Gastritis haemorrhagic|Body temperature increased|Haemoglobin decreased|Haematemesis|Arterial thrombosis|Pruritus|Urticaria|Anaemia|Injection site pain|Effusion|Death|Gingival bleeding|Face oedema|Pain|Nausea|Eczema|Thrombophlebitis|Ventricular fibrillation|Bradycardia|Flushing|Injection site reaction|Tongue oedema|Stridor|Pneumonia|Necrosis|Skin haem…	Blood Coagulation Disorders, Inherited|Antithrombin III Deficiency|Angina Pectoris|Chest Pain|Myocardial Infarction|Thrombocytopenia|Thrombosis	Acova|Angiomax	Thrombocytopenia	0.0441488	FDA Approve
letrozole	Erythema|Back pain|Body temperature increased|Hypercalcaemia|Myocardial infarction|Urinary tract infection|Musculoskeletal disorder|Leg pain|Portal vein thrombosis|Hypertension|Pollakiuria|Lipids increased|Pruritus|Bone pain|Urticaria|Hepatic enzyme increased|Dry mouth|Effusion|Chest pain|Chest wall pain|Pain|Memory impairment|Pain in extremity|Hyperplasia|Nausea|Neoplasm|Thrombophlebitis|Haemorr…	Breast Neoplasms	Endace|Prozoladex|Navelbin	Breast Neoplasms	0.0287875	FDA Approve
lubiprostone	Gastritis|Erythema|Back pain|Renal impairment|Rectal haemorrhage|Abnormal bowel sounds|Body temperature increased|Abdominal rigidity|Urinary tract infection|Carcinogenicity|Mental disorder|Pollakiuria|Urticaria|Tenderness|Dry mouth|Rebound effect|Gastroenteritis|Chest pain|Defaecation urgency|Gastrooesophageal reflux disease|Pain|Pain in extremity|Breast feeding|Nausea|Syncope|Syncope vasovagal|N…	Constipation|Colonic Diseases	Benazepril Hydrochloride and Hydrochlorothiazide|Antagonil|Copalia|Copalia HCT|Lexxel|Epratenz|Equaten|Kinzal Mono|Onduarp|Amlodipine Besylate and Benazepril Hydrochloride	Hypertension	3.29e-05	Unknow
mepivacaine	Cardiac output decreased|Hypertension|Agitation|Back pain|Angioedema|Paraesthesia|Acidosis|Apnoea|Erythema|Vision blurred|Chills|Respiratory arrest|Hypersensitivity|Block heart|Nervousness|Excitement|Urinary incontinence|Tachycardia|Oedema|Paraplegia|Dizziness|Pruritus|Cardiac arrest|Urticaria|Hypoxia|Weakness|Swelling|Arrhythmia|Anaphylactoid reaction|Sweating|Convulsion|Tinnitus|Respiratory par…	Pain|Anesthesia	AK-T-Caine|Bucaine|Citanest|Dyclone	Anesthesia	0.000131969	FDA Approve
mepivacaine	Cardiac output decreased|Hypertension|Agitation|Back pain|Angioedema|Paraesthesia|Acidosis|Apnoea|Erythema|Vision blurred|Chills|Respiratory arrest|Hypersensitivity|Block heart|Nervousness|Excitement|Urinary incontinence|Tachycardia|Oedema|Paraplegia|Dizziness|Pruritus|Cardiac arrest|Urticaria|Hypoxia|Weakness|Swelling|Arrhythmia|Anaphylactoid reaction|Sweating|Convulsion|Tinnitus|Respiratory par…	Pain|Anesthesia	AK-T-Caine|Exparel|Chloroprocaine|Duranest	Pain	0.0103051	FDA Approve
mesna	Injection site reaction|Hypertension|Rash|Back pain|Constipation|Rhinitis|Erythema|Haematuria|Body temperature increased|Abdominal pain|Cough|Flatulence|Hypersensitivity|Thrombocytopenia|Hyperaesthesia|Somnolence|Hepatic enzyme increased|Tachycardia|Oedema|Dehydration|Dizziness|Dyspepsia|Influenza|Chest pain|Agranulocytosis|Anaemia|Pharyngitis|Fatigue|Arrhythmia|Pneumonia|Sweating increased|Insom…	Urologic Diseases	Replagal|Aldurazyme|Cerezym|Naglazyme|Zavesca|Vpriv	Lysosomal Storage Diseases	0.000664284	Unknow
mesna	Injection site reaction|Hypertension|Rash|Back pain|Constipation|Rhinitis|Erythema|Haematuria|Body temperature increased|Abdominal pain|Cough|Flatulence|Hypersensitivity|Thrombocytopenia|Hyperaesthesia|Somnolence|Hepatic enzyme increased|Tachycardia|Oedema|Dehydration|Dizziness|Dyspepsia|Influenza|Chest pain|Agranulocytosis|Anaemia|Pharyngitis|Fatigue|Arrhythmia|Pneumonia|Sweating increased|Insom…	Urologic Diseases	Replagal|Cerezym|Zavesca|Vpriv	Lipidoses	0.00839833	Unknow
mesna	Injection site reaction|Hypertension|Rash|Back pain|Constipation|Rhinitis|Erythema|Haematuria|Body temperature increased|Abdominal pain|Cough|Flatulence|Hypersensitivity|Thrombocytopenia|Hyperaesthesia|Somnolence|Hepatic enzyme increased|Tachycardia|Oedema|Dehydration|Dizziness|Dyspepsia|Influenza|Chest pain|Agranulocytosis|Anaemia|Pharyngitis|Fatigue|Arrhythmia|Pneumonia|Sweating increased|Insom…	Urologic Diseases	Replagal|Cerezym|Zavesca|Vpriv	Brain Diseases, Metabolic, Inborn	0.0181466	Unknow
mesna	Injection site reaction|Hypertension|Rash|Back pain|Constipation|Rhinitis|Erythema|Haematuria|Body temperature increased|Abdominal pain|Cough|Flatulence|Hypersensitivity|Thrombocytopenia|Hyperaesthesia|Somnolence|Hepatic enzyme increased|Tachycardia|Oedema|Dehydration|Dizziness|Dyspepsia|Influenza|Chest pain|Agranulocytosis|Anaemia|Pharyngitis|Fatigue|Arrhythmia|Pneumonia|Sweating increased|Insom…	Urologic Diseases	Replagal|Cerezym|Zavesca|Vpriv	Brain Diseases, Metabolic	0.022356	Unknow
mesna	Injection site reaction|Hypertension|Rash|Back pain|Constipation|Rhinitis|Erythema|Haematuria|Body temperature increased|Abdominal pain|Cough|Flatulence|Hypersensitivity|Thrombocytopenia|Hyperaesthesia|Somnolence|Hepatic enzyme increased|Tachycardia|Oedema|Dehydration|Dizziness|Dyspepsia|Influenza|Chest pain|Agranulocytosis|Anaemia|Pharyngitis|Fatigue|Arrhythmia|Pneumonia|Sweating increased|Insom…	Urologic Diseases	Replagal|Cerezym|Zavesca|Vpriv	Lipid Metabolism, Inborn Errors	0.0322331	Unknow
methamphetamine	Constipation|Agitation|Schizophrenia|Irritability|Dependence psychological|Hypersensitivity|Skin disorder|Euphoric mood|Dizziness|Personality change|Urticaria|Cardiac arrest|Dry mouth|Fatigue|Cardio-respiratory arrest|Tachycardia|Tic|Insomnia|Dysphoria|Diarrhoea|Intoxication|Psychotic disorder|Palpitations|Depression|Psychotic episode|Tremor|Erectile dysfunction|Drug abuse|Headache	Attention Deficit Disorder with Hyperactivity|Obesity|Overweight	Adipex|Adipost	Overweight	0.0221046	FDA Approve
methamphetamine	Constipation|Agitation|Schizophrenia|Irritability|Dependence psychological|Hypersensitivity|Skin disorder|Euphoric mood|Dizziness|Personality change|Urticaria|Cardiac arrest|Dry mouth|Fatigue|Cardio-respiratory arrest|Tachycardia|Tic|Insomnia|Dysphoria|Diarrhoea|Intoxication|Psychotic disorder|Palpitations|Depression|Psychotic episode|Tremor|Erectile dysfunction|Drug abuse|Headache	Attention Deficit Disorder with Hyperactivity|Obesity|Overweight	Adipex|Adipost	Obesity	0.023151	FDA Approve
mk-521	Gastritis|Erythema|Back pain|Red blood cell sedimentation rate increased|Diplopia|Ventricular extrasystoles|Salivary hypersecretion|Body temperature increased|Dyspnoea paroxysmal nocturnal|Azotaemia|Confusional state|Urinary tract infection|Drug interaction|Leg pain|Sustained ventricular tachycardia|Constipation|Haemolytic anaemia|Urticaria|Transient ischaemic attack|Dry mouth|Anaemia|Effusion|Ar…	Renal Insufficiency|Kidney Diseases|Diabetes Complications|Diabetic Nephropathies|Diabetic Retinopathy|Diabetic Angiopathies|Heart Failure|Hypertension|Myocardial Infarction	Accupril|Accuretic|Ace-Bloc|Acenor-M|Acepril|Acercomp|Acesistem|Acetec|Acetensa|Adalat|Agelan|Rasilamlo|Amturnide|Altace|Amcard|Angiolat|Benazepril Hydrochloride and Hydrochlorothiazide|Atacand D|Caduet|Arteolol|Cardiotensin|Coreg CR|Aprovel HCT|Co-Diovan|Combizar|Copalia|Copalia HCT|Demadex|Diltiazem|Teczem|Vasotec|Epoprostenol|Epratenz|Gopten|Kinzalkomb|Approvel|Kinzal Mono|Metoprolol|Dynacil|O…	Hypertension	9.37e-17	FDA Approve
mk-521	Gastritis|Erythema|Back pain|Red blood cell sedimentation rate increased|Diplopia|Ventricular extrasystoles|Salivary hypersecretion|Body temperature increased|Dyspnoea paroxysmal nocturnal|Azotaemia|Confusional state|Urinary tract infection|Drug interaction|Leg pain|Sustained ventricular tachycardia|Constipation|Haemolytic anaemia|Urticaria|Transient ischaemic attack|Dry mouth|Anaemia|Effusion|Ar…	Renal Insufficiency|Kidney Diseases|Diabetes Complications|Diabetic Nephropathies|Diabetic Retinopathy|Diabetic Angiopathies|Heart Failure|Hypertension|Myocardial Infarction	Accupril|Ace-Bloc|Acenor-M|Acepril|Acetec|Acetensa|Altace|Coreg CR|Aprovel HCT|Co-Diovan|Coritrope|Gopten|Metoprolol	Heart Failure	0.000161938	FDA Approve
mk-521	Gastritis|Erythema|Back pain|Red blood cell sedimentation rate increased|Diplopia|Ventricular extrasystoles|Salivary hypersecretion|Body temperature increased|Dyspnoea paroxysmal nocturnal|Azotaemia|Confusional state|Urinary tract infection|Drug interaction|Leg pain|Sustained ventricular tachycardia|Constipation|Haemolytic anaemia|Urticaria|Transient ischaemic attack|Dry mouth|Anaemia|Effusion|Ar…	Renal Insufficiency|Kidney Diseases|Diabetes Complications|Diabetic Nephropathies|Diabetic Retinopathy|Diabetic Angiopathies|Heart Failure|Hypertension|Myocardial Infarction	Acenor-M|Acepril|Adalat|Baycol|Avastinee|Caduet|Canef|Angistad|Tocainide	Arteriosclerosis	0.00090698	Unknow
mk-521	Gastritis|Erythema|Back pain|Red blood cell sedimentation rate increased|Diplopia|Ventricular extrasystoles|Salivary hypersecretion|Body temperature increased|Dyspnoea paroxysmal nocturnal|Azotaemia|Confusional state|Urinary tract infection|Drug interaction|Leg pain|Sustained ventricular tachycardia|Constipation|Haemolytic anaemia|Urticaria|Transient ischaemic attack|Dry mouth|Anaemia|Effusion|Ar…	Renal Insufficiency|Kidney Diseases|Diabetes Complications|Diabetic Nephropathies|Diabetic Retinopathy|Diabetic Angiopathies|Heart Failure|Hypertension|Myocardial Infarction	Acenalin|Acinon|Aciphex|Agopton|Branzol|Hp-PAC|Zegerid	Deglutition Disorders	0.000942707	Unknow
mk-521	Gastritis|Erythema|Back pain|Red blood cell sedimentation rate increased|Diplopia|Ventricular extrasystoles|Salivary hypersecretion|Body temperature increased|Dyspnoea paroxysmal nocturnal|Azotaemia|Confusional state|Urinary tract infection|Drug interaction|Leg pain|Sustained ventricular tachycardia|Constipation|Haemolytic anaemia|Urticaria|Transient ischaemic attack|Dry mouth|Anaemia|Effusion|Ar…	Renal Insufficiency|Kidney Diseases|Diabetes Complications|Diabetic Nephropathies|Diabetic Retinopathy|Diabetic Angiopathies|Heart Failure|Hypertension|Myocardial Infarction	Acenalin|Aciphex|Agopton|Branzol|Zegerid	Esophagitis, Peptic	0.00186443	Unknow
nortriptyline	Body temperature increased|Delusion|Adenitis|Confusional state|Hypertension|Pollakiuria|Pruritus|Urticaria|Dry mouth|Anaemia|Ileus paralytic|Aplastic anaemia|Paraesthesia|Distention|Libido decreased|Nausea|Alopecia|Extrapyramidal symptoms|Flushing|Weakness|Gingivitis|Numbness|Necrosis|Vision blurred|Purpura|Addiction|Oedema|Nightmare|Dizziness|Ataxia|Fatigue|Nocturia|Diarrhoea|Tinnitus|Hypertroph…	Depressive Disorder, Major|Enuresis|Urination Disorders	Adepril|Allegron|Antidep|Deprexan|Apo-Trimip|Ludiomil|Merital|Parnate	Depressive Disorder, Major	4e-09	FDA Approve
nortriptyline	Body temperature increased|Delusion|Adenitis|Confusional state|Hypertension|Pollakiuria|Pruritus|Urticaria|Dry mouth|Anaemia|Ileus paralytic|Aplastic anaemia|Paraesthesia|Distention|Libido decreased|Nausea|Alopecia|Extrapyramidal symptoms|Flushing|Weakness|Gingivitis|Numbness|Necrosis|Vision blurred|Purpura|Addiction|Oedema|Nightmare|Dizziness|Ataxia|Fatigue|Nocturia|Diarrhoea|Tinnitus|Hypertroph…	Depressive Disorder, Major|Enuresis|Urination Disorders	Adepril|Deprexan|Apo-Trimip	Panic Disorder	0.00307522	Literature support	PMID: 3379145
nortriptyline	Body temperature increased|Delusion|Adenitis|Confusional state|Hypertension|Pollakiuria|Pruritus|Urticaria|Dry mouth|Anaemia|Ileus paralytic|Aplastic anaemia|Paraesthesia|Distention|Libido decreased|Nausea|Alopecia|Extrapyramidal symptoms|Flushing|Weakness|Gingivitis|Numbness|Necrosis|Vision blurred|Purpura|Addiction|Oedema|Nightmare|Dizziness|Ataxia|Fatigue|Nocturia|Diarrhoea|Tinnitus|Hypertroph…	Depressive Disorder, Major|Enuresis|Urination Disorders	Adepril|Deprexan|Apo-Trimip	Neuralgia	0.00395798	Clinical	PMID: 16961166
nortriptyline	Body temperature increased|Delusion|Adenitis|Confusional state|Hypertension|Pollakiuria|Pruritus|Urticaria|Dry mouth|Anaemia|Ileus paralytic|Aplastic anaemia|Paraesthesia|Distention|Libido decreased|Nausea|Alopecia|Extrapyramidal symptoms|Flushing|Weakness|Gingivitis|Numbness|Necrosis|Vision blurred|Purpura|Addiction|Oedema|Nightmare|Dizziness|Ataxia|Fatigue|Nocturia|Diarrhoea|Tinnitus|Hypertroph…	Depressive Disorder, Major|Enuresis|Urination Disorders	Antidep|Deprexan	Enuresis	0.0343002	FDA Approve
olsalazine	Withdrawn|Erythema|Rectal haemorrhage|Myocarditis|Body temperature increased|Discomfort rectal|Dizziness|Blood bilirubin increased|Hepatic enzyme increased|Mental disorder|Lymphopenia|Pollakiuria|Pruritus|Haemolytic anaemia|Dry mouth|Anaemia|Aplastic anaemia|Death|Chest pain|Hepatic failure|Pain|Hepatobiliary disease|Nausea|Alopecia|Photosensitivity|Menorrhagia|Interstitial lung disease|Raised li…	Colitis|Inflammatory Bowel Diseases|Colonic Diseases	Aclin|Aflamid|Algastel	Osteoarthritis	0.00397087	Unknow
olsalazine	Withdrawn|Erythema|Rectal haemorrhage|Myocarditis|Body temperature increased|Discomfort rectal|Dizziness|Blood bilirubin increased|Hepatic enzyme increased|Mental disorder|Lymphopenia|Pollakiuria|Pruritus|Haemolytic anaemia|Dry mouth|Anaemia|Aplastic anaemia|Death|Chest pain|Hepatic failure|Pain|Hepatobiliary disease|Nausea|Alopecia|Photosensitivity|Menorrhagia|Interstitial lung disease|Raised li…	Colitis|Inflammatory Bowel Diseases|Colonic Diseases	Aclin|Aflamid|Algastel	Arthritis, Rheumatoid	0.0118076	Unknow
olsalazine	Withdrawn|Erythema|Rectal haemorrhage|Myocarditis|Body temperature increased|Discomfort rectal|Dizziness|Blood bilirubin increased|Hepatic enzyme increased|Mental disorder|Lymphopenia|Pollakiuria|Pruritus|Haemolytic anaemia|Dry mouth|Anaemia|Aplastic anaemia|Death|Chest pain|Hepatic failure|Pain|Hepatobiliary disease|Nausea|Alopecia|Photosensitivity|Menorrhagia|Interstitial lung disease|Raised li…	Colitis|Inflammatory Bowel Diseases|Colonic Diseases	Aclin|Aflamid|Algastel	Pain	0.0389588	Unknow
olsalazine	Withdrawn|Erythema|Rectal haemorrhage|Myocarditis|Body temperature increased|Discomfort rectal|Dizziness|Blood bilirubin increased|Hepatic enzyme increased|Mental disorder|Lymphopenia|Pollakiuria|Pruritus|Haemolytic anaemia|Dry mouth|Anaemia|Aplastic anaemia|Death|Chest pain|Hepatic failure|Pain|Hepatobiliary disease|Nausea|Alopecia|Photosensitivity|Menorrhagia|Interstitial lung disease|Raised li…	Colitis|Inflammatory Bowel Diseases|Colonic Diseases	Aclin|Aflamid	Arthritis	0.0416501	Unknow
rapamycin	Skin melanoma|Gastritis|Parathyroid disorder|Agitation|Back pain|Ear pain|Rectal disorder|Renal tubular necrosis|Body temperature increased|Hypercalcaemia|Cellulitis|Renal pain|Acne|Oesophagitis|Nephrotic syndrome|Arthropathy|Urinary tract infection|Carcinogenicity|Urinary incontinence|Hypertension|Hyperuricaemia|Abdominal distension|Pollakiuria|Hernia|Pruritus|Bone pain|Pyelonephritis|Transplant…	Graft vs Host Disease	Aciphex|Agopton|Branzol|Esomeprazole|Hp-PAC|Zegerid	Zollinger-Ellison Syndrome	0.000173783	Unknow
rapamycin	Skin melanoma|Gastritis|Parathyroid disorder|Agitation|Back pain|Ear pain|Rectal disorder|Renal tubular necrosis|Body temperature increased|Hypercalcaemia|Cellulitis|Renal pain|Acne|Oesophagitis|Nephrotic syndrome|Arthropathy|Urinary tract infection|Carcinogenicity|Urinary incontinence|Hypertension|Hyperuricaemia|Abdominal distension|Pollakiuria|Hernia|Pruritus|Bone pain|Pyelonephritis|Transplant…	Graft vs Host Disease	Aciphex|Agopton|Branzol|Esomeprazole|Zegerid	Esophagitis, Peptic	0.000431624	Unknow
rapamycin	Skin melanoma|Gastritis|Parathyroid disorder|Agitation|Back pain|Ear pain|Rectal disorder|Renal tubular necrosis|Body temperature increased|Hypercalcaemia|Cellulitis|Renal pain|Acne|Oesophagitis|Nephrotic syndrome|Arthropathy|Urinary tract infection|Carcinogenicity|Urinary incontinence|Hypertension|Hyperuricaemia|Abdominal distension|Pollakiuria|Hernia|Pruritus|Bone pain|Pyelonephritis|Transplant…	Graft vs Host Disease	Advagraf|Afinitor|Simulect|CellCept|Ciclosporin|Rapamune	Graft vs Host Disease	0.000550603	FDA Approve
rapamycin	Skin melanoma|Gastritis|Parathyroid disorder|Agitation|Back pain|Ear pain|Rectal disorder|Renal tubular necrosis|Body temperature increased|Hypercalcaemia|Cellulitis|Renal pain|Acne|Oesophagitis|Nephrotic syndrome|Arthropathy|Urinary tract infection|Carcinogenicity|Urinary incontinence|Hypertension|Hyperuricaemia|Abdominal distension|Pollakiuria|Hernia|Pruritus|Bone pain|Pyelonephritis|Transplant…	Graft vs Host Disease	Aciphex|Agopton|Branzol|Esomeprazole|Zegerid	Esophagitis	0.000629782	Unknow
rapamycin	Skin melanoma|Gastritis|Parathyroid disorder|Agitation|Back pain|Ear pain|Rectal disorder|Renal tubular necrosis|Body temperature increased|Hypercalcaemia|Cellulitis|Renal pain|Acne|Oesophagitis|Nephrotic syndrome|Arthropathy|Urinary tract infection|Carcinogenicity|Urinary incontinence|Hypertension|Hyperuricaemia|Abdominal distension|Pollakiuria|Hernia|Pruritus|Bone pain|Pyelonephritis|Transplant…	Graft vs Host Disease	Aciphex|Agopton|Branzol|Esomeprazole|Hp-PAC|Zegerid	Duodenal Ulcer	0.000702459	Unknow
riluzole	Gastritis|Lymphadenopathy|Ear pain|Renal impairment|Carcinoma of lung|Psoriasis|Myasthenia|Apnoea|Delusion|Phobia|Deficiency anaemia|Lymphopenia|Rheumatoid arthritis|Dry mouth|Anaemia|Aplastic anaemia|Dysphagia|Anaphylactoid reaction|Urinary retention|Circumoral paresthesia|Platelet count decreased|Neoplasm|Alopecia|Paranoid reaction|Bradycardia|Anorexia|Eosinophilic pneumonia|Coordination abnorm…	Amyotrophic Lateral Sclerosis|TDP-43 Proteinopathies|Motor Neuron Disease	Actan|Altruline|Amfebutamone|Celexa|Cipralex|Ariclaim|Aropax 20|Anwu|Efectin|Avanza|Nefadar|Dozic|Fluoxetine Hydrochloride|Quetiapine	Depressive Disorder	1.26e-06	Unknow
riluzole	Gastritis|Lymphadenopathy|Ear pain|Renal impairment|Carcinoma of lung|Psoriasis|Myasthenia|Apnoea|Delusion|Phobia|Deficiency anaemia|Lymphopenia|Rheumatoid arthritis|Dry mouth|Anaemia|Aplastic anaemia|Dysphagia|Anaphylactoid reaction|Urinary retention|Circumoral paresthesia|Platelet count decreased|Neoplasm|Alopecia|Paranoid reaction|Bradycardia|Anorexia|Eosinophilic pneumonia|Coordination abnorm…	Amyotrophic Lateral Sclerosis|TDP-43 Proteinopathies|Motor Neuron Disease	Abilify|Actan|Altruline|Amfebutamone|Celexa|Cipralex|Anafranil|Ariclaim|Aropax 20|Anwu|Efectin|Avanza|Nefadar|Neripros|Fluoxetine Hydrochloride|Quetiapine|Eldepryl	Depressive Disorder, Major	1.53e-06	phase 2	NCT00026052
riluzole	Gastritis|Lymphadenopathy|Ear pain|Renal impairment|Carcinoma of lung|Psoriasis|Myasthenia|Apnoea|Delusion|Phobia|Deficiency anaemia|Lymphopenia|Rheumatoid arthritis|Dry mouth|Anaemia|Aplastic anaemia|Dysphagia|Anaphylactoid reaction|Urinary retention|Circumoral paresthesia|Platelet count decreased|Neoplasm|Alopecia|Paranoid reaction|Bradycardia|Anorexia|Eosinophilic pneumonia|Coordination abnorm…	Amyotrophic Lateral Sclerosis|TDP-43 Proteinopathies|Motor Neuron Disease	Abilify|Actan|Depakote|Lamepil|Neripros|Dozic|Fluoxetine Hydrochloride|Quetiapine|Geodon	Bipolar Disorder	0.000101961	phase 2	NCT00054704
riluzole	Gastritis|Lymphadenopathy|Ear pain|Renal impairment|Carcinoma of lung|Psoriasis|Myasthenia|Apnoea|Delusion|Phobia|Deficiency anaemia|Lymphopenia|Rheumatoid arthritis|Dry mouth|Anaemia|Aplastic anaemia|Dysphagia|Anaphylactoid reaction|Urinary retention|Circumoral paresthesia|Platelet count decreased|Neoplasm|Alopecia|Paranoid reaction|Bradycardia|Anorexia|Eosinophilic pneumonia|Coordination abnorm…	Amyotrophic Lateral Sclerosis|TDP-43 Proteinopathies|Motor Neuron Disease	Actan|Altruline|Celexa|Cipralex|Anafranil|Aropax 20|Anwu	Obsessive-Compulsive Disorder	0.000197002	phase 2	NCT00523718
riluzole	Gastritis|Lymphadenopathy|Ear pain|Renal impairment|Carcinoma of lung|Psoriasis|Myasthenia|Apnoea|Delusion|Phobia|Deficiency anaemia|Lymphopenia|Rheumatoid arthritis|Dry mouth|Anaemia|Aplastic anaemia|Dysphagia|Anaphylactoid reaction|Urinary retention|Circumoral paresthesia|Platelet count decreased|Neoplasm|Alopecia|Paranoid reaction|Bradycardia|Anorexia|Eosinophilic pneumonia|Coordination abnorm…	Amyotrophic Lateral Sclerosis|TDP-43 Proteinopathies|Motor Neuron Disease	Actan|Altruline|Celexa|Cipralex|Aropax 20|Efectin|Nefadar	Panic Disorder	0.000861158	Literature support	PMID:16330605
salmon calcitonin	Gastritis|Erythema|Back pain|Ear pain|Taste metallic|Unspecified disorder of intestine|Body temperature increased|Hypercalcaemia|Myocardial infarction|Hypocalcemic tetany|Leg pain|Hypertension|Pruritus|Nasal irritation|Tenderness|Pyelonephritis|Dry mouth|Anaemia|Arrhythmia|Neuralgia|Ear disorder|Paraesthesia|Rhinitis ulcerative|Crocodile tears syndrome|Hyperparathyroidism|Rhinitis allergic|Pain|L…	Hypercalcemia|Osteitis Deformans|Osteoporosis	Caduet|Cardiotensin|Copalia|Kinzal Mono|Onduarp|Tarka	Hypertension	0.0123278	Unknow
sitaxsentan	Gastritis|Sensation of foreign body|Ear pain|Renal impairment|Psoriasis|Haemoglobin decreased|Inflammation localised|Muscle twitching|Dilatation atrial|Pancytopenia|Tenderness|Throat irritation|Dry mouth|Tongue blistering|Tachypnoea|Osteochondrosis|Hyperthermia|Muscle fatigue|Extrasystoles|Conjunctivitis allergic|Neoplasm|Alopecia|Conjunctivitis|Conjunctival haemorrhage|Bradycardia|Rash macular|R…	Hypertension, Pulmonary	Acire|Doribax	Prostatitis	0.0281672	Unknow
sitaxsentan	Gastritis|Sensation of foreign body|Ear pain|Renal impairment|Psoriasis|Haemoglobin decreased|Inflammation localised|Muscle twitching|Dilatation atrial|Pancytopenia|Tenderness|Throat irritation|Dry mouth|Tongue blistering|Tachypnoea|Osteochondrosis|Hyperthermia|Muscle fatigue|Extrasystoles|Conjunctivitis allergic|Neoplasm|Alopecia|Conjunctivitis|Conjunctival haemorrhage|Bradycardia|Rash macular|R…	Hypertension, Pulmonary	Acire|Octreotide	Diarrhea	0.0373983	Unknow
sitaxsentan	Gastritis|Sensation of foreign body|Ear pain|Renal impairment|Psoriasis|Haemoglobin decreased|Inflammation localised|Muscle twitching|Dilatation atrial|Pancytopenia|Tenderness|Throat irritation|Dry mouth|Tongue blistering|Tachypnoea|Osteochondrosis|Hyperthermia|Muscle fatigue|Extrasystoles|Conjunctivitis allergic|Neoplasm|Alopecia|Conjunctivitis|Conjunctival haemorrhage|Bradycardia|Rash macular|R…	Hypertension, Pulmonary	Acire|Candistat|Doribax	Respiratory Tract Infections	0.0452523	Unknow
sms 201-995	Cholecystitis|Oesophageal disorder|Phlebitis|Malabsorption|Rectal haemorrhage|Unspecified disorder of intestine|Hyperbilirubinaemia|Body temperature increased|Pain during injection|Rash|Renal pain|Acne|Breast pain female|Hepatitis cholestatic|Gallbladder polyp|Urinary tract infection|Hepatic enzyme increased|Faeces discoloured|Back pain|Nephrolithiasis|Pollakiuria|Otitis|Pruritus|Ache|Urticaria|T…	Acromegaly|Hypothalamic Diseases|Neuroectodermal Tumors|Carcinoma|Pancreatic Neoplasms|Carcinoma, Islet Cell	Agopton|Branzol|Hp-PAC	Zollinger-Ellison Syndrome	0.000895216	Unknow
sms 201-995	Cholecystitis|Oesophageal disorder|Phlebitis|Malabsorption|Rectal haemorrhage|Unspecified disorder of intestine|Hyperbilirubinaemia|Body temperature increased|Pain during injection|Rash|Renal pain|Acne|Breast pain female|Hepatitis cholestatic|Gallbladder polyp|Urinary tract infection|Hepatic enzyme increased|Faeces discoloured|Back pain|Nephrolithiasis|Pollakiuria|Otitis|Pruritus|Ache|Urticaria|T…	Acromegaly|Hypothalamic Diseases|Neuroectodermal Tumors|Carcinoma|Pancreatic Neoplasms|Carcinoma, Islet Cell	Agopton|Branzol|Hp-PAC	Duodenal Ulcer	0.00174056	Unknow
sms 201-995	Cholecystitis|Oesophageal disorder|Phlebitis|Malabsorption|Rectal haemorrhage|Unspecified disorder of intestine|Hyperbilirubinaemia|Body temperature increased|Pain during injection|Rash|Renal pain|Acne|Breast pain female|Hepatitis cholestatic|Gallbladder polyp|Urinary tract infection|Hepatic enzyme increased|Faeces discoloured|Back pain|Nephrolithiasis|Pollakiuria|Otitis|Pruritus|Ache|Urticaria|T…	Acromegaly|Hypothalamic Diseases|Neuroectodermal Tumors|Carcinoma|Pancreatic Neoplasms|Carcinoma, Islet Cell	Agopton|Branzol|Hp-PAC	Deglutition Disorders	0.0019419	Unknow
sms 201-995	Cholecystitis|Oesophageal disorder|Phlebitis|Malabsorption|Rectal haemorrhage|Unspecified disorder of intestine|Hyperbilirubinaemia|Body temperature increased|Pain during injection|Rash|Renal pain|Acne|Breast pain female|Hepatitis cholestatic|Gallbladder polyp|Urinary tract infection|Hepatic enzyme increased|Faeces discoloured|Back pain|Nephrolithiasis|Pollakiuria|Otitis|Pruritus|Ache|Urticaria|T…	Acromegaly|Hypothalamic Diseases|Neuroectodermal Tumors|Carcinoma|Pancreatic Neoplasms|Carcinoma, Islet Cell	Agopton|Branzol|Hp-PAC	Stomach Ulcer	0.00215385	Unknow
sms 201-995	Cholecystitis|Oesophageal disorder|Phlebitis|Malabsorption|Rectal haemorrhage|Unspecified disorder of intestine|Hyperbilirubinaemia|Body temperature increased|Pain during injection|Rash|Renal pain|Acne|Breast pain female|Hepatitis cholestatic|Gallbladder polyp|Urinary tract infection|Hepatic enzyme increased|Faeces discoloured|Back pain|Nephrolithiasis|Pollakiuria|Otitis|Pruritus|Ache|Urticaria|T…	Acromegaly|Hypothalamic Diseases|Neuroectodermal Tumors|Carcinoma|Pancreatic Neoplasms|Carcinoma, Islet Cell	Agopton|Branzol|Hp-PAC	Duodenal Diseases	0.00550454	Unknow
