# Supplementary material for: Construction of Drug Network Based on Side Effects and Its Application for Drug Repositioning
Source: PLoS One. 2014 Feb 4;9(2):e87864. doi: 10.1371/journal.pone.0087864 (PMC3913703; doi:10.1371/journal.pone.0087864)
Supplement: Table S5 — The 747 drug-indication pairs overlapped with Lun's paper. (XLSX) [file pone.0087864.s005.xlsx]

## Sheet: Sheet1
Disease	False positive drugs	Neighboring drugs approved for the indication	EASE score
HIV Infections	lamivudine	Bandotan|Kaletra|Crixivan|Tenofovir|Agenerase|BMY-27857|1592U89|Emtriva|Nelfinavir|Lexiva|Truvada|Fortovase|Epzicom|Atripla|Aptivus|Lamivudine|Ciplanevimune|Prezista|Biovir	1.02e-28
HIV Infections	nelfinavir	Crixivan|Norvir|Lamivudine|Ciplanevimune|Tenofovir|3TC|BMY-27857|Fortovase|Biovir|Bandotan|Kaletra|1592U89|Aptivus|Epzicom|Prezista|Agenerase|Truvada|Emtriva|Delavirdine|Efavir	1.33e-22
Schizophrenia	trifluoperazine	Dozic|Orap|Alased|Triflupromazine|Navane|Moban|Clopine|Aloperidin|APO-Perphenazine|Quetiapine|Flunanthate|Chlothixen|Geodon|Mesoridazine|Desconex|Neripros|Aldazine	1.82e-22
HIV Infections	nevirapine	Bandotan|Crixivan|Tenofovir|Aptivus|3TC|1592U89|Emtriva|Delavirdine|Epzicom|Nelfinavir|Efavir|Lamivudine|Isentress|Prezista	3.71e-20
Schizophrenia	loxapine	Triflupromazine|Dozic|Neripros|Navane|Clopine|Orap|Geodon|Moban|Eskazine|Chlothixen|Mesoridazine|Alased|Invega Sustenna|Aloperidin|APO-Perphenazine|Quetiapine|Aldazine	1.17e-19
Hypertension	carvedilol	ACB|Adalat|Acenor-M|Apo-Timol|Amcard|Bicor|Coreg CR|Amlodipine Besylate and Benazepril Hydrochloride|Agelan|Acepril|Diltiazem|Atacand D|Kinzalkomb|Amturnide|SCH 19927|Estulic|Benazepril Hydrochloride and Hydrochlorothiazide|Abetol|Caduet|Lopressor|Kinzal Mono|Combizar|Metoprolol|Epratenz|Bevantololum|Acifol|Brevibloc|Ace-Bloc|Acetensa|Ablok|Tarka|Onduarp|Apo-Pindol|Celiprolol Hydrochloride|Apo-Me…	1.67e-19
Depressive Disorder, Major	doxepin	Protriptyline|Adisen|Azonz|Ariclaim|Anwu|Anafranil|Dibenzepin Hydrochloride|Amfebutamone|Deprexan|BRN 2170218|Nefadar|Adepril|Thymeol|Antidep|Cipralex|Allegron|Feprapax|Altruline|Apo-Trimip|Elepsin|Celexa	6.24e-19
Arthritis, Rheumatoid	naproxen	Arcomonol tablets|Arthrotec|Fenoprex|Aflaxen|Apo-Phenylbutazone|Aclin|Bextra|Ethos|Chlortenoxicam|Allopydin|Antiflog|Aflamid|Niflumic Acid|Donorest|Imady|Vimovo|Maxicam|Algastel|Agilex|Artroxil|Daypro|Aflex	2.12e-18
Schizophrenia	thioridazine	Orap|Alased|Triflupromazine|Navane|Moban|Clopine|Aloperidin|Eskazine|APO-Perphenazine|Chlothixen|Geodon|Mesoridazine|Desconex|Neripros	2.84e-18
Depressive Disorder	doxepin	Dibenzoxin|Imipramine|Abaxon|Adisen|Azonz|Ariclaim|Anwu|Dimetacrine tartrate|Dothapax|Amfebutamone|BRN 2170218|Butriptyline hydrochloride|Nefadar|Cipralex|Feprapax|Altruline|Apo-Trimip|Celexa	8.85e-18
Depressive Disorder, Major	trimipramine	Protriptyline|Adisen|Azonz|Anafranil|Dibenzepin Hydrochloride|Deprexan|BRN 2170218|Merital|Adepril|Thymeol|Desconex|Antidep|Allegron|Elepsin|Ludiomil|Feprapax	1.35e-15
Depressive Disorder, Major	amitriptyline	Adisen|Azonz|Anafranil|Dibenzepin Hydrochloride|Deprexan|BRN 2170218|Merital|Protriptyline|Thymeol|Antidep|Allegron|Elepsin|Apo-Trimip|Ludiomil|Feprapax	3.33e-15
Hypertension	sotalol	ACB|Adalat|Amcard|Bicor|Amias|Amturnide|SCH 19927|Estulic|Approvel|Abetol|Lopressor|Arteolol|Cardivas|Antagonil|Metoprolol|Bevantololum|Acifol|Brevibloc|Acetensa|Ablok|Apo-Timol|Tarka|Onduarp|Apo-Pindol|Celiprolol Hydrochloride|Apo-Metoprolol	7.32e-15
Hypercholesterolemia	lovastatin	Caduet|Baycol|Avastinee|Advicor|Ator|Livalo|Vytorin|Juvisync|Apo-Gemfibrozil|Canef|Astin|Ezetib	5.7e-14
Depressive Disorder, Major	imipramine	Protriptyline|Adisen|Azonz|Anafranil|Dibenzepin Hydrochloride|Deprexan|BRN 2170218|Merital|Adepril|Thymeol|Allegron|Elepsin|Apo-Trimip|Ludiomil|Feprapax	8.52e-14
Lymphoma	topotecan	2-Chlorodeoxyadenosine|Treanda|Ontak|NSC-122,819|Campto|Gemcitabine|Velcade|Adriablastina|Targretin|Matulane|Torisel|Ibritumomab|Ledertepa|Domitrone|Pixuvri|Beneflur|Blastocarb|Bcnu|Busilvex	1.11e-13
Hypertension	propranolol	Bevantololum|ACB|Brevibloc|Alcon Betoptic|Lopressor|Ablok|Apo-Timol|Arteolol|SCH 19927|Apo-Pindol|Apo-Nadol|Celiprolol Hydrochloride|Bicor|Metoprolol|Apo-Metoprolol|Cardivas|Abetol	3.46e-13
Depressive Disorder, Major	clomipramine	Aropax 20|Adisen|Eldepryl|Ariclaim|Anwu|Fluoxetine Hydrochloride|Neripros|Efectin|Amfebutamone|Avanza|Deprexan|Nefadar|Adepril|Antidep|Cipralex|Allegron|Altruline|Apo-Trimip|Celexa|Abilify|Quetiapine|Actan	7.81e-13
Hypertension	telmisartan	Copalia|Acenor-M|Bicor|Aprovel HCT|Approvel|Teczem|Acercomp|Diovan|Atodel|Copalia HCT|Arteolol|Cardiotensin|Alteis|Angiolat|Equaten|Amcard|Coreg CR|Diltiazem|Amias|Atacand D|Lexxel|Rasilamlo|Caduet|Onduarp|Pindac|Amlodipine Besylate and Benazepril Hydrochloride|Combizar|Agelan|AGON SR|Enviage|Antagonil|Cardivas|Gopten|Tarka|Vasotec|Amiclaran|Biconcor|Benace|Acepril|Amturnide|Benazepril Hydrochlor…	2.38e-12
Hypertension	benazepril	Amlodipine Besylate and Benazepril Hydrochloride|Teczem|Acesistem|Vasotec|Atacand D|Acenor-M|Combizar|Co-Diovan|Equaten|Biconcor|Benazepril Hydrochloride and Hydrochlorothiazide|Kinzal Mono|Accupril	2.93e-12
Pain	indomethacin	Antiflog|Aflamid|Artroxil|Aflaxen|Actron|Dynastat|Aclin|Bextra|Procofen|Algastel|Aches-N-Pain|Arthrotec|Zomepiracum|Cambia|Ethos|Acusprain	3.21e-12
Pain	naproxen	Arthrotec|Aflaxen|Aclin|Bextra|Ethos|Chlortenoxicam|Antiflog|Aflamid|Niflumic Acid|Donorest|Dynastat|Bufemid|Vimovo|Algastel|Agilex|Cambia|Artroxil|Zomepiracum|Bromday|Actron|Procofen	5.56e-12
Hypertension	pindolol	ACB|Bicor|Alcon Betoptic|SCH 19927|Abetol|Lopressor|Arkamin|Cardivas|Metoprolol|Bevantololum|Acifol|Brevibloc|Ablok|Apo-Timol|Apo-Nadol|Celiprolol Hydrochloride|Apo-Metoprolol	5.77e-12
Psychotic Disorders	chlorpromazine	Dozic|Orap|Navane|Anatensol|Chlothixen|Geodon|Mesoridazine|Desconex|Neripros	1.61e-11
Psychotic Disorders	trifluoperazine	Dozic|Orap|Navane|Anatensol|Chlothixen|Geodon|Mesoridazine|Desconex|Neripros	2.75e-11
Diabetes Mellitus, Type 2	glimepiride	Aldiab|Alentin|Abemide|Glidiazine|Diamicron|Dimelin|Amecladin|Glurenorm|Glisepin	5.34e-11
Depressive Disorder	clomipramine	Imipramine|Aropax 20|Adisen|Ariclaim|Anwu|Fluoxetine Hydrochloride|Efectin|Amfebutamone|Dozic|Avanza|Nefadar|Cipralex|Altruline|Apo-Trimip|Celexa|Quetiapine|Actan	6.59e-11
Lymphoma	oxaliplatin	2-Chlorodeoxyadenosine|Treanda|NSC-122,819|Adriablastina|Campto|Gemcitabine|Mabthera|Velcade|Targretin|Domitrone|Torisel|Beneflur|Binarin|Blastocarb|Bcnu|Busilvex	8.5e-11
Depressive Disorder, Major	trazodone	Adisen|Anwu|Cipralex|Amfebutamone|Deprexan|Adepril|Antidep|Allegron|Altruline|Apo-Trimip|Ludiomil|Celexa	1.64e-10
Psychotic Disorders	thioridazine	Orap|Navane|Anatensol|Chlothixen|Geodon|Mesoridazine|Desconex|Neripros	2.95e-10
Breast Neoplasms	mitoxantrone	Abraxane|A.D.Mycin|Daxotel|Amidronate|Campto|Gemcitabine|Adriablastina|Herceptin|Ledertepa|Navelbin|Binarin|Blastocarb|Apecitab	3.03e-10
Depressive Disorder, Major	ziprasidone	Fluoxetine Hydrochloride|Neripros|Aropax 20|Eldepryl|Abilify|Ariclaim|Anwu|Anafranil|Efectin|Amfebutamone|Nefadar|Avanza|Navane|Desconex|Cipralex|Altruline|Actan|Celexa|Quetiapine|Aldazine	5.32e-10
Carcinoma, Non-Small-Cell Lung	irinotecan	Abraxane|Avastin|Aside|Daxotel|Gemcitabine|Adriablastina|Alimta|Navelbin|Blastocarb|Erbitux|Hycamtin	6.57e-10
Lymphoma	gemcitabine	2-Chlorodeoxyadenosine|Campto|Velcade|Adriablastina|Bexxar|Targretin|Torisel|Ledertepa|Domitrone|Beneflur|Binarin|Blastocarb|Mabthera|Busilvex|Alpheon	8.53e-10
Depressive Disorder, Major	olanzapine	Neripros|Aropax 20|Eldepryl|Abilify|Ariclaim|Anwu|Anafranil|Efectin|Fluoxetine Hydrochloride|Amfebutamone|Avanza|Nefadar|Desconex|Cipralex|Altruline|Actan|Celexa|Quetiapine|Navane	9.45e-10
Depressive Disorder	amitriptyline	Dibenzoxin|Imipramine|Dothapax|Adisen|Azonz|Dimetacrine tartrate|BRN 2170218|Butriptyline hydrochloride|Apo-Trimip|Feprapax	9.84e-10
Colonic Neoplasms	docetaxel	Abraxane|Avastin|Campto|Crisapla|Adriablastina|Gleevec|Sutent|Herceptin|Apecitab|Erbitux	1.82e-09
Depressive Disorder, Major	clozapine	Aropax 20|Abilify|Neripros|Anwu|Navane|Anafranil|Efectin|Cipralex|Amfebutamone|Actan|Desconex|Altruline|Celexa|Quetiapine|Aldazine	2.21e-09
Hypertension	timolol	ACB|Acifol|Brevibloc|Alcon Betoptic|Lopressor|Adalat|Ablok|Arteolol|Cardivas|Apo-Pindol|Bicor|Metoprolol|Apo-Metoprolol|Abetol	4.62e-09
Psychotic Disorders	loxapine	Dozic|Neripros|Navane|Anatensol|Orap|Geodon|Chlothixen|Mesoridazine	5.14e-09
Depressive Disorder	imipramine	Dibenzoxin|Imipramine|Dothapax|Adisen|Azonz|Dimetacrine tartrate|BRN 2170218|Butriptyline hydrochloride|Apo-Trimip|Feprapax	5.6e-09
Ovarian Neoplasms	vinorelbine	Aside|Daxotel|Campto|Gemcitabine|Hycamtin|Abiplatin|Ledertepa|Cuantil|Blastocarb	5.67e-09
Lymphoma	etoposide	Campto|2-Chlorodeoxyadenosine|Beneflur|Blastocarb|V8254|NSC-122,819|Chloraminophene|Matulane|Cuantil	8.8e-09
Ovarian Neoplasms	busulfan	Abraxane|Campto|Gemcitabine|Daxotel|A.D.Mycin|Adriablastina|Ledertepa|Hycamtin	1.33e-08
Breast Neoplasms	oxaliplatin	Abraxane|Avastin|A.D.Mycin|Daxotel|Adriablastina|Campto|Gemcitabine|Herceptin|Halaven|Navelbin|Domitrone|Binarin|Blastocarb|Apecitab	1.37e-08
Arrhythmias, Cardiac	sotalol	Ethmozine|ACB|Tocainide|Bicor|Arythmol|Enkaid|Dalzic|Bevantololum|Brevibloc|Apo-Pindol	1.83e-08
Colonic Neoplasms	gemcitabine	Abraxane|Avastin|Daxotel|Photobarr|Campto|Ametycine|Crisapla|Adriablastina|Herceptin|Gleevec|Apecitab|Erbitux	2.11e-08
Non-small cell lung cancer	topotecan	Abraxane|Aside|Daxotel|Gemcitabine|Adriablastina|Alimta|Etopofos|Abiplatin|Navelbin|Blastocarb|Erbitux	2.18e-08
Non-small cell lung cancer	oxaliplatin	Abraxane|Avastin|Daxotel|Photobarr|Adriablastina|Gemcitabine|Alimta|Navelbin|Blastocarb|Erbitux|Hycamtin	2.23e-08
Colonic Neoplasms	mitoxantrone	Abraxane|Daxotel|Campto|Ametycine|Crisapla|Adriablastina|Sutent|Herceptin|Apecitab|Erbitux	2.57e-08
Depressive Disorder	trazodone	Imipramine|Abaxon|Adisen|Anwu|Cipralex|Amfebutamone|Altruline|Apo-Trimip|Celexa	2.72e-08
Heart Failure	fosinopril	Altace|Bicor|Acetec|Accupril|Benace|Aprovel HCT|Acepril|Atodel|Lopressor|Aceon|Cardivas|Diovan|Ace-Bloc|Acetensa|Co-Diovan	3.79e-08
Breast Neoplasms	busulfan	Abraxane|Campto|Gemcitabine|Daxotel|A.D.Mycin|Adriablastina|Ledertepa|Apecitab|Domitrone	4.02e-08
Depressive Disorder	trimipramine	Dibenzoxin|Imipramine|Dothapax|Adisen|Azonz|Dimetacrine tartrate|BRN 2170218|Butriptyline hydrochloride|Feprapax	5.73e-08
Carcinoma, Non-Small-Cell Lung	mitoxantrone	Abraxane|Daxotel|Gemcitabine|Adriablastina|Hycamtin|Alimta|Navelbin|Blastocarb|Erbitux	6.57e-08
Non-small cell lung cancer	vinorelbine	Aside|Daxotel|Gemcitabine|Hycamtin|Alimta|Abiplatin|Cuantil|Blastocarb	7.19e-08
Ovarian Neoplasms	mitoxantrone	Abraxane|A.D.Mycin|Daxotel|Campto|Gemcitabine|Adriablastina|Hycamtin|Ledertepa|Blastocarb	9.05e-08
Depressive Disorder, Major	risperidone	Ariclaim|Anwu|Nefadar|Desconex|Cipralex|Avanza|Altruline|Celexa|Eldepryl|Fluoxetine Hydrochloride|Anafranil|Aropax 20|Navane|Efectin|Amfebutamone|Abilify|Quetiapine|Actan|Aldazine	9.16e-08
Colonic Neoplasms	capecitabine	Stivarga|Octreotide|Photobarr|Erbitux|Campto|Crisapla|Adriablastina|Sutent|Daxotel|Abraxane|Gleevec|Zaltrap|Avastin|Herceptin|Artroxil	1.16e-07
Precursor Cell Lymphoblastic Leukemia-Lymphoma	oxaliplatin	2-Chlorodeoxyadenosine|Treanda|NSC-122,819|Adriablastina|Mabthera|Gleevec|Beneflur|Coforin|Sprycel|Busilvex|Arzerra	1.27e-07
Depressive Disorder, Major	pramipexole	Neripros|Aropax 20|Abilify|Ariclaim|Anwu|Anafranil|Efectin|Amfebutamone|Avanza|Nefadar|Cipralex|Altruline|Actan|Celexa|Quetiapine|Eldepryl	1.28e-07
Depressive Disorder, Major	quetiapine	Ariclaim|Anwu|Nefadar|Desconex|Cipralex|Avanza|Altruline|Celexa|Eldepryl|Fluoxetine Hydrochloride|Anafranil|Aropax 20|Neripros|Navane|Efectin|Amfebutamone|Abilify|Actan	1.35e-07
Depressive Disorder	ziprasidone	Fluoxetine Hydrochloride|Aropax 20|Ariclaim|Anwu|Efectin|Amfebutamone|Nefadar|Dozic|Avanza|Cipralex|Altruline|Actan|Celexa|Quetiapine	1.41e-07
Hypertension	cerivastatin	Copalia|Acenor-M|Co-Diovan|Amcard|Combizar|Agelan|Aprovel HCT|Acepril|Kinzalkomb|Amturnide|Benazepril Hydrochloride and Hydrochlorothiazide|Teczem|Acercomp|Atacand D|Kinzal Mono|Copalia HCT|Caduet|Acesistem|Ace-Bloc|Acetensa|Onduarp	1.44e-07
Depressive Disorder, Major	lamotrigine	Ariclaim|Anwu|Nefadar|Cipralex|Avanza|Altruline|Celexa|Fluoxetine Hydrochloride|Anafranil|Eldepryl|Aropax 20|Neripros|Efectin|Amfebutamone|Abilify|Quetiapine|Actan	1.83e-07
Colonic Neoplasms	paclitaxel	Avastin|Octreotide|Photobarr|Campto|Crisapla|Adriablastina|Gleevec|Sutent|Daxotel|Herceptin|Artroxil|Apecitab|Erbitux	1.85e-07
Non-small cell lung cancer	gemcitabine	Abraxane|Avastin|Daxotel|Photobarr|Adriablastina|Alimta|Hycamtin|Navelbin|Blastocarb|Erbitux	2.05e-07
Depressive Disorder	lamotrigine	Ariclaim|Anwu|Nefadar|Cipralex|Dozic|Avanza|Altruline|Celexa|Fluoxetine Hydrochloride|Aropax 20|Efectin|Amfebutamone|Quetiapine|Actan	2.13e-07
Depression	pramipexole	Aropax 20|Ariclaim|Anwu|Efectin|Amfebutamone|Dozic|Avanza|Nefadar|Cipralex|Altruline|Actan|Celexa|Quetiapine	2.56e-07
Depression	tolcapone	Ariclaim|Anwu|Nefadar|Dozic|Avanza|Cipralex|Celexa|Fluoxetine Hydrochloride|Altruline|Aropax 20|Efectin|Amfebutamone|Quetiapine|Actan	2.79e-07
Precursor Cell Lymphoblastic Leukemia-Lymphoma	mitoxantrone	2-Chlorodeoxyadenosine|Treanda|Adriablastina|Clolar|Beneflur|Coforin|Sprycel|Busilvex|Arzerra	2.87e-07
Depression	olanzapine	Aropax 20|Ariclaim|Anwu|Efectin|Fluoxetine Hydrochloride|Amfebutamone|Avanza|Nefadar|Cipralex|Altruline|Actan|Celexa|Quetiapine	2.89e-07
Precursor Cell Lymphoblastic Leukemia-Lymphoma	ifosfamide	Colaspase|2-Chlorodeoxyadenosine|Classen|V8254|NSC-122,819|Chloraminophene|Citomid	3.53e-07
Breast Neoplasms	vinorelbine	Binarin|Daxotel|Campto|Gemcitabine|V8254|Ledertepa|Domitrone|Cuantil|Blastocarb	4.69e-07
Stomach Neoplasms	irinotecan	Abraxane|Daxotel|Ametycine|Crisapla|Adriablastina|Herceptin|Apecitab	5.86e-07
Depression	gabapentin	Ariclaim|Anwu|Nefadar|Cipralex|Dozic|Avanza|Altruline|Celexa|Fluoxetine Hydrochloride|Aropax 20|Efectin|Amfebutamone|Quetiapine|Actan	6.71e-07
Depressive Disorder, Major	gabapentin	Ariclaim|Anwu|Nefadar|Cipralex|Avanza|Altruline|Celexa|Eldepryl|Fluoxetine Hydrochloride|Anafranil|Aropax 20|Neripros|Efectin|Amfebutamone|Abilify|Quetiapine|Actan	7.22e-07
Precursor Cell Lymphoblastic Leukemia-Lymphoma	irinotecan	2-Chlorodeoxyadenosine|Oncaspar|NSC-122,819|Adriablastina|Clolar|Beneflur|Coforin|Sprycel|Busilvex	7.33e-07
Lymphoma	docetaxel	Binarin|Campto|Gemcitabine|Velcade|Adriablastina|Torisel|Domitrone|Mabthera|Busilvex	7.87e-07
Arrhythmias, Cardiac	pindolol	ACB|Alosot|Bicor|Dalzic|Bevantololum|Brevibloc|Apo-Nadol	8.43e-07
Depression	oxcarbazepine	Ariclaim|Anwu|Nefadar|Cipralex|Avanza|Altruline|Celexa|Fluoxetine Hydrochloride|Dozic|Aropax 20|Efectin|Amfebutamone|Quetiapine|Actan	8.49e-07
Depressive Disorder, Major	oxcarbazepine	Ariclaim|Anwu|Nefadar|Cipralex|Avanza|Altruline|Celexa|Eldepryl|Fluoxetine Hydrochloride|Anafranil|Aropax 20|Neripros|Efectin|Amfebutamone|Abilify|Quetiapine|Actan	9.55e-07
Breast Neoplasms	temozolomide	Abraxane|Blastocarb|Adriablastina|Campto|Gemcitabine|Halaven|Daxotel|Ledertepa|Navelbin|Domitrone|A.D.Mycin|Apecitab	1.09e-06
Depressive Disorder, Major	duloxetine	Aropax 20|Neripros|Anwu|Anafranil|Efectin|Cipralex|Amfebutamone|Actan|Nefadar|Altruline|Celexa|Abilify|Quetiapine|Eldepryl	1.19e-06
Depressive Disorder, Major	tolcapone	Ariclaim|Anwu|Nefadar|Avanza|Cipralex|Celexa|Fluoxetine Hydrochloride|Anafranil|Altruline|Eldepryl|Aropax 20|Neripros|Efectin|Amfebutamone|Quetiapine|Actan	1.26e-06
Precursor Cell Lymphoblastic Leukemia-Lymphoma	gemcitabine	2-Chlorodeoxyadenosine|Adriablastina|Sprycel|Gleevec|Clolar|Campath|Beneflur|Coforin|Mabthera|Busilvex	1.42e-06
Obsessive-Compulsive Disorder	clozapine	Aropax 20|Anwu|Anafranil|Cipralex|Actan|Altruline|Celexa	1.64e-06
Depression	clozapine	Dozic|Aropax 20|Anwu|Efectin|Cipralex|Amfebutamone|Actan|Altruline|Celexa|Quetiapine	1.75e-06
Depressive Disorder	risperidone	Ariclaim|Anwu|Nefadar|Cipralex|Avanza|Altruline|Celexa|Fluoxetine Hydrochloride|Dozic|Aropax 20|Efectin|Amfebutamone|Quetiapine|Actan	1.85e-06
Bipolar Disorder	oxcarbazepine	Atemperator|Geodon|Fluoxetine Hydrochloride|Dozic|Depakote|Neripros|Apo-Carbamazepine|Lamepil|Abilify|Quetiapine|Actan	2.36e-06
Heart Failure	acebutolol	Bicor|Xamoterol Fumarate|Acepril|Amias|Lopressor|Cardivas|Metoprolol|Apo-Timol|Apo-Metoprolol	2.46e-06
Anxiety Disorders	doxepin	Abaxon|Ariclaim|Anwu|Dibenzepin Hydrochloride|Nefadar|Antidep|Cipralex|Altruline|Apo-Trimip|Celexa	2.5e-06
Non-small cell lung cancer	docetaxel	Abraxane|Avastin|Gemcitabine|Adriablastina|Hycamtin|Navelbin|Erbitux	2.54e-06
Stomach Neoplasms	oxaliplatin	Abraxane|Daxotel|Photobarr|Adriablastina|Ametycine|Herceptin|Apecitab	2.63e-06
Heart Failure	irbesartan	Acenor-M|Co-Diovan|Bicor|Acetec|Acepril|Amias|Chlorothiazide|Diovan|Ace-Bloc|Acetensa	2.73e-06
Depression	quetiapine	Ariclaim|Anwu|Nefadar|Cipralex|Dozic|Avanza|Altruline|Celexa|Fluoxetine Hydrochloride|Aropax 20|Efectin|Amfebutamone|Actan	3.02e-06
Carcinoma, Non-Small-Cell Lung	etoposide	Etopofos|Abiplatin|Blastocarb|Navelbin|Hycamtin|Cuantil	3.19e-06
Depressive Disorder	alprazolam	Adisen|Azonz|Anwu|Cipralex|Amfebutamone|Altruline|Celexa|Nefadar	3.75e-06
Depression	duloxetine	Aropax 20|Anwu|Efectin|Cipralex|Amfebutamone|Actan|Dozic|Nefadar|Altruline|Celexa|Quetiapine	3.85e-06
Bipolar Disorder	lamotrigine	Atemperator|Dozic|Geodon|Fluoxetine Hydrochloride|Depakote|Neripros|Apo-Carbamazepine|Abilify|Quetiapine|Actan	3.85e-06
Arrhythmias, Cardiac	carvedilol	Ethmozine|ACB|Alosot|Tocainide|Bicor|Dalzic|Bevantololum|Brevibloc|Apo-Pindol	4e-06
Ovarian Neoplasms	temozolomide	Abraxane|Blastocarb|Adriablastina|Campto|Gemcitabine|Hycamtin|Daxotel|Ledertepa|A.D.Mycin	4e-06
Anxiety Disorders	levetiracetam	Chlorepin|Aropax 20|Anwu|Amotril|Mebaral|Cipralex|Nefadar|Altruline|Lyrica|Celexa	4.05e-06
Anxiety Disorders	clozapine	Aropax 20|Anwu|Navane|Efectin|Cipralex|Actan|Orap|Eskazine|Altruline|Celexa|Lyrica	4.39e-06
Depression	zolpidem	Ariclaim|Anwu|Nefadar|Dozic|Avanza|Cipralex|Altruline|Celexa|Abaxon|Aropax 20|Efectin|Amfebutamone|Quetiapine|Actan	5.01e-06
Precursor Cell Lymphoblastic Leukemia-Lymphoma	raltitrexed	Colaspase|Damycin|Classen|V8254|Chloraminophene|Citomid|Acridinylanisidide	6.31e-06
Depressive Disorder	bupropion	Ariclaim|Anwu|Nefadar|Adisen|Avanza|Cipralex|Celexa|Azonz|Fluoxetine Hydrochloride|Actan|Altruline|Dozic|Aropax 20|Abaxon|Efectin|Quetiapine	6.68e-06
Depressive Disorder, Major	glatiramer acetate	Anwu|Nefadar|Avanza|Altruline|Celexa|Fluoxetine Hydrochloride|Anafranil|Eldepryl|Aropax 20|Neripros|Efectin|Amfebutamone|Abilify|Quetiapine|Actan	6.7e-06
Anxiety Disorders	trazodone	Abaxon|Anwu|Cipralex|Antidep|Altruline|Apo-Trimip|Celexa|Actium	7.22e-06
Depression	nefazodone	Ariclaim|Anwu|Avanza|Adisen|Cipralex|Altruline|Celexa|Fluoxetine Hydrochloride|Dozic|Aropax 20|Abaxon|Efectin|Amfebutamone|Quetiapine|Actan	7.81e-06
Anxiety Disorders	clomipramine	Aropax 20|Ariclaim|Anwu|Amotril|Efectin|Nefadar|Antidep|Cipralex|Altruline|Apo-Trimip|Celexa|Lyrica|Actan	8.77e-06
Depression	memantine	Ariclaim|Anwu|Nefadar|Dozic|Avanza|Cipralex|Altruline|Celexa|Aropax 20|Efectin|Amfebutamone|Quetiapine	9.21e-06
Stomach Neoplasms	busulfan	Abraxane|Daxotel|Crisapla|Adriablastina|Apecitab	9.48e-06
Depression	glatiramer acetate	Anwu|Nefadar|Dozic|Avanza|Altruline|Celexa|Fluoxetine Hydrochloride|Aropax 20|Efectin|Amfebutamone|Quetiapine|Actan	1.02e-05
Depressive Disorder	zonisamide	Ariclaim|Anwu|Nefadar|Cipralex|Avanza|Celexa|Fluoxetine Hydrochloride|Altruline|Dozic|Aropax 20|Efectin|Amfebutamone|Quetiapine|Actan	1.03e-05
Precursor Cell Lymphoblastic Leukemia-Lymphoma	docetaxel	Adriablastina|Gleevec|Campath|Coforin|Mabthera|Sprycel|Busilvex	1.04e-05
Obsessive-Compulsive Disorder	duloxetine	Aropax 20|Anwu|Anafranil|Cipralex|Actan|Altruline|Celexa	1.23e-05
Bipolar Disorder	gabapentin	Dozic|Geodon|Fluoxetine Hydrochloride|Depakote|Neripros|Apo-Carbamazepine|Lamepil|Abilify|Quetiapine|Actan	1.27e-05
Bipolar Disorder	clomipramine	Depakote|Geodon|Fluoxetine Hydrochloride|Neripros|Dozic|Lamepil|Abilify|Quetiapine|Actan	1.3e-05
Anxiety Disorders	olanzapine	Aropax 20|Ariclaim|Anwu|Efectin|Eskazine|Nefadar|Cipralex|Altruline|Actan|Celexa|Lyrica|Navane|Orap	1.32e-05
Carcinoma, Non-Small-Cell Lung	procarbazine	Belustine|Aside|Navelbin|Hycamtin|Acnu|Cuantil	1.34e-05
Precursor Cell Lymphoblastic Leukemia-Lymphoma	topotecan	2-Chlorodeoxyadenosine|Treanda|NSC-122,819|Adriablastina|Clolar|Beneflur|Coforin|Busilvex|Arzerra	1.38e-05
Depressive Disorder, Major	loxapine	Adisen|Neripros|Navane|Deprexan|Apo-Trimip|Allegron|Quetiapine|Aldazine	1.49e-05
Leukemia, Myeloid	raltitrexed	Colaspase|Acnu|Damycin|V8254|DBM|Acridinylanisidide|Aclacinomycin A	1.63e-05
Bipolar Disorder	zonisamide	Atemperator|Geodon|Fluoxetine Hydrochloride|Dozic|Depakote|Neripros|Apo-Carbamazepine|Lamepil|Abilify|Quetiapine|Actan	1.7e-05
Depressive Disorder, Major	fluvoxamine	Ariclaim|Nefadar|Adisen|Avanza|Cipralex|Altruline|Celexa|Azonz|Eldepryl|Fluoxetine Hydrochloride|Anafranil|Aropax 20|Neripros|Efectin|Amfebutamone|Actan|Abilify|Quetiapine	1.72e-05
Colonic Neoplasms	topotecan	Abraxane|Daxotel|Campto|Ametycine|Crisapla|Adriablastina|Vectibix|Apecitab|Erbitux	1.77e-05
Depressive Disorder, Major	zonisamide	Ariclaim|Anwu|Nefadar|Cipralex|Avanza|Celexa|Eldepryl|Fluoxetine Hydrochloride|Anafranil|Altruline|Aropax 20|Neripros|Efectin|Amfebutamone|Abilify|Quetiapine|Actan	1.8e-05
Multiple Myeloma	gemcitabine	A.D.Mycin|Velcade|Thado|Navelbin|Beneflur|Busilvex|Alpheon	1.89e-05
Multiple Myeloma	temozolomide	Velcade|Navelbin|Beneflur|A.D.Mycin|Bcnu|Busilvex|Alpheon	1.89e-05
Bipolar Disorder	sertraline	Atemperator|Geodon|Fluoxetine Hydrochloride|Dozic|Depakote|Neripros|Apo-Carbamazepine|Lamepil|Abilify|Quetiapine|Actan	1.95e-05
Obsessive-Compulsive Disorder	pramipexole	Aropax 20|Anwu|Anafranil|Cipralex|Altruline|Actan|Celexa	1.99e-05
Pain	lidocaine	Bupinest|Chloroprocaine|Akten|Narop|Duranest|Americaine Otic|Exparel|Bufigen	2.12e-05
Anxiety Disorders	midazolam	Adumbran|Anxiedin|Cerepax|Abaxon|Doral|Alboral	2.26e-05
Colonic Neoplasms	busulfan	Abraxane|Campto|Daxotel|Crisapla|Adriablastina|Apecitab	2.43e-05
Obsessive-Compulsive Disorder	olanzapine	Aropax 20|Anwu|Anafranil|Cipralex|Altruline|Actan|Celexa	2.48e-05
Non-small cell lung cancer	temozolomide	Abraxane|Blastocarb|Adriablastina|Gemcitabine|Hycamtin|Daxotel|Navelbin|Erbitux	2.65e-05
Anxiety Disorders	ziprasidone	Aropax 20|Ariclaim|Anwu|Efectin|Nefadar|Eskazine|Navane|Cipralex|Altruline|Actan|Celexa|Lyrica|Orap	2.81e-05
Anxiety Disorders	quetiapine	Ariclaim|Anwu|Nefadar|Cipralex|Lyrica|Amotril|Altruline|Celexa|Orap|Eskazine|Aropax 20|Navane|Efectin|Actan	2.86e-05
Depression	tiagabine	Ariclaim|Anwu|Avanza|Nefadar|Cipralex|Celexa|Fluoxetine Hydrochloride|Actan|Altruline|Dozic|Aropax 20|Efectin|Amfebutamone|Quetiapine	2.91e-05
Depressive Disorder	rivastigmine	Ariclaim|Anwu|Nefadar|Cipralex|Dozic|Avanza|Altruline|Celexa|Fluoxetine Hydrochloride|Aropax 20|Efectin|Amfebutamone|Quetiapine|Actan	2.91e-05
Depressive Disorder, Major	zolpidem	Ariclaim|Anwu|Nefadar|Avanza|Cipralex|Altruline|Celexa|Eldepryl|Anafranil|Aropax 20|Neripros|Efectin|Amfebutamone|Abilify|Quetiapine|Actan	2.91e-05
Colonic Neoplasms	imatinib	Abraxane|Octreotide|Adriablastina|Crisapla|Sutent|Daxotel|Herceptin|Artroxil|Apecitab|Erbitux	3.09e-05
Carcinoma, Non-Small-Cell Lung	carboplatin	Gemcitabine|Aside|Abiplatin|Navelbin|Hycamtin	3.23e-05
Arteriosclerosis	pravastatin	Acepril|Acenor-M|Altocor|Canef|Baycol|Avastinee	3.39e-05
Lymphoma	teniposide	Campto|2-Chlorodeoxyadenosine|Torisel|Blastocarb|Matulane|Cuantil	3.42e-05
Precursor Cell Lymphoblastic Leukemia-Lymphoma	procarbazine	V8254|2-Chlorodeoxyadenosine|NSC-122,819|Chloraminophene|Citomid|Cuantil	3.57e-05
Obsessive-Compulsive Disorder	ziprasidone	Aropax 20|Anwu|Anafranil|Cipralex|Altruline|Actan|Celexa	3.76e-05
Hypertension	diltiazem	Adalat|Adecur|Altace|Amcard|Amturnide|Acepril|Diltiazem|Amias|AGON SR|Epoprostenol|Approvel|Kinzalkomb|Alfadil|Rasilamlo|Antagonil|Demadex|Cardiotensin|Caduet|Bystolic|Acetensa|Onduarp|Tarka|Dynacirc	3.79e-05
Leukemia, Myelogenous, Chronic, BCR-ABL Positive	gemcitabine	2-Chlorodeoxyadenosine|Adriablastina|Sprycel|Mylotarg|Gleevec|Domitrone|Clolar|Busilvex|Alpheon	3.82e-05
Depression	donepezil	Ariclaim|Anwu|Nefadar|Avanza|Cipralex|Celexa|Fluoxetine Hydrochloride|Altruline|Dozic|Aropax 20|Efectin|Amfebutamone|Quetiapine|Actan	3.91e-05
Bipolar Disorder	tiagabine	Atemperator|Geodon|Fluoxetine Hydrochloride|Actan|Dozic|Depakote|Neripros|Apo-Carbamazepine|Lamepil|Abilify|Quetiapine	3.93e-05
Bipolar Disorder	fluvoxamine	Atemperator|Geodon|Fluoxetine Hydrochloride|Dozic|Depakote|Neripros|Actan|Apo-Carbamazepine|Lamepil|Abilify|Quetiapine	4.43e-05
Obsessive-Compulsive Disorder	lamotrigine	Anwu|Cipralex|Altruline|Celexa|Anafranil|Aropax 20|Actan	4.57e-05
Precursor Cell Lymphoblastic Leukemia-Lymphoma	dacarbazine	Damycin|Classen|V8254|Chloraminophene|Cuantil|Acridinylanisidide	4.6e-05
Obsessive-Compulsive Disorder	tolcapone	Anwu|Cipralex|Celexa|Anafranil|Altruline|Aropax 20|Actan	5.18e-05
Bipolar Disorder	duloxetine	Depakote|Neripros|Actan|Dozic|Geodon|Lamepil|Abilify|Quetiapine	5.44e-05
Bipolar Disorder	citalopram	Atemperator|Dozic|Geodon|Fluoxetine Hydrochloride|Depakote|Neripros|Lamepil|Abilify|Quetiapine|Actan	5.51e-05
Bipolar Disorder	clozapine	Dozic|Abilify|Neripros|Actan|Geodon|Lamepil|Quetiapine	5.64e-05
Depressive Disorder, Major	ketorolac	Anwu|Nefadar|Avanza|Altruline|Celexa|Eldepryl|Anafranil|Aropax 20|Neripros|Efectin|Amfebutamone|Abilify|Quetiapine|Actan	5.73e-05
Depressive Disorder, Major	tiagabine	Ariclaim|Anwu|Avanza|Nefadar|Cipralex|Celexa|Eldepryl|Fluoxetine Hydrochloride|Anafranil|Actan|Altruline|Aropax 20|Neripros|Efectin|Amfebutamone|Abilify|Quetiapine	5.98e-05
Depressive Disorder, Major	rivastigmine	Ariclaim|Anwu|Nefadar|Cipralex|Avanza|Altruline|Celexa|Eldepryl|Fluoxetine Hydrochloride|Anafranil|Aropax 20|Neripros|Efectin|Amfebutamone|Abilify|Quetiapine|Actan	5.98e-05
Heart Failure	sotalol	Bicor|Xamoterol Fumarate|Amias|Lopressor|Cardivas|Metoprolol|Acetensa|Apo-Timol|Apo-Metoprolol	6.17e-05
Depressive Disorder	topiramate	Ariclaim|Anwu|Nefadar|Avanza|Cipralex|Celexa|Fluoxetine Hydrochloride|Altruline|Dozic|Aropax 20|Efectin|Amfebutamone|Quetiapine|Actan	7.26e-05
Bipolar Disorder	venlafaxine	Dozic|Geodon|Fluoxetine Hydrochloride|Depakote|Neripros|Lamepil|Abilify|Quetiapine|Actan	7.6e-05
Arrhythmias, Cardiac	flecainide	Ethmozine|Alosot|Tocainide|Arythmol|Enkaid|Dimodan	7.73e-05
Obsessive-Compulsive Disorder	gabapentin	Anwu|Cipralex|Altruline|Celexa|Anafranil|Aropax 20|Actan	7.84e-05
Depressive Disorder, Major	alprazolam	Adisen|Azonz|Anwu|Cipralex|Amfebutamone|Altruline|Celexa|Nefadar	8.11e-05
Arthritis, Rheumatoid	rofecoxib	Aflaxen|Arthrotec|Vimovo|Bextra|Ecridoxan|Antiflog|Aflamid|Abdiflam|Advagraf|Artroxil|Algastel	8.12e-05
Bipolar Disorder	topiramate	Atemperator|Geodon|Fluoxetine Hydrochloride|Dozic|Depakote|Neripros|Apo-Carbamazepine|Lamepil|Abilify|Quetiapine|Actan	8.22e-05
Depressive Disorder	thalidomide	Anwu|Avanza|Nefadar|Altruline|Celexa|Fluoxetine Hydrochloride|Dozic|Aropax 20|Efectin|Amfebutamone|Quetiapine|Actan	8.27e-05
Obsessive-Compulsive Disorder	quetiapine	Anwu|Cipralex|Altruline|Celexa|Anafranil|Aropax 20|Actan	8.29e-05
Depressive Disorder, Major	donepezil	Ariclaim|Anwu|Nefadar|Avanza|Cipralex|Celexa|Eldepryl|Fluoxetine Hydrochloride|Anafranil|Altruline|Aropax 20|Neripros|Efectin|Amfebutamone|Abilify|Quetiapine|Actan	8.37e-05
Depressive Disorder, Major	bupropion	Ariclaim|Anwu|Nefadar|Adisen|Avanza|Cipralex|Celexa|Azonz|Eldepryl|Fluoxetine Hydrochloride|Anafranil|Actan|Altruline|Aropax 20|Neripros|Efectin|Abilify|Quetiapine	8.39e-05
Bipolar Disorder	olanzapine	Neripros|Depakote|Abilify|Fluoxetine Hydrochloride|Geodon|Actan|Lamepil|Quetiapine	8.6e-05
Obsessive-Compulsive Disorder	oxcarbazepine	Anwu|Cipralex|Altruline|Celexa|Anafranil|Aropax 20|Actan	8.76e-05
Hypertension	fluvastatin	Adalat|Acenor-M|Amcard|Combizar|Acepril|Kinzalkomb|Amturnide|Acercomp|Atacand D|Rasilamlo|Caduet|Acetensa|Onduarp|Kinzal Mono	8.99e-05
Depressive Disorder	ketorolac	Anwu|Nefadar|Avanza|Altruline|Celexa|Dozic|Aropax 20|Efectin|Amfebutamone|Quetiapine|Actan	9e-05
Depressive Disorder	tramadol	Ariclaim|Anwu|Nefadar|Dozic|Avanza|Cipralex|Altruline|Celexa|Actan|Aropax 20|Efectin|Amfebutamone|Quetiapine	9.06e-05
Precursor Cell Lymphoblastic Leukemia-Lymphoma	vinorelbine	2-Chlorodeoxyadenosine|NSC-122,819|V8254|Citomid|Cuantil|Beneflur	9.1e-05
Breast Neoplasms	thiotepa	Campto|Gemcitabine|Navelbin|Domitrone|Cuantil	9.51e-05
Colonic Neoplasms	bortezomib	Octreotide|Photobarr|Gleevec|Crisapla|Adriablastina|Sutent|Daxotel|Apecitab|Abraxane|Herceptin|Artroxil	0.000101688
Depressive Disorder, Major	memantine	Ariclaim|Anwu|Nefadar|Avanza|Cipralex|Altruline|Celexa|Eldepryl|Aropax 20|Neripros|Efectin|Amfebutamone|Quetiapine	0.000106219
Obsessive-Compulsive Disorder	doxepin	Anwu|Anafranil|Cipralex|Altruline|Celexa	0.000108345
Osteosarcoma	topotecan	Abraxane|Adriablastina|Mepact|Abiplatin|Yondelis|A.D.Mycin|Busilvex	0.000109174
Lymphoma	melphalan	Chloraminophene|Belustine|Chlormethine|D.T.I.C.|Acnu|Matulane	0.000109904
Heart Failure	losartan	Acenor-M|Co-Diovan|Bicor|Acetec|Atodel|Diovan|Altace|Coreg CR|Amias|Bystolic|Aceon|Aprovel HCT|Coritrope|Cardivas|Gopten|Acepril|Metoprolol	0.000110472
Head and Neck Neoplasms	mitoxantrone	Abraxane|Daxotel|Navelbin|Blastocarb|Erbitux	0.000113324
Colonic Neoplasms	temozolomide	Abraxane|Octreotide|Adriablastina|Campto|Crisapla|Daxotel|Apecitab|Erbitux	0.000114036
Obsessive-Compulsive Disorder	clomipramine	Aropax 20|Anwu|Cipralex|Altruline|Celexa|Actan	0.000115964
Arthritis, Rheumatoid	celecoxib	Aflaxen|Bextra|Ecridoxan|Agilex|Alfof|Vimovo|Aflamid|Advagraf|Algastel|Daypro|Arthrotec|Aclin|Antiflog|Abdiflam|Fenoprex|Cevimeline|Aflex|Acusprain	0.000116527
Depressive Disorder, Major	eletriptan	Anwu|Nefadar|Avanza|Celexa|Fluoxetine Hydrochloride|Anafranil|Altruline|Eldepryl|Aropax 20|Neripros|Efectin|Amfebutamone|Quetiapine	0.000118236
Arteriosclerosis	cerivastatin	Avastinee|Acenor-M|Pravafenix|Altocor|Acepril|Astin|Caduet|Canef	0.000118893
Obsessive-Compulsive Disorder	mirtazapine	Anwu|Cipralex|Altruline|Celexa|Anafranil|Aropax 20|Actan	0.00012075
Bipolar Disorder	bupropion	Atemperator|Fluoxetine Hydrochloride|Actan|Apo-Carbamazepine|Dozic|Depakote|Lamepil|Geodon|Neripros|Abilify|Quetiapine	0.000124382
Obsessive-Compulsive Disorder	risperidone	Anwu|Cipralex|Altruline|Celexa|Anafranil|Aropax 20|Actan	0.000127102
Non-small cell lung cancer	pemetrexed	Gemcitabine|Navelbin|Tarceva|Erbitux|Hycamtin	0.000129098
Bipolar Disorder	mirtazapine	Atemperator|Geodon|Fluoxetine Hydrochloride|Depakote|Dozic|Neripros|Lamepil|Quetiapine|Actan	0.000131761
Lymphoma	busulfan	Campto|Gemcitabine|Torisel|Adriablastina|Ledertepa|Domitrone	0.000131989
Epilepsy	zolpidem	Epitomax|Felbamyl|Gabatril|Lyrica|Lamepil|Amotril|Cerebyx|Oxrate|Alboral|Chlorepin|Depakote|Dineurin|Zonegran|Keppra	0.000132195
Obsessive-Compulsive Disorder	levetiracetam	Aropax 20|Anwu|Cipralex|Altruline|Celexa	0.00013392
Depressive Disorder	ritonavir	Ariclaim|Anwu|Avanza|Nefadar|Celexa|Fluoxetine Hydrochloride|Actan|Altruline|Dozic|Aropax 20|Efectin|Amfebutamone|Quetiapine	0.00013589
Depressive Disorder	rabeprazole	Ariclaim|Anwu|Avanza|Nefadar|Cipralex|Celexa|Fluoxetine Hydrochloride|Altruline|Dozic|Aropax 20|Efectin|Amfebutamone|Actan|Quetiapine	0.000136047
Bipolar Disorder	ziprasidone	Depakote|Fluoxetine Hydrochloride|Neripros|Abilify|Dozic|Actan|Lamepil|Quetiapine	0.000136622
Hypertension	formoterol	Copalia|Amias|Benazepril Hydrochloride and Hydrochlorothiazide|Epratenz|Acercomp|Atacand D|Lexxel|Amlodipine Besylate and Benazepril Hydrochloride|Diovan|Acetensa|Onduarp|Kinzal Mono	0.00013689
Non-small cell lung cancer	busulfan	Abraxane|Gemcitabine|Daxotel|Adriablastina|Hycamtin	0.000154997
Osteoporosis, Postmenopausal	estradiol	Climarest plus|Activella|Estrostep 21|Climara Pro	0.000159187
Bipolar Disorder	paroxetine	Dozic|Geodon|Fluoxetine Hydrochloride|Depakote|Neripros|Lamepil|Abilify|Quetiapine|Actan	0.000159736
Anxiety Disorders	zolpidem	Ariclaim|Anwu|Nefadar|Lyrica|Amotril|Cipralex|Altruline|Celexa|Alboral|Abaxon|Chlorepin|Aropax 20|Efectin|Actan	0.000161907
Depressive Disorder, Major	topiramate	Ariclaim|Anwu|Nefadar|Avanza|Cipralex|Celexa|Eldepryl|Fluoxetine Hydrochloride|Anafranil|Altruline|Aropax 20|Neripros|Efectin|Amfebutamone|Abilify|Quetiapine|Actan	0.000169318
Head and Neck Neoplasms	irinotecan	Abraxane|Daxotel|Navelbin|Blastocarb|Erbitux	0.000177546
Multiple Myeloma	oxaliplatin	A.D.Mycin|Velcade|Navelbin|Beneflur|Bcnu|Busilvex	0.000179249
Breast Neoplasms	imatinib	Abraxane|Bioferon|Adriablastina|Avonex|Gemcitabine|Daxotel|Herceptin|Halaven|Afinitor|A.D.Mycin|Apecitab	0.000194749
Lymphoma	paclitaxel	Bioferon|Campto|Gemcitabine|Torisel|Velcade|Adriablastina|Bexxar|Domitrone|Mabthera|Busilvex|Alpheon	0.000204895
Obsessive-Compulsive Disorder	zolpidem	Anwu|Cipralex|Altruline|Celexa|Anafranil|Aropax 20|Actan	0.000205971
Depression	levetiracetam	Aropax 20|Anwu|Cipralex|Amfebutamone|Nefadar|Altruline|Celexa	0.000207033
Leukemia, Myeloid, Acute	irinotecan	2-Chlorodeoxyadenosine|NSC-122,819|Adriablastina|Domitrone|Clolar|Sprycel|Busilvex	0.000210843
Multiple Myeloma	topotecan	Velcade|Navelbin|Beneflur|A.D.Mycin|Bcnu|Busilvex	0.000213808
Bipolar Disorder	thalidomide	Atemperator|Fluoxetine Hydrochloride|Dozic|Depakote|Neripros|Apo-Carbamazepine|Lamepil|Quetiapine|Actan	0.000230148
Arthritis, Rheumatoid	valdecoxib	Aflaxen|Ecridoxan|Alfof|Agilex|Vimovo|Aflamid|Advagraf|Algastel|Daypro|Aclin|Antiflog|Abdiflam|Arthrotec|Fenoprex|Artroxil|Cevimeline|Aflex|Acusprain	0.000234891
Depressive Disorder, Major	ritonavir	Ariclaim|Anwu|Avanza|Nefadar|Celexa|Eldepryl|Fluoxetine Hydrochloride|Anafranil|Actan|Altruline|Aropax 20|Neripros|Efectin|Amfebutamone|Abilify|Quetiapine	0.000237442
Anxiety Disorders	risperidone	Ariclaim|Anwu|Nefadar|Cipralex|Lyrica|Altruline|Celexa|Eskazine|Orap|Aropax 20|Navane|Efectin|Actan	0.000241091
Depressive Disorder	eletriptan	Anwu|Nefadar|Avanza|Celexa|Fluoxetine Hydrochloride|Altruline|Aropax 20|Efectin|Amfebutamone|Quetiapine	0.000248226
Leukemia, Myelogenous, Chronic, BCR-ABL Positive	topotecan	2-Chlorodeoxyadenosine|NSC-122,819|Adriablastina|Neulasta|Mylotarg|Domitrone|Clolar|Busilvex	0.000282672
Ovarian Neoplasms	procarbazine	Aside|Hycamtin|Chloraminophene|Ledertepa|Cuantil	0.000283734
Ovarian Neoplasms	thiotepa	Campto|Gemcitabine|Hycamtin|Cuantil	0.000284692
Carcinoma, Non-Small-Cell Lung	vincristine	Abiplatin|Aside|Navelbin|Cuantil	0.000284692
Bipolar Disorder	glatiramer acetate	Dozic|Geodon|Fluoxetine Hydrochloride|Neripros|Lamepil|Abilify|Quetiapine|Actan	0.00028511
Stomach Neoplasms	paclitaxel	Photobarr|Crisapla|Adriablastina|Daxotel|Herceptin|Apecitab	0.000288006
Obsessive-Compulsive Disorder	zonisamide	Anwu|Cipralex|Celexa|Anafranil|Altruline|Aropax 20|Actan	0.000292677
Epilepsy	sertraline	Epitomax|Atemperator|Felbamyl|Gabatril|Lyrica|Amotril|Cerebyx|Oxrate|Depakote|Dineurin|Zonegran|Keppra|Apo-Carbamazepine|Lamepil	0.000296498
Multiple Myeloma	mitoxantrone	A.D.Mycin|Velcade|Navelbin|Beneflur|Busilvex	0.000297119
Pancreatic Neoplasms	mitoxantrone	Gemcitabine|Ametycine|Crisapla|Adriablastina|Sutent	0.000297119
Depressive Disorder	valproic acid	Avanza|Amfebutamone|Anwu|Nefadar|Altruline|Celexa	0.000310062
Bipolar Disorder	fluoxetine	Fluoxetine Hydrochloride|Neripros|Dozic|Geodon|Lamepil|Abilify|Quetiapine	0.00031144
Bipolar Disorder	quetiapine	Dozic|Geodon|Fluoxetine Hydrochloride|Depakote|Neripros|Lamepil|Abilify|Actan	0.000327849
Depressive Disorder, Major	valproic acid	Avanza|Amfebutamone|Anwu|Nefadar|Altruline|Celexa|Eldepryl	0.000335339
Depressive Disorder, Major	rabeprazole	Ariclaim|Anwu|Avanza|Nefadar|Cipralex|Celexa|Eldepryl|Fluoxetine Hydrochloride|Anafranil|Altruline|Aropax 20|Neripros|Efectin|Amfebutamone|Actan|Abilify|Quetiapine	0.000344207
Depressive Disorder	sildenafil	Aropax 20|Anwu|Efectin|Amfebutamone|Avanza|Nefadar|Altruline|Celexa	0.000364506
Prostatic Neoplasms	topotecan	Prozoladex|Jevtana|Daxotel|Adriablastina|Etopofos|Domitrone|Blastocarb	0.000373484
Lung Neoplasms	cisplatin	V8254|Navelbin|Hycamtin	0.000382751
Depressive Disorder, Major	levetiracetam	Aropax 20|Anwu|Cipralex|Amfebutamone|Nefadar|Altruline|Eldepryl|Celexa	0.000383095
Osteosarcoma	docetaxel	Abraxane|Adriablastina|Gleevec|A.D.Mycin|Busilvex	0.00038537
Anxiety Disorders	duloxetine	Aropax 20|Anwu|Amotril|Efectin|Cipralex|Actan|Nefadar|Altruline|Celexa|Lyrica	0.000387082
Leukemia, Myeloid, Acute	ifosfamide	Colaspase|2-Chlorodeoxyadenosine|Acnu|V8254|NSC-122,819	0.000408153
Arteriosclerosis	fosinopril	Adalat|Avastinee|Tocainide|Acepril|Astin|Caduet|Canef|Baycol	0.000409708
Bipolar Disorder	ketorolac	Geodon|Depakote|Dozic|Neripros|Lamepil|Abilify|Quetiapine|Actan	0.000419526
Obsessive-Compulsive Disorder	glatiramer acetate	Anwu|Altruline|Celexa|Anafranil|Aropax 20|Actan	0.000439589
Lung Neoplasms	oxaliplatin	Photobarr|Adriablastina|Campto|Navelbin|Hycamtin	0.000446531
Obsessive-Compulsive Disorder	trazodone	Anwu|Cipralex|Altruline|Celexa	0.000447526
Depressive Disorder, Major	tramadol	Ariclaim|Anwu|Nefadar|Avanza|Cipralex|Altruline|Celexa|Eldepryl|Actan|Aropax 20|Neripros|Efectin|Amfebutamone|Abilify|Quetiapine	0.000453309
Multiple Myeloma	irinotecan	A.D.Mycin|Navelbin|Beneflur|Bcnu|Busilvex	0.000462341
Pancreatic Neoplasms	irinotecan	Gemcitabine|Ametycine|Crisapla|Adriablastina|Sutent	0.000462341
Alzheimer Disease	clozapine	Aricept|Navane|Cognex|Akatinol|Exelon	0.000482276
Epilepsy	citalopram	Epitomax|Atemperator|Felbamyl|Gabatril|Lyrica|Amotril|Cerebyx|Oxrate|Depakote|Dineurin|Zonegran|Keppra|Lamepil	0.000490026
Obsessive-Compulsive Disorder	tiagabine	Anwu|Cipralex|Celexa|Anafranil|Actan|Altruline|Aropax 20	0.0004902
Obsessive-Compulsive Disorder	rivastigmine	Anwu|Cipralex|Altruline|Celexa|Anafranil|Aropax 20|Actan	0.0004902
Depressive Disorder	ramipril	Anwu|Nefadar|Avanza|Celexa|Fluoxetine Hydrochloride|Altruline|Dozic|Aropax 20|Efectin|Amfebutamone|Actan|Quetiapine	0.000507367
Lymphoma	capecitabine	Bioferon|Busilvex|Campto|Torisel|Velcade|Adriablastina|Targretin|Domitrone|Gemcitabine|Bexxar|Pixuvri|Alpheon	0.000514216
Arteriosclerosis	lovastatin	Caduet|Baycol|Avastinee|Canef|Astin	0.000515658
Leukemia, Myeloid	mercaptopurine	Colaspase|DBM|Damycin|Aclacinomycin A|Acnu	0.000523289
Bipolar Disorder	tacrolimus	Neripros|Dozic|Geodon|Actan|Lamepil|Abilify|Quetiapine	0.00055399
Ovarian Neoplasms	capecitabine	Bioferon|Campto|Adriablastina|Daxotel|A.D.Mycin|Abraxane|Gemcitabine|Avastin|Hycamtin	0.000561077
Obsessive-Compulsive Disorder	donepezil	Anwu|Cipralex|Celexa|Anafranil|Altruline|Aropax 20|Actan	0.000567654
Depressive Disorder, Major	doxazosin	Ariclaim|Anwu|Nefadar|Avanza|Celexa|Eldepryl|Fluoxetine Hydrochloride|Anafranil|Altruline|Aropax 20|Neripros|Efectin|Amfebutamone	0.000581177
Obsessive-Compulsive Disorder	ketorolac	Anwu|Altruline|Celexa|Anafranil|Aropax 20|Actan	0.000586957
Osteoporosis, Postmenopausal	levonorgestrel	Climarest plus|Activella|Estrostep 21|Climara Pro	0.00059287
Bipolar Disorder	pramipexole	Neripros|Lamepil|Abilify|Dozic|Geodon|Actan|Quetiapine	0.000594707
Carcinoma, Non-Small-Cell Lung	erlotinib	Geftinat|Alimta|Erbitux	0.000608675
Head and Neck Neoplasms	oxaliplatin	Abraxane|Daxotel|Navelbin|Blastocarb|Erbitux	0.000651608
Anxiety Disorders	lamotrigine	Ariclaim|Anwu|Nefadar|Cipralex|Lyrica|Amotril|Altruline|Celexa|Aropax 20|Efectin|Actan	0.000656935
Arthritis, Rheumatoid	imatinib	Aflaxen|Arthrotec|Vimovo|Bextra|Ecridoxan|Antiflog|Abdiflam|Alfof|Ciclosporin|Remicade|Artroxil|Mabthera|Cevimeline	0.000659367
Head and Neck Neoplasms	gemcitabine	Abraxane|Daxotel|Navelbin|Blastocarb|Erbitux	0.000699662
Leukemia, Myeloid	paclitaxel	Bioferon|Adriablastina|Gleevec|Domitrone|Clolar|Tasigna|Sprycel|Busilvex|Alpheon	0.000716631
Epilepsy	clomipramine	Depakote|Epitomax|Amotril|Dineurin|Zonegran|Oxrate|Cerebyx|Gabatril|Lamepil|Lyrica	0.000716722
Depression	sibutramine	Ariclaim|Anwu|Nefadar|Avanza|Cipralex|Celexa|Azonz|Fluoxetine Hydrochloride|Altruline|Aropax 20|Amfebutamone	0.000725254
Osteosarcoma	cyclosporine	Abraxane|Bioferon|Adriablastina|Gleevec|A.D.Mycin|Alpheon	0.000725468
Epilepsy	fluvoxamine	Epitomax|Atemperator|Felbamyl|Gabatril|Lyrica|Amotril|Cerebyx|Oxrate|Depakote|Dineurin|Zonegran|Keppra|Apo-Carbamazepine|Lamepil	0.000741338
Depressive Disorder, Major	ramipril	Anwu|Nefadar|Avanza|Celexa|Eldepryl|Fluoxetine Hydrochloride|Anafranil|Altruline|Aropax 20|Neripros|Efectin|Amfebutamone|Actan|Abilify|Quetiapine	0.000743687
Depressive Disorder, Major	ribavirin	Ariclaim|Nefadar|Altruline|Celexa|Eldepryl|Aropax 20|Neripros|Efectin|Amfebutamone|Abilify|Quetiapine|Actan	0.000767956
Depression	verapamil	Anwu|Avanza|Nefadar|Cipralex|Altruline|Celexa|Fluoxetine Hydrochloride|Aropax 20|Efectin|Amfebutamone|Quetiapine	0.000769889
Obsessive-Compulsive Disorder	topiramate	Anwu|Cipralex|Celexa|Anafranil|Altruline|Aropax 20|Actan	0.000775513
Anxiety Disorders	tolcapone	Ariclaim|Anwu|Nefadar|Lyrica|Amotril|Cipralex|Celexa|Altruline|Aropax 20|Efectin|Actan	0.000783738
Osteosarcoma	gemcitabine	Abraxane|A.D.Mycin|Adriablastina|Gleevec|Busilvex|Alpheon	0.000790787
Leukemia, Myeloid, Acute	chlorambucil	DBM|Damycin|Acridinylanisidide|Aclacinomycin A|Acnu	0.000819242
Epilepsy	paroxetine	Epitomax|Felbamyl|Gabatril|Lyrica|Amotril|Cerebyx|Oxrate|Depakote|Dineurin|Zonegran|Keppra|Lamepil	0.000819388
Arteriosclerosis	lisinopril	Acenor-M|Avastinee|Caduet|Adalat|Baycol|Canef|Angistad|Astin|Dynacirc	0.000821169
Anxiety Disorders	pramipexole	Aropax 20|Ariclaim|Anwu|Efectin|Nefadar|Cipralex|Altruline|Actan|Celexa|Lyrica	0.000834399
Osteosarcoma	capecitabine	Bioferon|Busilvex|Votrient|Adriablastina|A.D.Mycin|Abraxane|Gleevec|Alpheon	0.000834566
Depressive Disorder	doxazosin	Ariclaim|Anwu|Nefadar|Avanza|Celexa|Fluoxetine Hydrochloride|Altruline|Aropax 20|Efectin|Amfebutamone	0.000863193
Depression	diclofenac	Ariclaim|Anwu|Dozic|Altruline|Aropax 20|Efectin|Amfebutamone|Quetiapine|Actan	0.000866819
Bipolar Disorder	ritonavir	Geodon|Fluoxetine Hydrochloride|Actan|Dozic|Depakote|Neripros|Lamepil|Abilify|Quetiapine	0.000873532
Hyperlipidemias	telmisartan	Antara (Micronized)|Juvisync|Canef|Trilipix|Caduet|Clopidogrel|Baycol|Advicor|Pravafenix|Ator|Lovaza|Ezetib	0.000899924
Bipolar Disorder	donepezil	Geodon|Fluoxetine Hydrochloride|Dozic|Depakote|Neripros|Lamepil|Abilify|Quetiapine|Actan	0.000913394
Depressive Disorder, Major	thalidomide	Anwu|Avanza|Nefadar|Altruline|Celexa|Eldepryl|Fluoxetine Hydrochloride|Aropax 20|Neripros|Efectin|Amfebutamone|Quetiapine|Actan	0.000934698
Bipolar Disorder	nefazodone	Atemperator|Geodon|Fluoxetine Hydrochloride|Dozic|Depakote|Neripros|Lamepil|Quetiapine|Actan	0.000954671
Osteosarcoma	mitoxantrone	Abraxane|A.D.Mycin|Votrient|Adriablastina|Busilvex	0.000969573
Anxiety Disorders	zonisamide	Ariclaim|Anwu|Nefadar|Cipralex|Lyrica|Amotril|Celexa|Altruline|Chlorepin|Aropax 20|Efectin|Acetensa|Actan	0.000976106
Obsessive-Compulsive Disorder	alprazolam	Anwu|Cipralex|Altruline|Celexa	0.000984232
Stomach Neoplasms	capecitabine	Photobarr|Crisapla|Adriablastina|Daxotel|Abraxane|Herceptin	0.000986019
Obsessive-Compulsive Disorder	bupropion	Anwu|Cipralex|Celexa|Anafranil|Actan|Altruline|Aropax 20	0.00100413
Pain	celecoxib	Aflaxen|Bextra|Ecridoxan|Agilex|Alfof|Nefadar|Cambia|Zomepiracum|Butrans|Vimovo|Aflamid|Algastel|Actron|Arthrotec|Aclin|Antiflog|Abdiflam|Acdol|Aches-N-Pain|Adamon|Dynastat|Dineurin|Procofen|Acusprain	0.0010552
Pancreatic Neoplasms	imatinib	Octreotide|Adriablastina|Gemcitabine|Crisapla|Sutent|Afinitor	0.00106462
Obsessive-Compulsive Disorder	rabeprazole	Anwu|Cipralex|Celexa|Anafranil|Altruline|Aropax 20|Actan	0.00106839
Depressive Disorder	itraconazole	Ariclaim|Anwu|Nefadar|Avanza|Celexa|Actan|Altruline|Dozic|Aropax 20|Efectin|Amfebutamone|Quetiapine	0.00108062
Depressive Disorder, Major	sildenafil	Aropax 20|Eldepryl|Anwu|Efectin|Amfebutamone|Avanza|Nefadar|Altruline|Celexa	0.00114277
Carcinoma, Non-Small-Cell Lung	fludarabine	Gemcitabine|Aside|Navelbin|Hycamtin	0.00115846
Precursor Cell Lymphoblastic Leukemia-Lymphoma	idarubicin	Chloraminophene|Classen|V8254|Acridinylanisidide	0.0011883
Bipolar Disorder	zolpidem	Dozic|Geodon|Lamepil|Depakote|Neripros|Abilify|Quetiapine|Actan	0.00119303
Precursor Cell Lymphoblastic Leukemia-Lymphoma	paclitaxel	Adriablastina|Gleevec|Clolar|Campath|Mabthera|Coforin|Sprycel|Busilvex	0.00119882
Depressive Disorder, Major	diclofenac	Ariclaim|Anwu|Altruline|Eldepryl|Aropax 20|Neripros|Efectin|Amfebutamone|Abilify|Quetiapine|Actan	0.00121264
Epilepsy	thalidomide	Epitomax|Atemperator|Felbamyl|Gabatril|Lyrica|Cerebyx|Oxrate|Depakote|Dineurin|Zonegran|Apo-Carbamazepine|Lamepil	0.00127021
Bipolar Disorder	diclofenac	Dozic|Geodon|Neripros|Lamepil|Abilify|Quetiapine|Actan	0.0012828
Lung Neoplasms	mitoxantrone	Campto|Adriablastina|Hycamtin|Navelbin	0.00129944
Arthritis, Rheumatoid	ibuprofen	Aflaxen|Arthrotec|Bextra|Ecridoxan|Antiflog|Abdiflam|Alfof|Advagraf|Agilex|Artroxil|Algastel	0.00130272
Ovarian Neoplasms	fludarabine	Campto|Gemcitabine|Aside|Hycamtin	0.00132418
Multiple Myeloma	paclitaxel	Bioferon|Velcade|Thado|A.D.Mycin|Busilvex|Alpheon	0.00132781
Leukemia, Myeloid	oxaliplatin	2-Chlorodeoxyadenosine|NSC-122,819|Adriablastina|Gleevec|Domitrone|Sprycel|Busilvex	0.00133026
Arteriosclerosis	fenofibrate	Avastinee|Caduet|Baycol|Canef|Aggravan|Adalat|Aricept|Angistad|Astin|Acepril|Dynacirc	0.00135086
Lung Neoplasms	thiotepa	Campto|Navelbin|Hycamtin	0.00135128
Hypercholesterolemia	gemfibrozil	Amadol|Altocor|Baycol	0.00138666
Anxiety Disorders	gabapentin	Ariclaim|Anwu|Nefadar|Cipralex|Lyrica|Amotril|Altruline|Celexa|Aropax 20|Efectin|Actan	0.00139301
Atrial Fibrillation	atenolol	Alosot|Bicor|Almarytm|Brevibloc	0.00140931
Leukemia	raltitrexed	Colaspase|Acridinylanisidide|Lanvis|Aclacinomycin A	0.00147318
Pancreatic Neoplasms	vinorelbine	Gemcitabine|Ametycine|Crisapla|Cuantil	0.00147318
Osteosarcoma	irinotecan	Abraxane|A.D.Mycin|Votrient|Adriablastina|Busilvex	0.00149178
Ventricular Fibrillation	sotalol	ACB|Tocainide|Arythmol|Almarytm	0.00149973
Carcinoma, Non-Small-Cell Lung	ifosfamide	Acnu|Belustine|Aside|Navelbin	0.00151191
Non-small cell lung cancer	paclitaxel	Avastin|Photobarr|Gemcitabine|Adriablastina|Hycamtin|Daxotel|Erbitux	0.00156039
Esophageal Neoplasms	gemcitabine	Abraxane|Daxotel|Photobarr|Herceptin	0.0015692
Depressive Disorder, Major	modafinil	Eldepryl|Anwu|Cipralex|Amfebutamone|Avanza|Nefadar|Altruline|Celexa|Ellefore	0.00158426
Bipolar Disorder	ibuprofen	Neripros|Depakote|Actan|Apo-Carbamazepine|Lamepil|Abilify	0.00158897
Bipolar Disorder	chlorpromazine	Dozic|Quetiapine|Geodon|Neripros	0.00159319
Bipolar Disorder	haloperidol	Dozic|Quetiapine|Geodon|Neripros	0.00159319
Depressive Disorder	ribavirin	Ariclaim|Nefadar|Altruline|Celexa|Aropax 20|Efectin|Amfebutamone|Quetiapine|Actan	0.00162268
Anxiety Disorders	oxcarbazepine	Ariclaim|Anwu|Nefadar|Cipralex|Lyrica|Amotril|Altruline|Celexa|Aropax 20|Efectin|Actan	0.0016236
Epilepsy	duloxetine	Depakote|Epitomax|Amotril|Dineurin|Zonegran|Oxrate|Gabatril|Lamepil|Lyrica	0.00164547
Leukemia, Myeloid, Acute	azathioprine	Colaspase|DBM|Aclacinomycin A|Acnu	0.00168024
Colonic Neoplasms	posaconazole	Crisapla|Adriablastina|Sutent|Apecitab|Erbitux	0.00168318
Depressive Disorder, Major	itraconazole	Ariclaim|Anwu|Nefadar|Avanza|Celexa|Eldepryl|Anafranil|Actan|Altruline|Aropax 20|Neripros|Efectin|Amfebutamone|Abilify|Quetiapine	0.00179528
Depression	loxapine	Imipramine|Adisen|Dozic|Apo-Trimip|Quetiapine	0.00181027
Multiple Myeloma	docetaxel	Velcade|Navelbin|A.D.Mycin|Busilvex	0.00186209
Pancreatic Neoplasms	docetaxel	Gemcitabine|Crisapla|Adriablastina|Sutent	0.00186209
Non-small cell lung cancer	capecitabine	Photobarr|Erbitux|Adriablastina|Daxotel|Abraxane|Gemcitabine|Avastin|Hycamtin	0.00186351
Bipolar Disorder	trifluoperazine	Dozic|Quetiapine|Geodon|Neripros	0.00187152
Myocardial Infarction	pindolol	Lopressor|Brevibloc|Ablok|Apo-Nadol|Apo-Metoprolol	0.00188617
Pain	diclofenac	Aflaxen|Bextra|Ecridoxan|Ariclaim|Alfof|Diladid|Cambia|Zomepiracum|Lyrica|Vimovo|Abstral|Actron|Arthrotec|Antiflog|Acdol|Aches-N-Pain|Adamon|Dineurin|Artroxil	0.00192279
Hypertension	simvastatin	Acenor-M|Altace|Combizar|Acepril|Kinzalkomb|Amturnide|Teczem|Acercomp|Caduet|Acetensa|Onduarp	0.00198204
Breast Neoplasms	pemetrexed	Campto|Gemcitabine|Herceptin|Navelbin|Domitrone	0.00199843
Osteosarcoma	ribavirin	Bioferon|Gleevec|Cylatron|Adriablastina|A.D.Mycin|Abraxane|Alpheon	0.00210157
Bipolar Disorder	ribavirin	Geodon|Depakote|Neripros|Lamepil|Abilify|Quetiapine|Actan	0.00210157
Anxiety Disorders	fluvoxamine	Ariclaim|Nefadar|Lyrica|Amotril|Cipralex|Altruline|Celexa|Aropax 20|Abaxon|Efectin|Actium|Acetensa|Actan	0.00212339
Organ Transplantation	bortezomib	Allerglobuline|Advagraf|Afinitor|CellCept|Ciclosporin|Rapamune	0.00212804
Epilepsy	mirtazapine	Epitomax|Atemperator|Gabatril|Lyrica|Amotril|Cerebyx|Oxrate|Depakote|Dineurin|Zonegran|Lamepil	0.00214677
Depressive Disorder, Major	sibutramine	Ariclaim|Anwu|Nefadar|Ellefore|Avanza|Cipralex|Celexa|Azonz|Eldepryl|Fluoxetine Hydrochloride|Altruline|Aropax 20|Amfebutamone	0.00217252
Leukemia, Myelogenous, Chronic, BCR-ABL Positive	estramustine	DBM|Acridinylanisidide|Aclacinomycin A|Acnu	0.00220026
Gastroesophageal Reflux	fenofibrate	Acinon|Zegerid|Hp-PAC|Aciphex|Branzol|Esomeprazole|Agopton|Acidex	0.00225073
Breast Neoplasms	bortezomib	Bioferon|Adriablastina|Daxotel|Domitrone|Afinitor|A.D.Mycin|Apecitab|Abraxane|Gemcitabine|Halaven|Herceptin	0.00225221
Epilepsy	bupropion	Atemperator|Gabatril|Lyrica|Epitomax|Felbamyl|Amotril|Cerebyx|Oxrate|Apo-Carbamazepine|Depakote|Lamepil|Dineurin|Zonegran|Keppra	0.00227918
Ovarian Neoplasms	mercaptopurine	Chloraminophene|Aside|Dihydroxybusulfan|Cuantil	0.00237879
Nausea	fluphenazine	Torecan|Triflupromazine|Antinaus	0.00238561
Bipolar Disorder	vigabatrin	Lamepil|Abilify|Actan	0.00238561
Obsessive-Compulsive Disorder	tramadol	Anwu|Cipralex|Altruline|Celexa|Actan|Aropax 20	0.00239391
Epilepsy	nefazodone	Epitomax|Atemperator|Gabatril|Lyrica|Felbamyl|Amotril|Cerebyx|Oxrate|Depakote|Dineurin|Zonegran|Keppra|Lamepil	0.0025223
Depression	modafinil	Anwu|Cipralex|Amfebutamone|Avanza|Nefadar|Altruline|Celexa	0.00256098
Arteriosclerosis	losartan	Acenor-M|Avastinee|Caduet|Baycol|Canef|Adalat|Aricept|Angistad|Astin|Acepril|Dynacirc	0.00258028
Bipolar Disorder	tramadol	Dozic|Geodon|Actan|Depakote|Lamepil|Neripros|Abilify|Quetiapine	0.00265778
Depressive Disorder	lansoprazole	Anwu|Avanza|Nefadar|Cipralex|Celexa|Fluoxetine Hydrochloride|Altruline|Dozic|Aropax 20|Efectin|Amfebutamone|Quetiapine	0.0027104
Alzheimer Disease	olanzapine	Aricept|Akatinol|Cognex|Exelon|Navane	0.00271813
Anxiety Disorders	bupropion	Ariclaim|Anwu|Nefadar|Lyrica|Amotril|Cipralex|Celexa|Actan|Altruline|Aropax 20|Abaxon|Efectin|Actium|Acetensa	0.00272149
Anxiety Disorders	memantine	Ariclaim|Anwu|Nefadar|Lyrica|Cipralex|Altruline|Celexa|Aropax 20|Efectin|Acetensa	0.00274787
Leukemia, Myeloid	docetaxel	Adriablastina|Gleevec|Domitrone|Sprycel|Busilvex	0.00275486
Lung Neoplasms	carboplatin	Campto|Navelbin|Hycamtin	0.00287147
Obsessive-Compulsive Disorder	ritonavir	Anwu|Celexa|Anafranil|Actan|Altruline|Aropax 20	0.00287385
Pancreatic Neoplasms	thiotepa	Gemcitabine|Ametycine|Cuantil	0.00288796
Carcinoma, Non-Small-Cell Lung	chlorambucil	Belustine|Aside|Acnu|Cuantil	0.00289723
Multiple Myeloma	saquinavir	Bioferon|Velcade|Thado|A.D.Mycin|Alpheon	0.00294279
Obsessive-Compulsive Disorder	ramipril	Anwu|Celexa|Anafranil|Altruline|Aropax 20|Actan	0.0029599
Anxiety Disorders	sildenafil	Aropax 20|Anwu|Efectin|Nefadar|Altruline|Acetensa|Celexa|Lyrica	0.00296757
Bipolar Disorder	rivastigmine	Dozic|Geodon|Fluoxetine Hydrochloride|Neripros|Lamepil|Abilify|Quetiapine|Actan	0.00299505
Breast Neoplasms	procarbazine	V8254|Navelbin|Chloraminophene|Ledertepa|Cuantil	0.0030036
Obsessive-Compulsive Disorder	memantine	Anwu|Cipralex|Altruline|Celexa|Aropax 20	0.00302661
Obsessive-Compulsive Disorder	eletriptan	Anwu|Celexa|Anafranil|Altruline|Aropax 20	0.00314835
Depressive Disorder, Major	chlorpromazine	Navane|Quetiapine|Desconex|Neripros|Aldazine	0.0032262
Depressive Disorder, Major	haloperidol	Navane|Quetiapine|Desconex|Neripros|Aldazine	0.0032262
Lung Neoplasms	fludarabine	Campto|Navelbin|Hycamtin	0.00333387
Heart Failure	timolol	Lopressor|Cardivas|Bicor|Metoprolol|Apo-Metoprolol	0.00341211
Bipolar Disorder	ramipril	Geodon|Fluoxetine Hydrochloride|Dozic|Neripros|Actan|Lamepil|Abilify|Quetiapine	0.00349321
Depressive Disorder	nifedipine	Ariclaim|Anwu|Nefadar|Avanza|Cipralex|Altruline|Celexa|Aropax 20|Efectin|Amfebutamone|Quetiapine	0.00353506
Alzheimer Disease	ziprasidone	Aricept|Exelon|Navane|Akatinol|Cognex	0.00353628
Bipolar Disorder	bortezomib	Dozic|Depakote|Neripros|Lamepil|Abilify|Quetiapine|Actan	0.00356385
Breast Neoplasms	dacarbazine	Cerubidin|Damycin|V8254|Chloraminophene|Cuantil	0.00361522
Bipolar Disorder	loxapine	Dozic|Neripros|Geodon|Quetiapine	0.00370374
Epilepsy	ibuprofen	Oxrate|Depakote|Epitomax|Dineurin|Zonegran|Apo-Carbamazepine|Lamepil|Lyrica	0.00381271
Epilepsy	ribavirin	Epitomax|Gabatril|Lyrica|Amotril|Oxrate|Depakote|Dineurin|Zonegran|Keppra|Lamepil	0.00393397
Osteosarcoma	paclitaxel	Bioferon|Adriablastina|Gleevec|A.D.Mycin|Busilvex|Alpheon	0.00394242
Depressive Disorder, Major	trifluoperazine	Navane|Quetiapine|Desconex|Neripros|Aldazine	0.00396764
Leukemia, Myeloid	capecitabine	Bioferon|Sprycel|Busilvex|Adriablastina|Domitrone|Synribo|Gleevec|Tasigna|Alpheon	0.0039993
Gastroesophageal Reflux	celecoxib	Zegerid|Hp-PAC|Aciphex|Branzol|Esomeprazole|Agopton|Acidex	0.00405112
Pancreatic Neoplasms	bortezomib	Octreotide|Crisapla|Adriablastina|Sutent|Afinitor|Gemcitabine	0.00412958
Myocardial Infarction	acebutolol	Acepril|Lopressor|Brevibloc|Ablok|Apo-Metoprolol	0.00422396
Multiple Myeloma	capecitabine	Bioferon|Thado|Busilvex|Velcade|A.D.Mycin|Alpheon	0.00429104
Pancreatic Neoplasms	capecitabine	Octreotide|Crisapla|Adriablastina|Sutent|Afinitor|Gemcitabine	0.00429104
Leukemia	azathioprine	Colaspase|Lanvis|Aclacinomycin A	0.00435258
Depression	oxycodone	Anwu|Nefadar|Cipralex|Avanza|Celexa|Fluoxetine Hydrochloride|Altruline|Abaxon|Amfebutamone	0.00435634
Obsessive-Compulsive Disorder	itraconazole	Anwu|Celexa|Anafranil|Actan|Altruline|Aropax 20	0.00435998
Anxiety Disorders	oxycodone	Anwu|Nefadar|Cipralex|Lyrica|Alboral|Amotril|Celexa|Altruline|Abaxon|Buccolam|Actium	0.00448568
Gastroesophageal Reflux	temozolomide	Esomeprazole|Zegerid|Hp-PAC|Branzol|Agopton	0.0045032
Lymphoma	idarubicin	Chloraminophene|D.T.I.C.|V8254|Acnu	0.00452142
Gastroesophageal Reflux	atorvastatin	Hp-PAC|Aciphex|Zegerid|Branzol|Esomeprazole|Agopton	0.00458319
Gastroesophageal Reflux	nifedipine	Acinon|Zegerid|Hp-PAC|Aciphex|Branzol|Esomeprazole|Agopton|Acidex	0.00464667
Precursor Cell Lymphoblastic Leukemia-Lymphoma	chlorambucil	Classen|Damycin|Acridinylanisidide|Cuantil	0.00472312
Gastroesophageal Reflux	bupropion	Zegerid|Hp-PAC|Acenalin|Aciphex|Branzol|Esomeprazole|Agopton|Acidex	0.00480202
Lung Neoplasms	temozolomide	Adriablastina|Campto|Hycamtin|Navelbin	0.00496478
Colonic Neoplasms	pemetrexed	Campto|Crisapla|Herceptin|Erbitux	0.00500229
Hypertension	dipyridamole	Kinzalkomb|Combizar|Teczem|Atacand D|Caduet|Acesistem|Onduarp|Kinzal Mono	0.00503385
Gastroesophageal Reflux	diclofenac	Branzol|Zegerid|Agopton|Hp-PAC|Aciphex|Acidex	0.00504856
Anxiety Disorders	tramadol	Ariclaim|Anwu|Nefadar|Lyrica|Amotril|Cipralex|Altruline|Celexa|Actan|Aropax 20|Efectin|Acetensa	0.00511612
Osteosarcoma	oxaliplatin	Abraxane|A.D.Mycin|Adriablastina|Gleevec|Busilvex	0.00512053
Osteosarcoma	temozolomide	Abraxane|Adriablastina|A.D.Mycin|Busilvex|Alpheon	0.00547398
Lung Neoplasms	busulfan	Campto|Adriablastina|Hycamtin	0.00549812
Lung Neoplasms	pemetrexed	Campto|Navelbin|Hycamtin	0.00549812
Arteriosclerosis	amlodipine	Acenor-M|Canef|Tocainide|Caduet|Baycol|Adalat|Aricept|Angistad|Acepril|Dynacirc	0.00555057
Obsessive-Compulsive Disorder	doxazosin	Anwu|Celexa|Anafranil|Altruline|Aropax 20	0.00573567
Lymphoma	valganciclovir	Treanda|Vorinostat MSD|Ontak|Cardioxane	0.00574476
Tachycardia, Ventricular	diltiazem	Diltiazem|Almarytm|Aldarin|Ethmozine|Dimodan	0.00577243
Alzheimer Disease	quetiapine	Cognex|Akatinol|Exelon|Aricept|Navane	0.005831
Lung Neoplasms	capecitabine	Photobarr|Campto|Avonex|Adriablastina|Hycamtin	0.00592012
Anxiety Disorders	tiagabine	Ariclaim|Anwu|Nefadar|Lyrica|Amotril|Cipralex|Celexa|Actan|Altruline|Aropax 20|Efectin|Acetensa	0.00599834
Pancreatic Neoplasms	carboplatin	Gemcitabine|Ametycine|Crisapla	0.00608962
Breast Neoplasms	carboplatin	Campto|Gemcitabine|Navelbin|Domitrone	0.00615254
Leukemia, Myeloid	melphalan	DBM|Acridinylanisidide|Aclacinomycin A|Acnu	0.00621727
Depressive Disorder, Major	verapamil	Anwu|Avanza|Nefadar|Cipralex|Altruline|Celexa|Eldepryl|Fluoxetine Hydrochloride|Aropax 20|Efectin|Amfebutamone|Quetiapine	0.00622705
Obsessive-Compulsive Disorder	sildenafil	Aropax 20|Anwu|Altruline|Celexa	0.00635367
Stomach Neoplasms	itraconazole	Crisapla|Adriablastina|Daxotel|Apecitab|Abraxane|Herceptin	0.00651421
Arteriosclerosis	telmisartan	Acenor-M|Canef|Caduet|Clopidogrel|Baycol|Aggravan|Pravafenix|Angistad|Acepril|Lovaza	0.00657826
Multiple Myeloma	imatinib	Bioferon|Velcade|Thado|A.D.Mycin|Alpheon	0.0066256
Bipolar Disorder	rabeprazole	Fluoxetine Hydrochloride|Dozic|Depakote|Neripros|Actan|Lamepil|Abilify|Quetiapine	0.00673297
Lung Neoplasms	procarbazine	V8254|Navelbin|Hycamtin	0.00676236
Colonic Neoplasms	procarbazine	Ametycine|Ascaridil|Tomudex|Acnu	0.00677304
Epilepsy	fluoxetine	Sabril|Epitomax|Dineurin|Oxrate|Zonegran|Gabatril|Lamepil|Lyrica	0.00679639
Obsessive-Compulsive Disorder	thalidomide	Anwu|Altruline|Celexa|Aropax 20|Actan	0.00689946
Bipolar Disorder	tolcapone	Dozic|Fluoxetine Hydrochloride|Neripros|Lamepil|Quetiapine|Actan	0.00693498
Heart Failure	perindopril	Acenor-M|Altace|Acetec|Acepril|Amias|Bystolic|Acetensa|Gopten	0.00696132
Pancreatic Neoplasms	fludarabine	Gemcitabine|Ametycine|Crisapla	0.00705665
Obsessive-Compulsive Disorder	lansoprazole	Anwu|Cipralex|Celexa|Anafranil|Altruline|Aropax 20	0.00706097
Obsessive-Compulsive Disorder	modafinil	Anwu|Cipralex|Altruline|Celexa	0.00728428
Gastroesophageal Reflux	saquinavir	Zegerid|Aciphex|Hp-PAC|Branzol|Agopton	0.00734215
Anxiety Disorders	donepezil	Ariclaim|Anwu|Nefadar|Lyrica|Amotril|Cipralex|Celexa|Altruline|Aropax 20|Efectin|Acetensa|Actan	0.00735201
Anxiety Disorders	mirtazapine	Anwu|Nefadar|Lyrica|Amotril|Cipralex|Altruline|Celexa|Aropax 20|Efectin|Actan	0.00750344
Lung Neoplasms	vinorelbine	Campto|Hycamtin|V8254	0.00757519
Alzheimer Disease	risperidone	Cognex|Akatinol|Exelon|Aricept|Navane	0.00763099
Esophageal Neoplasms	mitoxantrone	Abraxane|Daxotel|Herceptin	0.0076951
Epilepsy	tolcapone	Epitomax|Gabatril|Lyrica|Amotril|Cerebyx|Oxrate|Dineurin|Zonegran|Lamepil	0.00777336
Pancreatic Neoplasms	paclitaxel	Octreotide|Gemcitabine|Crisapla|Adriablastina|Sutent	0.00786564
Breast Neoplasms	fludarabine	Campto|Gemcitabine|Navelbin|Domitrone	0.00817337
Depressive Disorder, Major	diltiazem	Aropax 20|Eldepryl|Neripros|Amfebutamone|Anwu|Nefadar|Altruline|Celexa|Quetiapine	0.00820776
Epilepsy	glatiramer acetate	Epitomax|Gabatril|Lyrica|Amotril|Cerebyx|Oxrate|Dineurin|Zonegran|Lamepil	0.00828761
Ovarian Neoplasms	vincristine	Abiplatin|Aside|Cuantil	0.00829315
Lymphoma	imatinib	Bioferon|Adriablastina|Gemcitabine|Velcade|Bexxar|Targretin|Mabthera|Alpheon	0.00840672
Ovarian Neoplasms	bortezomib	Bioferon|Adriablastina|Daxotel|A.D.Mycin|Abraxane|Gemcitabine|Hycamtin	0.00866587
Breast Neoplasms	cisplatin	Blastocarb|V8254|Navelbin	0.00871754
Ovarian Neoplasms	imatinib	Abraxane|Bioferon|Adriablastina|Gemcitabine|Daxotel|A.D.Mycin	0.00884928
Osteosarcoma	saquinavir	Bioferon|Adriablastina|Gleevec|A.D.Mycin|Alpheon	0.00888632
Anxiety Disorders	doxazosin	Ariclaim|Anwu|Nefadar|Lyrica|Amotril|Celexa|Altruline|Aropax 20|Efectin|Acetensa	0.00893609
Transplantation	itraconazole	Allerglobuline|Advagraf|Afinitor|CellCept|Ciclosporin|Rapamune	0.00931887
Depression	diltiazem	Aropax 20|Amfebutamone|Anwu|Nefadar|Altruline|Celexa|Quetiapine	0.00936633
Anxiety Disorders	glatiramer acetate	Anwu|Nefadar|Lyrica|Amotril|Altruline|Celexa|Aropax 20|Efectin|Actan	0.00937734
Osteosarcoma	ibuprofen	Abraxane|Bioferon|Adriablastina|Gleevec|A.D.Mycin	0.00938959
Myocardial Infarction	metoprolol	Brevibloc|Lopressor|Ablok|Apo-Nadol	0.00943531
Esophageal Neoplasms	irinotecan	Abraxane|Daxotel|Herceptin	0.00957816
Obsessive-Compulsive Disorder	sibutramine	Anwu|Cipralex|Celexa|Altruline|Aropax 20	0.00965292
Epilepsy	pramipexole	Oxrate|Sabril|Lamepil|Dineurin|Epitomax|Gabatril|Lyrica|Zonegran	0.00978526
Leukemia, Myeloid, Acute	procarbazine	V8254|2-Chlorodeoxyadenosine|NSC-122,819|Acnu	0.00988085
Obsessive-Compulsive Disorder	verapamil	Anwu|Cipralex|Altruline|Celexa|Aropax 20	0.00990893
Ovarian Neoplasms	cyclosporine	Abraxane|Bioferon|Adriablastina|Gemcitabine|A.D.Mycin	0.0100675
Arthritis, Rheumatoid	ketorolac	Aflaxen|Bextra|Ecridoxan|Alfof|Vimovo|Advagraf|Arthrotec|Antiflog|Abdiflam|Algastel|Artroxil|Cevimeline	0.0101658
Leukemia	melphalan	Lanvis|Acridinylanisidide|Aclacinomycin A	0.0103349
Pancreatic Neoplasms	oxaliplatin	Adriablastina|Gemcitabine|Ametycine|Sutent	0.0103803
Esophageal Neoplasms	bortezomib	Photobarr|Daxotel|Abraxane|Herceptin	0.0103828
Stroke	fluvastatin	Combizar|Astin|Ator|Crestor	0.0106154
Epilepsy	oxycodone	Epitomax|Felbamyl|Gabatril|Lyrica|Alboral|Amotril|Cerebyx|Depakote|Zonegran|Buccolam	0.0108928
Arteriosclerosis	rabeprazole	Avastinee|Crestor|Caduet|Aricept|Canef|Adalat|Angistad|Astin|Acepril|Dynacirc	0.0109143
Bipolar Disorder	perindopril	Lamepil|Abilify|Neripros|Actan|Geodon	0.0110069
Pain	perindopril	Aflaxen|Bextra|Ecridoxan|Ariclaim|Abdiflam|Duragesic|Butrans|Acdol|Diladid|Aches-N-Pain|Artroxil|Actron|Lyrica|Adamon	0.0110706
Breast Neoplasms	ifosfamide	V8254|Navelbin|Chloraminophene|Ledertepa	0.0112323
Colonic Neoplasms	vinorelbine	Daxotel|Campto|Ametycine|Crisapla	0.0112988
Organ Transplantation	capecitabine	Advagraf|Afinitor|CellCept|Ciclosporin|Rapamune	0.0114437
Alzheimer Disease	perindopril	Exelon|Aricept|Akatinol|Cognex	0.0114972
Depressive Disorder, Major	lansoprazole	Anwu|Avanza|Nefadar|Cipralex|Celexa|Fluoxetine Hydrochloride|Anafranil|Altruline|Eldepryl|Aropax 20|Neripros|Efectin|Amfebutamone|Quetiapine	0.0115089
Pancreatic Neoplasms	busulfan	Gemcitabine|Crisapla|Adriablastina	0.0115488
Pancreatic Neoplasms	pemetrexed	Gemcitabine|Crisapla|Tarceva	0.0115488
Osteosarcoma	valganciclovir	Mepact|Cardioxane|Yondelis	0.0116295
Depressive Disorder	atorvastatin	Anwu|Amfebutamone|Avanza|Altruline|Nefadar|Aropax 20|Fluoxetine Hydrochloride	0.0116793
Arteriosclerosis	atorvastatin	Adalat|Avastinee|Altocor|Baycol|Angistad|Caduet|Canef	0.0116793
Epilepsy	venlafaxine	Epitomax|Gabatril|Lyrica|Amotril|Oxrate|Depakote|Dineurin|Zonegran|Lamepil	0.0119138
Tobacco Use Disorder	oxycodone	Commit|Champix|Habitrol|Amfebutamone	0.0119735
Epilepsy	olanzapine	Depakote|Dineurin|Epitomax|Gabatril|Oxrate|Lamepil|Lyrica|Zonegran	0.0119769
Obsessive-Compulsive Disorder	valproic acid	Anwu|Altruline|Celexa	0.0120811
Pain	tacrolimus	Aflaxen|Duragesic|Bextra|Ecridoxan|Abdiflam|Alfof|Dineurin|Abstral|Acdol|Diladid|Aches-N-Pain|Artroxil|Actron|Lyrica|Adamon	0.0124494
Tobacco Use Disorder	zolpidem	Commit|Champix|Habitrol|Amfebutamone	0.0125315
Gastroesophageal Reflux	losartan	Acinon|Zegerid|Hp-PAC|Aciphex|Branzol|Esomeprazole|Agopton	0.0126074
Epilepsy	quetiapine	Epitomax|Gabatril|Lyrica|Amotril|Oxrate|Depakote|Dineurin|Zonegran|Lamepil	0.0126143
Leukemia	chlorambucil	Lanvis|Acridinylanisidide|Aclacinomycin A	0.0128211
Colonic Neoplasms	ribavirin	Octreotide|Gleevec|Adriablastina|Sutent|Apecitab|Abraxane|Herceptin	0.0128376
Multiple Myeloma	cyclosporine	Bioferon|Velcade|A.D.Mycin|Alpheon	0.0128712
Pancreatic Neoplasms	cyclosporine	Octreotide|Crisapla|Adriablastina|Gemcitabine	0.0128712
Alzheimer Disease	duloxetine	Aricept|Akatinol|Exelon|Cognex	0.0129479
Hypercholesterolemia	fosinopril	Avastinee|Advicor|Astin|Caduet|Canef|Baycol	0.0131478
Bipolar Disorder	levetiracetam	Depakote|Atemperator|Lamepil|Apo-Carbamazepine	0.0132975
Multiple Myeloma	ribavirin	Bioferon|Thado|Velcade|A.D.Mycin|Alpheon	0.0133311
Atrial Fibrillation	metoprolol	Brevibloc|Alosot|Bicor	0.0133697
Anxiety Disorders	ribavirin	Ariclaim|Nefadar|Lyrica|Amotril|Altruline|Celexa|Aropax 20|Efectin|Actan	0.0134338
Pancreatic Neoplasms	temozolomide	Octreotide|Adriablastina|Gemcitabine|Crisapla	0.0135371
Pain	dipyridamole	Arthrotec|Aclin|Aflamid|Dynastat|8-Hour Bayer|Adomal|Algastel	0.013673
Multiple Myeloma	quetiapine	Bioferon|Thado|Velcade|A.D.Mycin|Alpheon	0.0137916
Stomach Neoplasms	posaconazole	Crisapla|Adriablastina|Apecitab	0.0138882
Alzheimer Disease	verapamil	Admon|Cognex|Akatinol|Exelon|Aricept	0.013909
Multiple Myeloma	procarbazine	Belustine|Bcnu|Navelbin	0.0141505
Epilepsy	alprazolam	Chlorepin|Amotril|Buccolam|Nitrazepam|Alboral	0.0141979
Breast Neoplasms	mercaptopurine	Chloraminophene|Cerubidin|Damycin|Cuantil	0.0142158
Pancreatic Neoplasms	topotecan	Gemcitabine|Ametycine|Crisapla|Adriablastina	0.0142217
Multiple Myeloma	oxcarbazepine	Bioferon|Thado|Velcade|A.D.Mycin|Alpheon	0.0142617
Osteosarcoma	bortezomib	Bioferon|Gleevec|Adriablastina|A.D.Mycin|Abraxane|Alpheon	0.0143754
Precursor Cell Lymphoblastic Leukemia-Lymphoma	imatinib	Adriablastina|Sprycel|Clolar|Campath|Coforin|Mabthera	0.0144288
Atrial Fibrillation	propranolol	Alosot|Brevibloc|Bicor	0.0148356
Atrial Fibrillation	timolol	Brevibloc|Alosot|Bicor	0.0148356
Obsessive-Compulsive Disorder	diltiazem	Aropax 20|Anwu|Altruline|Celexa	0.0149276
Ventricular Fibrillation	diltiazem	Arythmol|Almarytm|Aldarin|Dimodan	0.0149276
Anxiety Disorders	rivastigmine	Ariclaim|Anwu|Nefadar|Cipralex|Lyrica|Amotril|Altruline|Celexa|Aropax 20|Efectin|Actan	0.0149957
Hypertension	ramipril	Acenor-M|Amcard|Acetec|Approvel|Acercomp|Cardiotensin|Accuretic|Dynacil|Kinzalkomb|Alfadil|Aceon|Acalix|Rasilamlo|Caduet|Onduarp|Adecur|Combizar|Gopten|Tarka|Adalat|Acepril|Amturnide|Epratenz|Acetensa|Demadex	0.0150294
Pain	clopidogrel	Arthrotec|Aflamid|Vimovo|Actron	0.0151062
Gastroesophageal Reflux	zolpidem	Hp-PAC|Aciphex|Branzol|Esomeprazole|Agopton|Acidex	0.0153232
Glaucoma	verteporfin	Rescula|Apo-Timop	0.0154298
Tobacco Use Disorder	sibutramine	Commit|Champix|Habitrol|Amfebutamone	0.0155289
Leukemia	dacarbazine	Acridinylanisidide|Lanvis|Aclacinomycin A	0.0155356
Depressive Disorder, Major	tacrolimus	Neripros|Aropax 20|Anwu|Efectin|Actan|Abilify|Quetiapine|Eldepryl	0.0155625
Epilepsy	donepezil	Epitomax|Felbamyl|Gabatril|Lyrica|Amotril|Cerebyx|Oxrate|Depakote|Dineurin|Zonegran|Lamepil	0.015664
Colonic Neoplasms	tacrolimus	Abraxane|Octreotide|Adriablastina|Herceptin|Artroxil|Apecitab	0.0156881
Osteosarcoma	imatinib	Abraxane|Bioferon|Adriablastina|A.D.Mycin|Alpheon	0.0159739
Alzheimer Disease	pramipexole	Cognex|Exelon|Aricept|Akatinol	0.0161383
Leukemia, Myelogenous, Chronic, BCR-ABL Positive	vinorelbine	2-Chlorodeoxyadenosine|NSC-122,819|V8254|Domitrone	0.0163444
Atrial Fibrillation	carvedilol	Alosot|Bicor|Diltiazem|Brevibloc	0.0164779
HIV Infections	fenofibrate	Norvir|Kaletra|Prezista|Hivid|Bandotan|Delavirdine|Nelfinavir|Fortovase|Aptivus	0.0170537
Pancreatic Neoplasms	itraconazole	Octreotide|Crisapla|Adriablastina|Sutent|Afinitor|Gemcitabine	0.0172066
Multiple Myeloma	itraconazole	Bioferon|Thado|Busilvex|Velcade|A.D.Mycin|Alpheon	0.0172066
Gastroesophageal Reflux	clarithromycin	Esomeprazole|Aciphex|Hp-PAC|Branzol|Agopton	0.0173542
Epilepsy	ziprasidone	Zonegran|Depakote|Dineurin|Epitomax|Gabatril|Oxrate|Lamepil|Lyrica	0.0173653
Myocardial Infarction	sotalol	Tocainide|Lopressor|Brevibloc|Ablok|Apo-Metoprolol	0.0175671
Precursor Cell Lymphoblastic Leukemia-Lymphoma	bortezomib	Gleevec|Campath|Coforin|Sprycel|Adriablastina|Mabthera|Arzerra	0.0176317
Osteosarcoma	thalidomide	Bioferon|Gleevec|Adriablastina|A.D.Mycin|Abraxane|Alpheon	0.0176915
Multiple Myeloma	risperidone	Bioferon|Thado|Velcade|A.D.Mycin|Alpheon	0.0178257
Gastroesophageal Reflux	rofecoxib	Aciphex|Esomeprazole|Branzol|Acidex	0.0178959
Atrial Fibrillation	pindolol	Alosot|Bicor|Brevibloc	0.0179595
Obsessive-Compulsive Disorder	diclofenac	Anwu|Altruline|Aropax 20|Actan	0.0179784
Gastroesophageal Reflux	diltiazem	Aciphex|Zegerid|Hp-PAC|Branzol|Agopton	0.0180706
Meningitis, Bacterial	amoxicillin	Acantex|Penicillin G|Anikef	0.0182041
Osteosarcoma	itraconazole	Bioferon|Busilvex|Adriablastina|A.D.Mycin|Abraxane|Gleevec|Alpheon	0.018349
Precursor Cell Lymphoblastic Leukemia-Lymphoma	capecitabine	Campath|Coforin|Sprycel|Busilvex|Adriablastina|Gleevec|Arzerra	0.018353
Precursor Cell Lymphoblastic Leukemia-Lymphoma	temozolomide	Treanda|Adriablastina|Beneflur|Coforin|Busilvex	0.0185169
Hypertension	clonidine	Lopressor|Apo-Pindol|Estulic|Abetol	0.0187721
Tuberculosis	omeprazole	Cravit|Bonoq|Aruzilina|Avalox|Newspar|5-ASA 400	0.0191714
Epilepsy	risperidone	Epitomax|Felbamyl|Gabatril|Lyrica|Oxrate|Depakote|Dineurin|Zonegran|Lamepil	0.0193192
Stroke	lovastatin	Ator|Astin|Aspirin	0.0195227
Osteosarcoma	busulfan	Abraxane|A.D.Mycin|Adriablastina	0.0195227
Obsessive-Compulsive Disorder	nifedipine	Anwu|Cipralex|Altruline|Celexa|Aropax 20	0.0195976
Gastroesophageal Reflux	valdecoxib	Zegerid|Hp-PAC|Aciphex|Branzol|Esomeprazole|Agopton	0.0197315
Gastroesophageal Reflux	zonisamide	Zegerid|Hp-PAC|Aciphex|Branzol|Esomeprazole|Agopton	0.0197315
Alzheimer Disease	nefazodone	Cognex|Akatinol|Exelon|Admon|Aricept	0.0198653
Leukemia, Myeloid, Acute	posaconazole	Avastinee|Adriablastina|Clolar|Sprycel	0.0202701
Multiple Myeloma	ibuprofen	Bioferon|Velcade|Thado|A.D.Mycin	0.0203758
Depressive Disorder	valdecoxib	Anwu|Avanza|Nefadar|Celexa|Altruline|Aropax 20|Efectin|Quetiapine	0.0206955
Gastroesophageal Reflux	sibutramine	Acinon|Hp-PAC|Aciphex|Branzol|Esomeprazole|Agopton	0.020946
Osteosarcoma	rabeprazole	Bioferon|Gleevec|Cylatron|Adriablastina|A.D.Mycin|Abraxane|Alpheon	0.0209591
Hypertension	flecainide	Adalat|Amcard|Amturnide|Abetol|Arteolol|Acalix|Ablok|Onduarp	0.021384
Bipolar Disorder	carbamazepine	Atemperator|Lamepil|Depakote	0.0216325
Nausea	haloperidol	Triflupromazine|Antinaus|Ampliactil	0.021794
Colonic Neoplasms	idarubicin	Sinoflurol|Tomudex|Acnu	0.021806
Anxiety Disorders	sibutramine	Ariclaim|Anwu|Nefadar|Amotril|Cipralex|Celexa|Altruline|Aropax 20|Acetensa|Actium	0.0221
Breast Neoplasms	cyclosporine	Abraxane|Bioferon|Adriablastina|Gemcitabine|A.D.Mycin|Apecitab	0.0222516
Heart Failure	pravastatin	Acetensa|Acepril|Acenor-M|Altace	0.0224089
Gastroesophageal Reflux	lamotrigine	Agopton|Hp-PAC|Aciphex|Branzol|Acidex	0.0227404
Anxiety Disorders	diclofenac	Ariclaim|Anwu|Lyrica|Altruline|Aropax 20|Efectin|Acetensa|Actan	0.0229033
Organ Transplantation	imatinib	Ciclosporin|CellCept|Rapamune|Afinitor	0.0229314
Epilepsy	memantine	Epitomax|Felbamyl|Gabatril|Lyrica|Oxrate|Depakote|Zonegran|Potiga	0.0229805
Obsessive-Compulsive Disorder	ribavirin	Altruline|Celexa|Aropax 20|Actan	0.0231266
Hypertension	valdecoxib	Kinzalkomb|Amcard|Approvel|Acercomp|Cardiotensin|Altace|Amias|Atacand D|Aceon|Rasilamlo|Kinzal Mono|Caduet|Onduarp|Adalat|Pindac|Combizar|Gopten|Tarka|Acepril|Amturnide|Epratenz|Acetensa	0.0231728
Depressive Disorder	tacrolimus	Aropax 20|Anwu|Dozic|Efectin|Actan|Quetiapine	0.0231956
Pancreatic Neoplasms	posaconazole	Crisapla|Adriablastina|Sutent	0.0232546
Gastroesophageal Reflux	rosuvastatin	Aciphex|Acidex	0.0233654
Ovarian Neoplasms	ifosfamide	Aside|Chloraminophene|Ledertepa	0.0234117
Stroke	cerivastatin	Aspirin|Combizar|Ator|Astin	0.0235231
Hypertension	celecoxib	Kinzalkomb|Acetec|Approvel|Acercomp|Cardiotensin|Altace|Amias|Bystolic|Alfadil|Atacand D|Aceon|Rasilamlo|Caduet|Onduarp|Combizar|Gopten|Adalat|Acepril|Amturnide|Epratenz|Acetensa	0.0235421
Nausea	trifluoperazine	Triflupromazine|Antinaus|Ampliactil	0.0241378
Schizophrenia	memantine	Invega|Dozic|Clopine|Geodon|Neripros|Quetiapine|Xenazine	0.0242336
Epilepsy	eletriptan	Epitomax|Gabatril|Lyrica|Cerebyx|Oxrate|Dineurin|Zonegran|Lamepil	0.0242348
Multiple Myeloma	citalopram	Bioferon|Velcade|Thado|A.D.Mycin|Alpheon	0.0244133
Gastroesophageal Reflux	memantine	Agopton|Hp-PAC|Aciphex|Branzol|Acidex	0.02444
Gastroesophageal Reflux	lisinopril	Zegerid|Hp-PAC|Aciphex|Branzol|Agopton	0.02444
Tuberculosis	tiagabine	Thado|Cravit|Abbotic|Bonoq|Newspar|Aruzilina|Avalox	0.0245474
Psychotic Disorders	trimipramine	Orap|Mesoridazine|Desconex	0.0249337
Alzheimer Disease	tolcapone	Akatinol|Cognex|Exelon|Aricept	0.0250772
Breast Neoplasms	thalidomide	Bioferon|Avonex|Adriablastina|A.D.Mycin|Apecitab|Abraxane|Gemcitabine|Halaven|Herceptin	0.0251381
Carcinoma, Non-Small-Cell Lung	bortezomib	Photobarr|Adriablastina|Daxotel|Abraxane|Gemcitabine|Hycamtin	0.0252392
Precursor Cell Lymphoblastic Leukemia-Lymphoma	fludarabine	2-Chlorodeoxyadenosine|Coforin|Mabthera	0.0253077
Colonic Neoplasms	carboplatin	Campto|Ametycine|Crisapla	0.0254258
Depressive Disorder, Major	nifedipine	Ariclaim|Anwu|Nefadar|Avanza|Cipralex|Altruline|Celexa|Eldepryl|Aropax 20|Efectin|Amfebutamone|Quetiapine	0.0256286
Schizophrenia	desipramine	Orap|Mesoridazine|Desconex|APO-Perphenazine	0.0257687
Tuberculosis	lansoprazole	Thado|Abbotic|Bonoq|Newspar|Cravit|Aruzilina|Avalox|5-ASA 400	0.0257746
Anxiety Disorders	topiramate	Ariclaim|Anwu|Nefadar|Lyrica|Amotril|Cipralex|Celexa|Altruline|Aropax 20|Efectin|Actan	0.0258269
Colonic Neoplasms	thalidomide	Gleevec|Octreotide|Adriablastina|Apecitab|Abraxane|Herceptin|Artroxil	0.0259276
Gastroesophageal Reflux	cyclosporine	Hp-PAC|Aciphex|Branzol|Agopton	0.0260051
Organ Transplantation	paclitaxel	Advagraf|Ciclosporin|CellCept|Rapamune	0.0260474
Breast Neoplasms	tacrolimus	Abraxane|Bioferon|Adriablastina|Herceptin|Afinitor|A.D.Mycin|Apecitab	0.0262415
Carcinoma, Non-Small-Cell Lung	melphalan	Belustine|Aside|Acnu	0.0262553
Atrial Fibrillation	acebutolol	Alosot|Bicor|Brevibloc	0.02682
Psychotic Disorders	desipramine	Orap|Mesoridazine|Desconex	0.02682
Alzheimer Disease	nifedipine	Cognex|Akatinol|Exelon|Admon|Aricept	0.0271007
Osteosarcoma	diclofenac	Bioferon|Gleevec|Adriablastina|A.D.Mycin|Abraxane	0.0271633
Alzheimer Disease	bupropion	Akatinol|Cognex|Exelon|Admon|Aricept	0.027629
Leukemia, Myeloid, Acute	imatinib	Bioferon|Adriablastina|Sprycel|Clolar|Tasigna|Alpheon	0.0282603
Coronary Artery Disease	fosinopril	Adalat|Tocainide|Acepril|Caduet	0.0282806
Gastroesophageal Reflux	rivastigmine	Branzol|Hp-PAC|Aciphex|Esomeprazole|Agopton|Acidex	0.0284561
Ovarian Neoplasms	melphalan	Chloraminophene|Aside|Dihydroxybusulfan	0.0286724
Breast Neoplasms	vincristine	V8254|Navelbin|Cuantil	0.0288611
Colonic Neoplasms	diclofenac	Octreotide|Gleevec|Adriablastina|Apecitab|Abraxane|Artroxil	0.0289952
Heart Failure	cerivastatin	Acenor-M|Co-Diovan|Aprovel HCT|Acepril|Ace-Bloc|Acetensa	0.0290284
Pain	thalidomide	Aflaxen|Bextra|Ecridoxan|Aches-N-Pain|Nefadar|Codix 5|Diladid|Cambia|Lyrica|Butrans|Duragesic|Abstral|Actron|Arthrotec|Abdiflam|Adamon|Dineurin|Artroxil|Apo-Carbamazepine	0.0291015
Bipolar Disorder	memantine	Dozic|Geodon|Depakote|Neripros|Quetiapine	0.0291636
Multiple Myeloma	zonisamide	Bioferon|Thado|Velcade|A.D.Mycin|Alpheon	0.0292441
Breast Neoplasms	ribavirin	Bioferon|Avonex|Adriablastina|A.D.Mycin|Apecitab|Abraxane|Halaven|Herceptin	0.0294913
Hyperlipidemias	nelfinavir	Antara (Micronized)|Advicor|Baycol|Caduet	0.0295141
Stomach Neoplasms	omeprazole	Crisapla|Adriablastina|Apecitab|Abraxane	0.0295391
HIV	cerivastatin	Crixivan|Lamivudine|Biovir|Nelfinavir|Delavirdine	0.0296051
Schizophrenia	fluoxetine	Neripros|Clopine|Dozic|Geodon|Abilify|Quetiapine	0.0296475
Arthritis, Rheumatoid	diclofenac	Aflaxen|Bextra|Ecridoxan|Alfof|Vimovo|Advagraf|Arthrotec|Antiflog|Artroxil|Cevimeline	0.0298135
Bipolar Disorder	lansoprazole	Fluoxetine Hydrochloride|Dozic|Depakote|Geodon|Neripros|Lamepil|Quetiapine	0.0301917
Bipolar Disorder	eletriptan	Geodon|Fluoxetine Hydrochloride|Neripros|Lamepil|Quetiapine	0.0301945
Alzheimer Disease	venlafaxine	Akatinol|Cognex|Exelon|Aricept	0.0303188
Stomach Neoplasms	ribavirin	Adriablastina|Apecitab|Abraxane|Herceptin	0.0303188
Depressive Disorder, Major	atorvastatin	Anwu|Eldepryl|Amfebutamone|Avanza|Altruline|Nefadar|Aropax 20|Fluoxetine Hydrochloride	0.0304242
Gastroesophageal Reflux	ritonavir	Hp-PAC|Aciphex|Branzol|Esomeprazole|Agopton|Acidex	0.0307526
Multiple Myeloma	tacrolimus	Bioferon|Velcade|Thado|A.D.Mycin	0.0307881
Gastroesophageal Reflux	gabapentin	Hp-PAC|Aciphex|Branzol|Agopton|Acidex	0.0309584
Gastroesophageal Reflux	ketorolac	Hp-PAC|Aciphex|Branzol|Agopton|Acidex	0.0309584
Gastroesophageal Reflux	ribavirin	Hp-PAC|Aciphex|Branzol|Agopton|Acidex	0.0309584
Gastroesophageal Reflux	venlafaxine	Branzol|Hp-PAC|Aciphex|Agopton|Acidex	0.0309584
Epilepsy	rivastigmine	Epitomax|Felbamyl|Gabatril|Lyrica|Amotril|Cerebyx|Oxrate|Dineurin|Zonegran|Lamepil	0.0309802
Non-small cell lung cancer	imatinib	Abraxane|Adriablastina|Gemcitabine|Daxotel|Erbitux	0.0310166
Gastroesophageal Reflux	donepezil	Zegerid|Hp-PAC|Aciphex|Branzol|Agopton|Acidex	0.0315421
Depressive Disorder	bortezomib	Dozic|Celexa|Aropax 20|Efectin|Amfebutamone|Quetiapine|Actan	0.031543
Depressive Disorder, Major	valdecoxib	Anwu|Avanza|Nefadar|Celexa|Eldepryl|Altruline|Aropax 20|Neripros|Efectin|Quetiapine	0.0318773
Ovarian Neoplasms	pemetrexed	Campto|Gemcitabine|Hycamtin	0.0319042
Alzheimer Disease	oxcarbazepine	Akatinol|Cognex|Exelon|Aricept	0.0319089
Osteosarcoma	tramadol	Bioferon|Adriablastina|A.D.Mycin|Abraxane|Gleevec|Alpheon	0.0320919
Leukemia, Myeloid, Acute	temozolomide	Adriablastina|Synribo|Domitrone|Busilvex|Alpheon	0.032226
Anxiety Disorders	amitriptyline	Dibenzepin Hydrochloride|Orap|Antidep|Apo-Trimip	0.0322272
Ovarian Neoplasms	chlorambucil	Aside|Dihydroxybusulfan|Cuantil	0.0323262
Arteriosclerosis	diltiazem	Adalat|Aricept|Angistad|Acepril|Caduet|Dynacirc	0.0324731
Colonic Neoplasms	saquinavir	Octreotide|Adriablastina|Gleevec|Artroxil|Apecitab	0.0326357
Epilepsy	ketorolac	Epitomax|Gabatril|Lyrica|Oxrate|Depakote|Dineurin|Zonegran|Lamepil	0.0327294
Pain	duloxetine	Arthrotec|Antiflog|Abdiflam|Duragesic|Butrans|Dineurin|Abstral|Nefadar|Diladid|Cambia|Actron|Lyrica|Adamon	0.0329425
Diabetes Mellitus	rosiglitazone	Avandamet|Actos	0.0330639
Diabetes Mellitus	pioglitazone	Actoplus Met|Avandia	0.0330639
Pain	paroxetine	Aflaxen|Bextra|Ecridoxan|Ariclaim|Cambia|Nefadar|Diladid|Abstral|Lyrica|Duragesic|Actron|Arthrotec|Abdiflam|Acdol|Aches-N-Pain|Adamon|Dineurin|Artroxil	0.0334631
Pain	bortezomib	Bextra|Ecridoxan|Aclasta|Alfof|Diladid|Cambia|Lyrica|Butrans|Duragesic|Abstral|Domitrone|Actron|Abdiflam|Acdol|Aches-N-Pain|Adamon|Dineurin|Artroxil	0.0334631
HIV	cyclosporine	Kaletra|Norvir|Fortovase|Hivid|Delavirdine	0.0334854
Anxiety Disorders	nifedipine	Ariclaim|Anwu|Nefadar|Lyrica|Amotril|Cipralex|Altruline|Celexa|Aropax 20|Efectin|Acetensa	0.0334964
Lymphoma	saquinavir	Bioferon|Adriablastina|Velcade|Targretin|Torisel|Alpheon	0.033822
Pain	zonisamide	Aflaxen|Bextra|Ecridoxan|Ariclaim|Nefadar|Codix 5|Diladid|Lyrica|Duragesic|Abstral|Actron|Arthrotec|Prialt|Antiflog|Abdiflam|Acdol|Aches-N-Pain|Adamon|Dineurin|Apo-Carbamazepine	0.0340352
Gastroesophageal Reflux	sildenafil	Aciphex|Hp-PAC|Branzol|Agopton	0.0342313
Prostatic Neoplasms	busulfan	Daxotel|Adriablastina|Domitrone	0.0346744
Obsessive-Compulsive Disorder	oxycodone	Anwu|Cipralex|Celexa|Altruline	0.0346805
Epilepsy	ritonavir	Epitomax|Gabatril|Lyrica|Amotril|Cerebyx|Oxrate|Depakote|Dineurin|Zonegran|Lamepil	0.0347485
Lymphoma	bortezomib	Bioferon|Torisel|Adriablastina|Domitrone|Gemcitabine|Bexxar|Mabthera|Alpheon	0.0349097
Osteosarcoma	omeprazole	Adriablastina|A.D.Mycin|Abraxane|Gleevec|Alpheon	0.0356566
Breast Neoplasms	raltitrexed	Cerubidin|Damycin|V8254|Chloraminophene	0.0358852
Leukemia, Myeloid, Acute	bortezomib	Bioferon|Gleevec|Sprycel|Adriablastina|Domitrone|Tasigna|Alpheon	0.0358958
Anxiety Disorders	ketorolac	Anwu|Nefadar|Lyrica|Altruline|Celexa|Aropax 20|Efectin|Actan	0.0361987
Depressive Disorder, Major	bortezomib	Celexa|Eldepryl|Aropax 20|Neripros|Efectin|Amfebutamone|Abilify|Quetiapine|Actan	0.0363688
Osteosarcoma	ketorolac	Bioferon|Gleevec|Adriablastina|A.D.Mycin|Abraxane	0.0368105
Alzheimer Disease	mirtazapine	Cognex|Akatinol|Exelon|Aricept	0.0369204
Hypertension	pravastatin	Acercomp|Acetensa|Acepril|Acenor-M|Altace|Approvel	0.036944
Esophageal Neoplasms	imatinib	Abraxane|Daxotel|Herceptin	0.0369449
Obsessive-Compulsive Disorder	celecoxib	Anwu|Altruline|Celexa|Aropax 20	0.03696
Multiple Myeloma	tramadol	Bioferon|Thado|Velcade|A.D.Mycin|Alpheon	0.0370111
Anxiety Disorders	rabeprazole	Ariclaim|Anwu|Nefadar|Lyrica|Cipralex|Celexa|Altruline|Aropax 20|Efectin|Acetensa|Actan	0.0372121
Nausea	loxapine	Triflupromazine|Antinaus|Ampliactil	0.0372389
Arteriosclerosis	ramipril	Acenor-M|Avastinee|Caduet|Adalat|Aricept|Angistad|Astin|Acepril	0.0372423
Osteosarcoma	ritonavir	Bioferon|Gleevec|Adriablastina|A.D.Mycin|Abraxane|Alpheon	0.0374583
Alzheimer Disease	lansoprazole	Akatinol|Cognex|Exelon|Admon|Aricept	0.037485
Schizophrenia	pramipexole	Neripros|Abilify|Clopine|Dozic|Geodon|Quetiapine	0.0381818
Pain	bupropion	Aflaxen|Ecridoxan|Ariclaim|Cambia|Zomepiracum|Nefadar|Codix 5|Diladid|Abstral|Lyrica|Butrans|Duragesic|Cesamet|Actron|Arthrotec|Prialt|Abdiflam|Acdol|Numorphan|Adamon|Apo-Carbamazepine|Dineurin|Anorfin|Actiskenan	0.0382665
Osteosarcoma	ramipril	Bioferon|Adriablastina|A.D.Mycin|Abraxane|Gleevec|Alpheon	0.0384005
Pain	topiramate	Aflaxen|Bextra|Ecridoxan|Ariclaim|Alfof|Cambia|Nefadar|Codix 5|Diladid|Abstral|Lyrica|Butrans|Duragesic|Actron|Arthrotec|Antiflog|Abdiflam|Acdol|Aches-N-Pain|Adamon|Dineurin|Artroxil|Apo-Carbamazepine	0.0385808
Gastroesophageal Reflux	posaconazole	Agufam|Zegerid|Agopton	0.0387255
Gastroesophageal Reflux	modafinil	Aciphex|Hp-PAC|Agopton|Branzol	0.0387749
Anxiety Disorders	ritonavir	Ariclaim|Anwu|Nefadar|Lyrica|Amotril|Celexa|Actan|Altruline|Aropax 20|Efectin	0.038982
Pain	sertraline	Aflaxen|Bextra|Ecridoxan|Ariclaim|Nefadar|Codix 5|Diladid|Abstral|Lyrica|Duragesic|Actron|Arthrotec|Antiflog|Abdiflam|Acdol|Aches-N-Pain|Adamon|Dineurin|Artroxil|Apo-Carbamazepine	0.0391
Gastroesophageal Reflux	topiramate	Hp-PAC|Aciphex|Branzol|Esomeprazole|Agopton|Acidex	0.0391895
Pain	imatinib	Aflaxen|Arthrotec|Vimovo|Bextra|Ecridoxan|Antiflog|Abdiflam|Alfof|Acdol|Aches-N-Pain|Cambia|Artroxil|Actron|Adamon	0.0395212
Multiple Myeloma	rivastigmine	Bioferon|Thado|Velcade|A.D.Mycin|Alpheon	0.0395389
Alzheimer Disease	paroxetine	Akatinol|Cognex|Exelon|Aricept	0.0395596
Alzheimer Disease	bortezomib	Akatinol|Cognex|Exelon|Aricept	0.0395596
Arteriosclerosis	irbesartan	Acenor-M|Acepril|Caduet|Baycol	0.0402181
Anxiety Disorders	loxapine	Navane|Orap|Apo-Trimip|Eskazine	0.0403359
Gastroesophageal Reflux	risperidone	Hp-PAC|Aciphex|Branzol|Agopton|Acidex	0.0406448
Colonic Neoplasms	ketorolac	Octreotide|Gleevec|Adriablastina|Apecitab|Abraxane|Artroxil	0.041321
Tachycardia, Ventricular	sotalol	Ethmozine|Almarytm|Brevibloc	0.0419096
Ventricular Fibrillation	carvedilol	ACB|Alosot|Tocainide	0.0419796
Colonic Neoplasms	melphalan	Sinoflurol|Tomudex|Acnu	0.0420195
Colonic Neoplasms	mercaptopurine	Tomudex|Acnu|Sinoflurol	0.0420195
Multiple Myeloma	ritonavir	Bioferon|Thado|Velcade|A.D.Mycin|Alpheon	0.0421571
Arteriosclerosis	lansoprazole	Acenor-M|Avastinee|Caduet|Baycol|Aricept|Canef|Adalat|Angistad|Acepril	0.0422107
Ovarian Neoplasms	dacarbazine	Dihydroxybusulfan|Chloraminophene|Cuantil	0.0423769
Obsessive-Compulsive Disorder	valdecoxib	Anwu|Celexa|Altruline|Aropax 20	0.0425488
Gastroesophageal Reflux	doxazosin	Esomeprazole|Hp-PAC|Aciphex|Branzol|Agopton	0.0429958
Gastroesophageal Reflux	bortezomib	Zegerid|Aciphex|Branzol|Agopton|Acidex	0.0429958
Multiple Myeloma	ramipril	Bioferon|Thado|Velcade|A.D.Mycin|Alpheon	0.0430498
Osteosarcoma	posaconazole	Votrient|Adriablastina|A.D.Mycin	0.0430698
Pain	lamotrigine	Aflaxen|Ecridoxan|Ariclaim|Nefadar|Diladid|Lyrica|Butrans|Duragesic|Abstral|Abdiflam|Acdol|Aches-N-Pain|Adamon|Dineurin|Apo-Carbamazepine	0.0440323
Heart Failure	nebivolol	Acepril|Aceon|Gopten|Acetensa	0.0450586
Alzheimer Disease	thalidomide	Akatinol|Cognex|Exelon|Aricept	0.0450984
Alzheimer Disease	oxycodone	Akatinol|Exelon|Admon|Aricept	0.0450984
Multiple Myeloma	lamotrigine	Bioferon|Thado|Velcade|Alpheon	0.0458985
Multiple Myeloma	diclofenac	Bioferon|Thado|Velcade|A.D.Mycin	0.0458985
Transplantation	rofecoxib	Advagraf|CellCept|Afinitor	0.0459181
Anxiety Disorders	diltiazem	Aropax 20|Anwu|Nefadar|Altruline|Acetensa|Celexa|Lyrica	0.0459391
Atrial Fibrillation	diltiazem	Arythmol|Diltiazem|Almarytm|Aldarin	0.0463124
Anxiety Disorders	imipramine	Dibenzepin Hydrochloride|Orap|Apo-Trimip|Actium	0.046639
Alzheimer Disease	zolpidem	Akatinol|Cognex|Exelon|Aricept	0.0470201
Pain	tiagabine	Aflaxen|Bextra|Ecridoxan|Ariclaim|Nefadar|Codix 5|Diladid|Abstral|Lyrica|Butrans|Duragesic|Actron|Arthrotec|Prialt|Antiflog|Abdiflam|Acdol|Adamon|Dineurin|Artroxil|Apo-Carbamazepine	0.0472526
Anxiety Disorders	modafinil	Anwu|Amotril|Cipralex|Nefadar|Altruline|Celexa	0.047279
Depressive Disorder, Major	oxycodone	Anwu|Nefadar|Cipralex|Avanza|Celexa|Eldepryl|Fluoxetine Hydrochloride|Altruline|Amfebutamone	0.0472836
Osteosarcoma	topiramate	Bioferon|Adriablastina|A.D.Mycin|Alpheon|Abraxane|Gleevec	0.0474964
Breast Neoplasms	idarubicin	Chloraminophene|Cerubidin|V8254	0.0475891
Tobacco Use Disorder	eletriptan	Commit|Champix|Amfebutamone	0.0475969
Alzheimer Disease	celecoxib	Akatinol|Cognex|Exelon|Aricept	0.0479948
Alzheimer Disease	citalopram	Akatinol|Cognex|Exelon|Aricept	0.0479948
Osteosarcoma	risperidone	Bioferon|Adriablastina|A.D.Mycin|Alpheon|Abraxane	0.0481104
Pain	venlafaxine	Aflaxen|Bextra|Ecridoxan|Ariclaim|Nefadar|Diladid|Lyrica|Duragesic|Abstral|Arthrotec|Abdiflam|Acdol|Aches-N-Pain|Adamon|Dineurin|Artroxil	0.0481312
Tuberculosis	zonisamide	Thado|Cravit|Bonoq|Newspar|Aruzilina|5-ASA 400	0.0485614
Arteriosclerosis	captopril	Acenor-M|Tocainide|Acepril|Baycol	0.0493051
Anxiety Disorders	desipramine	Dibenzepin Hydrochloride|Orap|Antidep|Apo-Trimip	0.0493561
Lymphoma	thalidomide	Bioferon|Velcade|Adriablastina|Targretin|Torisel|Gemcitabine|Bexxar|Alpheon	0.0494213
Alzheimer Disease	cyclosporine	Aricept|Exelon|Cognex	0.0495508
Transplantation	cyclosporine	CellCept|Advagraf|Rapamune	0.0495508
